# Supplementary material for: The state of food systems worldwide in the countdown to 2030
Source: Nat Food. 2023 Dec 19;4(12):1090–110. doi: 10.1038/s43016-023-00885-9 (PMC10730405; doi:10.1038/s43016-023-00885-9)
Supplement: Supplementary file 3 — Metadata and codebook. [file 43016_2023_885_MOESM3_ESM.xlsx]

## Sheet: Read Me
Food Systems Countdown Initiative
Data documentation
Metadata and codebook to replicate "The state of food systems worldwide in the countdown to 2030"
Last updated:	2023-10-29
Creator:	Kate Schneider, Johns Hopkins University
Contact:	kschne29@jhu.edu
Contents (sheet)	Description
FSCI Indicator Source Metadata	Provides the data source and information about how to download the data, what variables it is used to create, and where to find them in the data system.
Codebook	Variable names and labels with information about variable range and indicator-specific datasets where it can be found
Country Indicator Coverage	Documentation of country-by-indicator data availability
Year of latest data point	Documents the year of the data point contained in the baseline dataset per country-indicator pair
Coverage + Labels	Variable names, labels, time coverage, unit, and mapping to thematic areas and domains. Used as an input dataset in the analysis replication.
Country classification	Classification of countries by UN geographic areas
Workflow notes
FSCI Workflow to produce and analyze the baseline dataset
1. Metadata spreadsheet lists original source and download instructions for all raw datasets.
2. Raw data saved in "Raw data"
3. Two indicators are created in external steps: % Urban population living in a municipality signed onto the MUFPP and the Minimum Species Richness. Code to replicate indicator creation prior to Stata .do data processing file are included in the replication code files.
4. Stata .do file performs the following (in this order):
	a. Ingests raw data, harmonizes units of analysis and merges into analysis datasets. Each indicator saves out at least one dataset into the "FSCI analysis datasets" folder.
	b. Merges the data together into a single data file, including the full time series, also saved to the "FSCI analysis datasets - Year 2 (2022)" folder.
	c. Creates the latest year dataset that keeps one data point per country per indicator from the latest year available, also saved to the "FSCI analysis datasets" folder. This file is renamed as Appendix F the baseline dataset for the baseline paper.
	d. Creates metadata files of which year is the latest year in the baseline dataset. This also saves to the "FSCI analysis datasets - Year 2 (2022)" folder.
	e. Creates summary statistics and documents coverage, saved to the "Analysis results" folder. Note that the "ResultsTable.xlsx" file includes many internal dependencies and should only be modified and not replaced. This file contains all the tables that appear in the main paper and supplementary materials.
5. R syntax file creates the figures in the paper and the supplementary materials. Figures output to a "Figures" folder.
Other harmonization notes
Only UN member states are inlcuded in the dataset. Territories, disputed areas, and historical states are not included.
The baseline dataset takes the latest data point per country per year as long as it is from 2000 or later. If the latest data point precedes 2000, the country-indicator shows no data in the baseline dataset.

## Sheet: FSCI Indicator Source Medatada
Theme	Domain	Indicator	Variable Name(s)	Indicator Source	Download Link(s)	Download Notes	Raw Filename	Analysis filename (single indicator files)	Methodology notes	Unit
Diets, Nutrition, and Health	Food environments	Cost of a healthy diet	cohd	FAOSTAT	https://www.fao.org/faostat/en/#data/CAHD	From FAOSTAT Cost and Affordability of a Healthy Diet (CoAHD) domain, select all countries, under elements only "value" is an option and is automatically selected. Items select "Cost of a healthy diet (PPP dollar per person per day)". Under years select all. In the top left panel where countries are selected, choose "ISO3" from the drop down menu in the top right corner.	FAOSTAT_CAHD	costofdiet	Cost of the least expensive locally-available foods to meet requirements for food-based dietary guidelines, in current PPP dollar/person/day, for a representative person within energy balance at 2330 kcal/day. Data available for 2017, 2018, 2019 and 2020. PPPs for 2018 and/or 2019 and/or 2020 are imputed by the Food and Agriculture Organization of the United Nations when not available in the Worl…	current PPP US$/person/day
Diets, Nutrition, and Health	Food environments	Availability of fruits and vegetables	avail_fruits avail_veg	FAOSTAT	https://www.fao.org/faostat/en/#data/FBS	From FAOSTAT Food Balances (2010-), 'Select All' under Countries, select 'Food supply quantity (kg/capita/yr)' under Element, go to 'Items Aggregated' search and select 'Vegetables + (Total)' and 'Fruits - Excluding Wine + (Total)', select all under years. In the top left panel where countries are selected, choose "ISO3" from the drop down menu in the top right corner. Output type: table. File ty…	FAOSTAT_FruitVegetableAvailability_2010-2019.csv	fruitveg_availability	China value refers to mainland China. Historical states have been dropped from dataset.	grams/capita/day
Diets, Nutrition, and Health	Food environments	Retail value of ultra-processed foods per capita	UPFretailval_percap	Euromonitor	Data are not publicly available and have been procured for the Food Systems Countdown to 2030 Initiative.	Dataset needs to be saved in .xlsx format to import into Stata	Euromonitor Datasets for GAIN_07-07-21 v3.xls	UPFretailval	Retail value in current US$ (nominal dollars) reflects total sales of products classified as ultra-processed foods. Currency converted from local currency to US$ value using year on year exchange rates. Converted to percapita terms by dividing by population. Converted from millions of dollars to dollars. China value refers to mainland China. When a publicly available indicator of comparable infor…	current (nominal) US$ / capita
Diets, Nutrition, and Health	Food environments	% population using safely managed drinking water services (SDG 6.1.1)	safeh20	WHO/UNICEF Joint Monitoring Programme	https://washdata.org/data/downloads#WLD	From the WashData Downloads index, click the 'Household World file' to download. Data for access to safe drinking water is in the second tab, available 2000-2020	JMP_2021_WLD.xlsx	safewater	Extreme values coded as <1 and >99 are recoded 0.1 and 99.9 to allow for numeric analysis. Should be correctly relabeled for visualization. There are no data for Taiwan, and Taiwan is not included in the value for China.	% population
Diets, Nutrition, and Health	Food security	% Population experiencing moderate or severe food insecurity (SDG 2.1.2)	fies_modsev	FAOSTAT	https://www.fao.org/faostat/en/#data/FS	From the FAOSTAT Suite of Food Security Indicators page, select all countries, select the indicator 'Prevalence of moderate or severe food insecurity in the total population (percent)'; 'Select All' for years, and the value field under elements should be automatically selected. In the top left panel where countries are selected, choose "ISO3" from the drop down menu in the top right corner. Outpu…	FAOSTAT_FoodInsecurity.csv	FIES_modsev	Data values are based on 3-year average. Visualization labels should correctly identify time periods as 3-year groups. Another variable (year) is also included, which takes the value of the middle year of each 3-year period. This single-year value can be used to merge with other country-year level datasets.	% population
Diets, Nutrition, and Health	Food security	% Population who cannot afford a healthy diet	pctcantafford	FAOSTAT	https://www.fao.org/faostat/en/#data/CAHD	From FAOSTAT Cost and Affordability of a Healthy Diet (CoAHD) domain, select all countries, under elements only "value" is an option and is automatically selected. Items select "Percentage of the population unable to afford a healthy diet (percent)". Under years select all. In the top left panel where countries are selected, choose "ISO3" from the drop down menu in the top right corner. Output ty…	FAOSTAT_CAHD	costofdiet	The share of the population whose food budget is below the cost of a healthy diet. The food budget is defined as 52% of household income, based on the average share of income that households in low-income countries spend on food. Income data are provided by the World Bank’s Poverty and Inequality Platform. A value of zero indicates a null or a small number rounded down at the current precision le…	% population
Diets, Nutrition, and Health	Food security	PoU: Prevalence of Undernourishment (SDG 2.1.1)	pou	FAOSTAT	https://www.fao.org/faostat/en/#data/FS	From the FAOSTAT Suite of Food Security Indicators page, select all countries, select the indicator 'Prevalence of undernourishment (percent)'. 'Select All' for years, and the value field under elements should be automatically selected. In the top left panel where countries are selected, choose "ISO3" from the drop down menu in the top right corner. Output type: table. File type: CSV. Thousand se…	FAOSTAT_POUndernourishment.csv	POU	All observations under 2.5 are coded in the raw data as "<2.5". To allow for quantitative analysis, these values are recoded as equal to 2.5, however the value should be relabeled to correctly state "<2.5" in all visualizations and analyses. Data values are based on 3-year average. Visualization labels should correctly identify time periods as 3-year groups. Another variable (year) is also includ…	% population
Diets, Nutrition, and Health	Diet quality	All-5: consumption of all 5 food groups	All5	Gallup World Poll	Provided directly by the Global Diet Quality Project.		DQQ Indicators for FSCI.xlsx	All5_2021	Confidence interval variables (LCI, UCI) are the bounds of 95% confidence intervals around the mean point estimate (name indicator variable).	% adult population (≥15 y)
Diets, Nutrition, and Health	Diet quality	MDD (IYCF): minimum dietary diversity for infants and young children	MDD_iycf	UNICEF	https://data.unicef.org/wp-content/uploads/2021/09/UNICEF_Expanded_Global_Databases_Diets_6_23months_2021.xlsx	From UNICEF IYCF data page, click on 'Complementary feeding (6-23 months)'. When prompted to create an account, there is an option to 'skip and continue'. Last file update: September 2021. MDD is the third tab in the spreadsheet. Note there are disaggregations by sex, urban/rural, age groups, wealth quintiles, and maternal education.	UNICEF_Expanded_Global_Databases_Diets_6_23months_2021.xlsx	MDD_youngchild_latestyear MDD_combined	Data come from household surveys, the variable source1 lists the type of survey (e.g., DHS, MICS), and source2 lists the specific survey. Data come from different years, the year variable places the observation in a single calendar year (the end of data collection period) and the datasource_year variable identifies the range of time over which the survey was collected, often covering 2 calendar y…	% population, 6-23 months
Diets, Nutrition, and Health	Diet quality	MDD-W: minimum dietary diversity for women	MDD_W	Gallup World Poll	Provided directly by the Global Diet Quality Project.		DQQ Indicators for FSCI.xlsx	MDD_W_2021 MDD_combined	Confidence interval variables (LCI, UCI) are the bounds of 95% confidence intervals around the mean point estimate (name indicator variable).	% population, women 15-49
Diets, Nutrition, and Health	Diet quality	NCD-Protect	NCD_P	Gallup World Poll	Provided directly by the Global Diet Quality Project.		DQQ Indicators for FSCI.xlsx	NCDP-NCDR_adult_2021	Confidence interval variables (LCI, UCI) are the bounds of 95% confidence intervals around the mean point estimate (name indicator variable).	Score (points out of 9)
Diets, Nutrition, and Health	Diet quality	NCD-Risk	NCD_R	Gallup World Poll	Provided directly by the Global Diet Quality Project.		DQQ Indicators for FSCI.xlsx	NCDP-NCDR_adult_2021	Confidence interval variables (LCI, UCI) are the bounds of 95% confidence intervals around the mean point estimate (name indicator variable).	Score (points out of 9)
Diets, Nutrition, and Health	Diet quality	Sugar-sweetened soft drink consumption	SSSD	Gallup World Poll	Provided directly by the Global Diet Quality Project.		DQQ Indicators for FSCI.xlsx	SSSD_adult_2021	Confidence interval variables (LCI, UCI) are the bounds of 95% confidence intervals around the mean point estimate (name indicator variable).	% adult population (≥15 y)
Diets, Nutrition, and Health	Diet quality	Zero fruit or vegetable consumption, adults	zeroFV	Gallup World Poll	Provided directly by the Global Diet Quality Project.		DQQ Indicators for FSCI.xlsx	ZeroFV_adult_2021 ZeroFV_combined	Confidence interval variables (LCI, UCI) are the bounds of 95% confidence intervals around the mean point estimate (name indicator variable).	% adult population (≥15 y)
Diets, Nutrition, and Health	Diet quality	Zero fruit or vegetable consumption, children 6-23 months	zeroFV_iycf	UNICEF	https://data.unicef.org/wp-content/uploads/2021/09/UNICEF_Expanded_Global_Databases_Unhealthy_practices_2021.xlsx	From UNICEF IYCF data page, click on 'Unhealthy eating practices'. When prompted to create an account, there is an option to 'skip and continue'. Last file update: September 2022. Data is in the second tab in the spreadsheet.	UNICEF_Expanded_Global_Databases_Unhealthy_practices_2021.xlsx	ZeroFV_youngchild_latestyear ZeroFV_combined	For Chad in 2019, there were two observations, one from MICS and one from SMART. We kept only the MICS data as it had urban and rural disaggregation where the SMART sourced observation did not.	% population 6-23 months
Environment, natural resources, and production	Greenhouse gas emissions	Greenhouse gas emissions intensity	emint_cerealsnorice emint_eggs emint_buffalomeat emint_beef emint_chickenmeat emint_goatmeat emint_pork emint_mutton emint_buffalomilk emint_camelmilk emint_cowmilk emint_goatmilk emint_sheepsmilk emint_rice	FAOSTAT	https://www.fao.org/faostat/en/#data/EI	Dataset: "Emission intensities", Area: "All countries" (ISO3), Elements: all, Items: 'Cereals excluding rice', 'rice', 'Meat of cattle', 'raw milk of cattle', 'meat of chickens', 'hen eggs', 'meat of pig', Years: all. In the top left panel where countries are selected, choose "ISO3" from the drop down menu in the top right corner. Output type: table. File type: CSV. Thousand separator: None. Outp…	FAOSTAT_EmissionsIntensities.csv	emissions_intensity	China value refers to mainland China. Historical states have been dropped from dataset.	kg CO2eq/kg product
Environment, natural resources, and production	Greenhouse gas emissions	Agri-food systems greenhouse gas emissions	fs_emissions	FAOSTAT	https://www.fao.org/faostat/en/#data/GT	Dataset : "Emissions totals", Area: "All countries" (ISO3), Elements: "Emissions (CO2eq) (AR5)", Items Aggregated: Agri-food systems + (Total)”. In the top left panel where countries are selected, choose "ISO3" from the drop down menu in the top right corner. Output type: table. File type: CSV. Thousand separator: None. Output formatting options (select all): flags; notes; codes; units; null valu…	FAOSTAT_EmissionsFS.csv	fsemissions	China value refers to mainland China. Historical states have been dropped from dataset.	kt CO2eq (AR5)
Environment, natural resources, and production	Production	Food product yield per food group	yield_beef yield_cereals yield_chickenmeat yield_citrus yield_cowmilk yield_eggs yield_fruit yield_pork yield_pulses yield_roottuber yield_treenuts yield_vegetables	FAOSTAT	https://www.fao.org/faostat/en/#data/QCL	From FAOSTAT Crop and livestock products, select all countries, select 'yield' and 'production quantity' under elements. Select "items aggregated" (to the right of "item" in the second row of boxes on the left side). Expand the "Crops Primary > (List) by clicking on the arrow. Select the "total + (Total)" values for: cereals, citrus fruits, fruit primary, pulses, roots and tubers, treenuts, veget…	FAOSTAT_Yields_1961-2020.csv FAOSTAT_Production_1961-2020.csv	yield	China value refers to mainland China. Historical states have been dropped from dataset.	tonnes / ha (crops) kg/animal (livestock products)
Environment, natural resources, and production	Land	Cropland expansion (% change)	cropexpansion	FAOSTAT	https://www.fao.org/faostat/en/#data/RL	From FAOSTAT Land Use domain, select all countries, the element "Area" and the Item "Cropland", for all years. Output type: table. File type: CSV. Thousand separator: None. Output formatting options (select all): flags; notes; codes; units; null values. Click 'Download data'. Datasheet is automatically named FAOSTAT_data_'download M-DD-YYYY'.	FAOSTAT_cropland.csv	croplandexpansion	FAOSTAT Land Use classes are in line with the FAO 2020 World Census of Agriculture and the FAO System of Environmental-Economic Accounting for Agriculture, Forestry and Fisheries (SEEA AFF), which is an Internationally Agreed Methodological Document in support of the UN standard: System of Environmental-Economic Accounting Central Framework (SEEA CF). Land use indicates the socioeconomic use of l…	% change
Environment, natural resources, and production	Water	Agriculture water withdrawal as % of total renewable water resources	agwaterdraw	AQUASTAT	https://www.fao.org/aquastat/statistics/query/index.html?lang=en	Under 'Water use [102]', under 'Pressure on water resources [4016]', select the indicator 'Agricultural water withdrawal as % of total renewable water resources [4273]'. Drag the left marker to expand the period range. Select all countries. Click 'Submit'. At the top right corner of the next page, click 'CSV (Flat)' to download. The file automatically downloads with the name 'aquastat.csv'.	AQUASTAT_WaterPressure_1982-2018.csv	agwaterdraw	There is only a single value for China. Whether it includes Hong Kong, Macau, or Taiwan could not be confirmed.	% total renewable
Environment, natural resources, and production	Biosphere integrity	Fishery health index progress score	fishhealth	Minderoo Foundation	https://www.minderoo.org/global-fishing-index/downloads/	From the Minderoo Global Fishing Index page, scroll to the bottom for the link 'The Global Fishing Index 2021: Dataset'. Downloads a set of 5 .xlsx files. Progress scores are available in the first file 'Global Fishing Index 2021 Data for Download V1.1.xlsx'	Global Fishing Index 2021 Data for Download V1.1.xlsx	fishhealth	China includes Macau but does not incude Taiwan or Hong Kong. Taiwan is assessed separately and Hong Kong has no data. See: https://www.minderoo.org/global-fishing-index/results/country-reports/chn/#:~:text=Progress%20score%2060.3%20(out%20of%20100)&text=China's%20Progress%20score%20is%20hindered,available%20to%20estimate%20stock%20health. [Territories aggregated into governing state weighted by …	index
Environment, natural resources, and production	Biosphere integrity	Functional integrity: % agricultural land with minimum level of natural habitat	functionalintegrity	DeClerck, F., Jones, S., Estrada-Carmona, N., Fremier, A., 2021. Spare half, share the rest: A revised planetary boundary for biodiversity intactness and integrity. https://doi.org/10.21203/rs.3.rs-355772/v1	https://raw.githubusercontent.com/alexfremier/Spare-Share-Manuscript/main/Apex2021_FullTable_GAUL.csv	CSV file ready for saving from source link. Ctrl+save allows saving as an .csv file. Publication data from github page: https://github.com/alexfremier/Spare-Share-Manuscript	Apex2021_FullTable_GAUL.csv	functionalintegrity	The variable integ1km10 in the raw dataset is the indicator of functional integrity at the 10% level threshold. Two values for West Bank that are not equal are present in the dataset in the same years. By necessity these values have been dropped from the dataset. China refers to mainland China. The original scale is 0-1, we scaled the value from 0-100 for consistency with other percentage indicat…	% agricultural land
Environment, natural resources, and production	Pollution	Total pesticides per unit of land (kg/ha)	pesticides	FAOSTAT	https://www.fao.org/faostat/en/#data/EP	From FAOSTAT Pesticies Indicators, 'Select All' under Countries, select 'Use per area of cropland' under Element, 'Pesticides (total)' is automatically selected under Items, select all under years. In the top left panel where countries are selected, choose "ISO3" from the drop down menu in the top right corner. Output type: table. File type: CSV. Thousand separator: None. Output formatting option…	FAOSTAT_Pesticides_1990-2020.csv	pesticides	includes all major pesticide groups and is reported in kg of active ingredient per hectare of cropland. Furthermore, it is constructed to be compliant with the System of Environmental-Economic Accounting for Agriculture Forestry and Fisheries (SEEA AFF) in terms of: i) Definitions; ii) Classifications; and iii) Applicability and with the Framework for the Development of Environmental Statistics (…	kg/ha/yr
Environment, natural resources, and production	Pollution	Sustainable nitrogen management index	sustNO2mgmt	Zhang, X., Wang, Y., Schulte-Uebbing, L., Vries, W.D.E., Zou, T., Davidson, E.A., 2022. Sustainable nitrogen management index: Definition, global assessment and potential improvements. Front. Agric. Sci. Eng. 0, 0.	Provided by research team		SNMIcal	sustNO2mgmt	Value for China is mainland only.	index
Livelihoods, Poverty, and Equity	Poverty and income	Share of agriculture in GDP	aginGDP	FAOSTAT	https://www.fao.org/faostat/en/#data/SDGB	From FAOSTAT SDG Indicators page, select all countries, all years. Scroll to '2.a.1 Agriculture value added share of GDP (%)' (second 2.a.1 indicator). In the top left panel where countries are selected, choose "ISO3" from the drop down menu in the top right corner. Output type: table. File type: CSV. Thousand separator: None. Output formatting options (select all): flags; notes; codes; units; nu…	FAOSTAT_ShareAgricultureGDP.csv	agshareGDP	China value refers to mainland China. Historical states have been dropped from dataset.	% GDP
Livelihoods, Poverty, and Equity	Employment	Underemployment rate, urban and rural	underemp_r	ILO	https://www.ilo.org/shinyapps/bulkexplorer38/?lang=en&segment=indicator&id=TRU_DEMP_SEX_AGE_GEO_RT_A	From the ILOSTAT explorer page for the 'Time-related underemployment by sex, age and rural / urban areas (%) - Annual' indicator, click 'Export' to download the file. Export dataset preferences: full (vs filtered) and both (vs label, code) and maintain csv format.	TRU_DEMP_SEX_AGE_GEO_RT_A-full-2022-06-30.csv	underemployment_disaggregated underemployment_urbrur employment_disaggregated employment_disaggregated_latestyear	We use the age group aggregation, aged 15+, and use total (both sexes) for the main indicator, with gender disaggregation in the supplementary analysis. There are no data for Hong Kong or Macau, and these are not included in the value for China.	% working age population
Livelihoods, Poverty, and Equity	Employment	Unemployment rate, urban and rural	unemp_r	ILO	https://www.ilo.org/shinyapps/bulkexplorer12/?lang=en&segment=indicator&id=UNE_2EAP_SEX_AGE_GEO_RT_A	From the ILOSTAT explorer page for the 'Unemployment rate by sex, age and rural / urban areas -- ILO modelled estimates, MM. YYYY (%) - Annual' indicator, click 'Export' to download the file. Export dataset preferences: full (vs filtered) and both (vs label, code) and maintain csv format.	UNE_2EAP_SEX_AGE_GEO_RT_A-full-2022-06-30.csv	unemployment_disaggregated unemployment_urbrur employment_disaggregated employment_disaggregated_latestyear	There are no data for Hong Kong or Macau, and these are not included in the value for China. [Territories aggregated into governing state weighted by population. Territories of Western Sahara and Taiwan are dropped in the aggregation due to lack of population data.]	% working age population
Livelihoods, Poverty, and Equity	Social protection	Social protection adequacy	spadequacy	World Bank	https://data.worldbank.org/indicator/per_allsp.adq_pop_tot	From WB page for 'Adequacy of social protection and labor programs (% of total welfare of beneficiary households)', select Download CSV on the right side to download 'API_PER_ALLSP.ADQ_POP_TOT_DS2_en_csv_v2_4157457.zip'. Extract 'API_PER_ALLSP.ADQ_POP_TOT_DS2_en_csv_v2_4157457.csv'	API_PER_ALLSP.ADQ_POP_TOT_DS2_en_csv_v2_4157457.csv	SP_adequacy social_protection_latest	Value for China comes from China Household Income Project and appears to include the territories, this has not been confirmed. To be conservative, we attribute the value to mainland China only.	% welfare of beneficiary households
Livelihoods, Poverty, and Equity	Social protection	Social protection coverage	spcoverage	World Bank	https://data.worldbank.org/indicator/per_allsp.cov_pop_tot	From WB page for 'Coverage of social protection and labor programs (% of population)', select Download CSV on the right side to download 'API_PER_ALLSP.COV_POP_TOT_DS2_en_csv_v2_4157459.zip'. Extract 'API_PER_ALLSP.COV_POP_TOT_DS2_en_csv_v2_4157459.csv'	API_PER_ALLSP.COV_POP_TOT_DS2_en_csv_v2_4157459.csv	SP_coverage social_protection_latest	Value for China comes from China Household Income Project and appears to include the territories, this has not been confirmed. To be conservative, we attribute the value to mainland China only.	% population
Livelihoods, Poverty, and Equity	Rights	% of children 5-17 engaged in child labor	childlabor	UNICEF	https://data.unicef.org/resources/data_explorer/unicef_f/?ag=UNICEF&df=GLOBAL_DATAFLOW&ver=1.0&dq=.PT_CHLD_5-17_LBR_ECON.F+M+_T.&startPeriod=2000&endPeriod=2022`	Click download and select "Selection in CSV (long format)" and rename the file because the automatic filename is too long to be read into statistical software	GLOBAL_DATAFLOW_UNICEF_CHLD_5-17_LBR_ECON	childlabor		% children 5-17 (sex specific is % children 5-17 of that sex)
Livelihoods, Poverty, and Equity	Rights	Female share of landholdings	landholding_fem	FAO	https://www.fao.org/faostat/en/#data/WCAD	From FAOSTAT Structural data from agricultural censuses, select all countries, Elements: Percentage; Items: Holders by gender > (List), which will select 4 indicators (Holders by gender, Holdings operated by civil persons, female, Holdings operated by civil persons, male, and Holdings operated by civil persons, total). Select all years. In the top left panel where countries are selected, choose "…	FAOSTAT_LandholdingBySex_1990-2010.csv	landholding_bysex	Data points are from different years per country and many are based on multi-year ranges. We take as the year the final year of the census range listed per country. We keep only the most recent data point per country as there are only some countries with more than one survey round and the definition of landholdings depends on which round of the World programme for the census of agriculture (WCA) …	% landholdings by sex of operator
Governance	Shared vision and strategic planning	Civil society participation index	cspart	Varieties of Democracy	https://www.v-dem.net/vdemds.html	From V-Dem Dataset Version 12, use the first option 'Country-Year: V-Dem Core', select CSV download to pull 'Country_Year_V-Dem_Core_CSV_v12.zip'. From Country_Year_V-Dem_Core_CSV_v12 folder, extract 'V-Dem_CY-Core-v12.csv'. Civil Society Index var is: v2xcs_ccsi. Same datafile as V-Dem Accountability Index	V-Dem_CY-Core-v12.csv	VDem_CSPI		index
Governance	Shared vision and strategic planning	Presence of a national food system transformation pathway	fspathway	FAO / FSCI	https://www.fao.org/datalab/dashboard/food-systems-summit/	Navigate to "General overview" tab. On the right there is a table of "Themes by country". Click on "export" at the top left above the "country" column label to export the table. To get further detail, click on the "Pathways Overview" tab and scroll down. Above the table with columns country, theme, etc., click on "export". This table is used to create the fspathways_detail dataset.	FSPathways_presence FSPathways_data	fspathways fspathways_detail	The data have been coded to create a binary indicator at the country level of whether the country has a food system transformation pathway. UN member states not included in the transformation pathway dataset are coded as having no pathway. Territories not included in the pathways dataset are excluded from this indicator. The dataset fspathways_detail contains the further coding of the content of …	Binary
Governance	Shared vision and strategic planning	% urban population living in cities signed onto the Milan Urban Food Policy Pact	mufppurbshare	Milan Urban Food Policy Pact / Oakridge National Laboratory / FSCI	FSCI github - created in partnership with Ty Frazier at Oak Ridge National Laboratory	There is no quantitative dataset to download. We created a dataset by recording which countries have each of the five types of consitutional recognition of the right to food.	cntry_pops city_pops	mufpp_pop	Methodology Ty Frazier and Marie Urban 9/2/22 A list of 221 Milan Urban Food Policy Pact (MUFPP) signatory cities from 73 different countries was considered with respect to the FAO sanctioned administrative subdivisions of all countries produced by [1]. Once each city was identified within the GADM dataset, the associated polygonal boundary was added to an object that was created using the statis…	% urban population
Governance	Shared vision and strategic planning	Degree of legal recognition of the Right to Food	righttofood	FAOLEX / FSCI	https://www.fao.org/right-to-food-around-the-globe/constitutional-level-of-recognition/en/		Rigth-to-Food_Dataset	righttofood	FAOLEX database classifies five types of constitutional recognition, which we have condensed into 2 categories of 1) explicit protection of the right to food or directive of state policy or 2) some other implicit recognition, codification of international statues, or other pertinent provisions. We have classified UN member states with no policies catalogued in the FAOLEX database as having no deg…	Categorical
Governance	Effective implementation	International Health Regulations State Party Assessment report (IHR SPAR), Food safety capacity	foodsafety	WHO Global Health Observatory	https://www.who.int/data/gho/data/indicators/indicator-details/GHO/food-safety-spar	From the WHO Global Health Observatory page for the Food Safety (IHR SPAR) indicator, click on the 'Data' tab to the right of 'Visualization'. At the top right corner of the table, right click on 'EXPORT DATA in CSV format' and select 'Save link as', to save the .csv file. Automatically downloads as data.csv - file renamed	WHO-GHO_FoodSafety_2018-2020.csv	foodsafety	Where only the latest year is visualized, most data come from 2020, with a few countries having only older data from 2019 (N=15) or 2018 (N=6). The indicator is measured as the percentage of attributes (a set of specific elements or functions which reflect the level of performance or achievement of a specific indicator) that have been attained based on a checklist of 20 indicators specifically de…	Score
Governance	Effective implementation	Government effectiveness index	govteffect	World Governance Indicators	http://info.worldbank.org/governance/wgi/	From World Governance Indicators, select 'Download full dataset (Excel)'. File automatically downloaded as 'wgidataset.xlsx'. Note: also available as a Stata file	wgidataset.xlsx	goveffectiveness	Methodology available at http://info.worldbank.org/governance/wgi/Home/Documents. Confidence intervals are at the 90% level.	index
Governance	Effective implementation	Presence of health-related food taxes	healthtax	World Cancer Research Fund International NOURISHING / FSCI	https://policydatabase.wcrf.org/level_one?page=nourishing-level-one#step2=2#step3=315	From WCRF NOURISHING and MOVING policy databases, "U - Use economic tools to address food affordability and purchase incentives - Health-related food taxes", click "Download results (CSV)". Automatically name 'policy-exportDD-Mon-YYYY.csv'	policy-export06-Jul-2022.csv	healthtax	The detailed data contain information about the presence of any healthtax at all in the country, however in some countries the tax may not be a federal policy and my only apply to certain subnational areas such as municipalities. We have classified countries into two hierarchical categories: if there is a national level tax this is classified. If there is no national level tax but there is a tax …	Binary
Governance	Accountability	Guarantees for public access to information (SDG 16.10.2)	accessinfo	Sustainable Development Goals	https://unstats.un.org/sdgs/dataportal/database	From UN Department of Economic and Social Affairs| Statistics | SDG Indicator Database, enter in the 'Data Series' field: 16.10.2. Wait until the page refreshes for this indicator. Under 'Geographic Areas' select 'Countries'; under 'Period', year 2022 should automatically appear after you select 16.10.2 indicator. Click 'Show Results' then click on 'Indicator 16.10.2, Series: Countries that adopt…	SG_INF_ACCSS.xlsx	accessinfo	Year of adoption recorded. We present the policy landscape as of 2021, the last year of adoption recorded in the dataset. UN member states not included in the dataset are coded as having no guarantees for public access to information. Territories not coded in the database are excluded on this indicator.	Binary
Governance	Accountability	V-Dem Accountability index	accountability	Varieties of Democracy	https://www.v-dem.net/vdemds.html	From V-Dem Dataset Version 12, use the first option 'Country-Year: V-Dem Core', select CSV download to pull 'Country_Year_V-Dem_Core_CSV_v12.zip'. From Country_Year_V-Dem_Core_CSV_v12 folder, extract 'V-Dem_CY-Core-v12.csv'. Accountability index variable name is: v2x_accountability Note: also available as R, Stata or SPSS file	V-Dem_CY-Core-v12.csv	VDem_Accountability	We analyze the index form, but the raw data also contain a linearized orginal scale posterior prediction (v2x_accountability_osp) where the modal point estimate is linearly translated back to the original ordinal scale of each variable as an interval measure.	index
Governance	Accountability	Open Budget Index Score	open_budget_index	International Budget Partnership	http://survey.internationalbudget.org/#download	From the International Budget Partnership Download Data page, select 'FULL DATASETS' from the dropdown menu. Select the middle row (CSV) from each year range column. Extract the 'ibp_data_summary_YEAR.csv', from each of the five available time periods (2006-12, 2015, 2017, 2019, 2021).	ibp_data_summary_2006-2012.csv ibp_data_summary_2015.csv ibp_data_summary_2017.csv ibp_data_summary_2019.csv ibp_data_summary_2021.csv	OBI	The value for Chinaa reflects only mainland China. A separate exercise was carried out using data from 2015/16 and the OBI methodology for Hong Kong, Taiwan, and Macau, but are not considered official OBI estimates and have to date only been calculated at one point in time. For further information see: https://internationalbudget.org/2017/12/budget-openness-of-hong-kong-macao-and-taiwan/.	index
Resilience	Exposure to shocks	Ratio of total damages of all disasters to GDP	damages_gdp	EM-DAT	https://public.emdat.be/data	EM-DAT: Select all disaster types and all regions. Time period 1960 to 2021. Data are available back to 1900 but the indicator requires GDP data that are only available from 1960 forward. File will download with date downloaded and a user id code, which has been removed from the raw filename.	emdat_public_2022_10_09.xlsx	damages	This indicator is calculated as the total value of all damages per country per year in current (nominal) US$, divided by the GDP (also in nominal US$). The ratio is multiplied by 100 for readability. The value for China reflects mainland China. You can find more information on the EMDAT methodology under the guidelines section here: https://public.emdat.be/about	Ratio
Resilience	Agro- and Food Diversity	Number of (a) plant and (b) animal genetic resources for food and agriculture secured in either medium- or long-term conservation facilities (SDG 2.5.1)	genres_plant genres_animal	FAOSTAT	https://www.fao.org/faostat/en/#data/SDGB	From FAOSTAT SDG Indicators, select all countres, all years and all months. Under the 'Items' box, select "2.5.1.a" and "2.5.1.b". Select all years. In the top left panel where countries are selected, choose "ISO3" from the drop down menu in the top right corner. Output type: Table. File type: CSV. Thousand separator in 'show data': None. Output formatting options: Flags, Notes, Codes, Units. Cli…	FAOSTAT_geneticresources	geneticresources	Number of local breeds for which sufficient genetic resources are stored for reconstitution: Number of animal genetic resources represents the number of species with sufficient genetic material stored for reconstitution. A proportion can also be constructed from these data if the the total number of local species is extracted from text strings. Plant genetic resources accessions stored ex situ (n…	Animals: number Plants: thousands
Resilience	Agro- and Food Diversity	Proportion of agricultural land with minimum level of species diversity (crop and pasture)	pctagland_minspecies	Jones, S.K., Estrada-Carmona, N., Juventia, S.D., Dulloo, M.E., Laporte, M.-A., Villani, C., Remans, R., 2021. Agrobiodiversity Index scores show agrobiodiversity is underutilized in national food systems. Nature Food 1–12.	Input data processed first in QGIS, replication files available on GitHub. See methodology notes.			minspeciesrichness	Method to produce the input dataset (QGIS code available on Github): We adopted total crop species (1-32) and total livestock species (0-8) distributions for the year 2010 as global georeferenced data in a 10x10km resolution from Jones et al. 2021. Using QGIS 3.26.1, we generated a dataset on total global species richness (0-38) by adding up both individual layers, and produced country-level zona…	% agricultural land
Resilience	Resilience capacities	Dietary sourcing flexibility index	kcal_total	FAO (soon to be available in FAOSTAT)	Provided directly by FAO, preceding release in FAOSTAT		DSFI_ProteinFat_2016-2018.xlsx DSFI_EnergyFruitVeg_2016-2018.xlsx	dsfi	Value for China is mainland only. Dietary sourcing flexibility indices are also provided by source disaggregation (domestic production, imports, stocks).	index
Resilience	Resilience capacities	Mobile cellular subscriptions (per 100 people)	mobile	International Telecommunications Union / World Bank	https://data.worldbank.org/indicator/IT.CEL.SETS.P2	From World Bank data for 'Mobile cellular subscriptions (per 100 people)' indicator, click Download CSV on the right hand side. Data from 1980-2020	API_IT.CEL.SETS.P2_DS2_en_csv_v2_4151010.csv	mobile	Value for China is mainland only.	Number per 100 people
Resilience	Resilience capacities	Social capital index	soccapindex	Legatum Institute / FSCI	https://www.prosperity.com/download_file/view/4440/2025	Link provides direct download of the file, which is provided at this link (with other information): https://www.prosperity.com/about/resources	2021_Full_Data_Set_-_Legatum_Prosperity_Index	socialcapital	An index computed as the geometric mean by country and year of the following variables, which are part of the Legatum Prosperity Index Social Capital pillar: (i) help from family and friends (ii) generalized interpersonal trust (iii) confidence in financial institutions and banks and (iv) public trust in politicians or confidence in national government. Value for China is mainland only and there …	index
Resilience	Resilience responses/strategies	Coping strategies index	rcsi_prevalence	WFP	Provided directly by WFP Hunger Map team		food_security_timeseries_2020.csv food_security_timeseries_2021.csv food_security_metrics_data_2021-06_to_2022-07.csv	rCSI_2021	Prevalence of reduced coping strategies (also available as number of people) = an rCSI >=19. The reduced Coping Strategies Index (rCSI) measures the frequency and severity of the behaviours households engage in when faced with shortages of food or financial resources to buy food. It assesses whether there has been a change in the consumption patterns of a given household. The rCSI is calculated u…	% population
Resilience	Long-term outcomes	Food supply variability	foodsupplyvar	FAOSTAT	https://www.fao.org/faostat/en/#data/FS	From the FAOSTAT Suite of Food Security Indicators page, select all countries, select the indicator '-- Per capita food supply variability (kcal/cap/day)' (under Stability); 'Select All' for years, and the value field under elements should be automatically selected. Output type: table. File type: CSV. Thousand separator: None. Output formatting options: flags; notes; codes; units; null values. Cl…	FAOSTAT_FoodSupplyVariability_2000-2020.csv	foodsupplyvariability		kcal/capita/day
Resilience	Long-term outcomes	Food price volatility	fpi_cv	FAOSTAT / FSCI	https://www.fao.org/faostat/en/#data/CP	From FAOSTAT Consumer Price Indices, select all countres, all years and all months. Under the 'Items' box, select "Consumer Price Indices - Food Indices (2015 = 100)". Output type: Table. File type: CSV. Thousand separator in 'show data': None. Output formatting options: Flags, Notes, Codes, Units. Click 'Download Data'. Datasheet is automatically named FAOSTAT_data_'download M-DD-YYYY'.	FAOSTAT_Monthly Food CPI_2000-2020.csv	foodpricevolatility	Calculated using the monthly consumer price index data from FAOSTAT. The standard deviation and coefficient of variation are calculated at the annual level based on the absolute value of the first difference of logged monthly food price index by country and year. First differencing the logged variables (by convention; see Gilbert & Morgan 2010) resulted in trend stationarity of the panel series. …	index
Other data	Other data	Area harvested and number of producing or slaughtered animals (denominator of yield values), by product	areaharvested	FAOSTAT	https://www.fao.org/faostat/en/#data/QCL	From FAOSTAT Crop and livestock products, select all countries, select 'area harvested' and 'producing animals/slaughtered' under elements. Select "items aggregated" (to the right of "item" in the second row of boxes on the left side). Expand the "Crops Primary > (List) by clicking on the arrow. Select the "total + (Total)" values for: cereals, citrus fruits, fruit primary, pulses, roots and tube…	FAOSTAT_AreaAnimalsProducing.csv		China value refers to mainland China. Historical states have been dropped from dataset.
Other data	Other data	Gross Domestic Product	GDP	World Bank	https://data.worldbank.org/indicator/NY.GDP.MKTP.CD		API_NY.GDP.MKTP.CD_DS2_en_csv_v2_4578252	GDP	There are no data for Taiwan. The World Bank does not include Taiwan-specific statistics in its database but points to official sources of Taiwan statistics. Taiwan is not aggregated into the number for China. See https://datahelpdesk.worldbank.org/knowledgebase/articles/114933-where-are-your-data-on-taiwan for further information.	current US$
Other data	Other data	Gross Domestic Product per capita	GDP_percap	World Bank	https://data.worldbank.org/indicator/NY.GDP.PCAP.CD		API_NY.GDP.PCAP.CD_DS2_en_csv_v2_4578209	GDP	There are no data for Taiwan. The World Bank does not include Taiwan-specific statistics in its database but points to official sources of Taiwan statistics. Taiwan is not aggregated into the number for China. See https://datahelpdesk.worldbank.org/knowledgebase/articles/114933-where-are-your-data-on-taiwan for further information.	current US$ per capita
Other data	Other data	World Bank income groups	incgrp	World Bank	https://datahelpdesk.worldbank.org/knowledgebase/articles/906519-world-bank-country-and-lending-groups	Income classification is in the "List of economies" sheet. Income groups are updated yearly on July 1st.	CLASS.xlsx	wb_areaincomeclass	Country names take UN member state dataset values. Territories listed by World Bank but not in UN GAUL are dropped: Channel Islands Curaçao Kosovo Sint Maarten (Dutch part) St. Martin (French part) West Bank and Gaza See: https://datahelpdesk.worldbank.org/knowledgebase/articles/906519-world-bank-country-and-lending-groups
Other data	Other data	ISO-alpha3 code	ISO	ISO	https://www.iso.org/obp/	Copied and pasted from online portal on Oct 3, 2022	iso3.csv	iso
Other data	Other data	ISO-alpha3 and ISO-alpha2 crosswalk file	ISO2 ISO	ILO via OpenDataSoft	https://public.opendatasoft.com/explore/dataset/countries-codes/download/?format=csv&timezone=America/New_York&lang=en&use_labels_for_header=true&csv_separator=%3B		countries-codes.csv	iso-2_crosswalk
Other data	Other data	Land area (country land area, agricultural land area, cropland area)	landarea	FAOSTAT	https://www.fao.org/faostat/en/#data/RL	From FAOSTAT Land Area Indicators page, select all countries, all years. Under element: select area. Under item: select "Land area" (under Land Use > (List)), and "Agricultural land" and "Cropland" (under Agriculture >(List)). Under years: select all years. Output type: table. File type: CSV. Thousand separator: None. Output formatting options (select all): flags; notes; codes; units; null values…	FAOSTAT_landarea	damages	China value refers to mainland China. Historical states have been dropped from dataset.	Square Km
Other data	Other data	Total urban population	pop_u	Oakridge National Laboratory	Pulled from Landscan database following code at [LINK] on the FSCI github		all_cntry_pops	populations mufpp_pop		thousands
Other data	Other data	Total population	totalpop	World Bank	https://data.worldbank.org/indicator/SP.POP.TOTL		API_SP.POP.TOTL_DS2_en_csv_v2_4554708	populations	There are no population data for Taiwan. The World Bank does not include Taiwan-specific statistics in its database but points to official sources of Taiwan statistics. Taiwan is not aggregated into the number for China. See https://datahelpdesk.worldbank.org/knowledgebase/articles/114933-where-are-your-data-on-taiwan for further information. The following territories recorded by World Bank but n…	thousands
Other data	Other data	Global Administrative Units Boundaries + UN classification	UN_status	United Nations	https://data.apps.fao.org/catalog/dataset/gaul-codes		g2015_2005_1	UNstatus	South Sudan manually added (postdates most recent revision of the classification dataset). Similarly, Serbia and Montenegro is disaggregated.
Other data	Other data	World Bank regions	wb_region	World Bank	https://datahelpdesk.worldbank.org/knowledgebase/articles/906519-world-bank-country-and-lending-groups	Regional identification is in the "List of economies" sheet.	CLASS.xlsx	wb_areaincomeclass	Country names take UN member state dataset values. Territories listed by World Bank but not in UN GAUL are dropped: Channel Islands Curaçao Côte d'Ivoire Kosovo Montenegro Serbia Sint Maarten (Dutch part) St. Martin (French part) West Bank and Gaza See: https://datahelpdesk.worldbank.org/knowledgebase/articles/906519-world-bank-country-and-lending-groups
Other data	Other data	UN regional classifications		FAO			13_M49_Annex_regional_groupings_21_Oct_22	UN_m49_classifications
Other data	Other data	Food System Transformation Pathways Themes, Action Areas, and Means of Implementation		FAO	https://datalab.fao.org/datalab/dashboard/food-systems-summit/		FS Pathway_Countries FS Pathway_Action Areas and Themes FS Pathway_Themes and Means of Implementation	FS Pathways - Map to FSCI	Three downloaded datasets are combined with a spreadsheet of FSCI Indicators to map the indicators to the themes, action areas, and means of implementation identified in the pathways.

## Sheet: Codebook
Variable name	Label / Definition	Takes values (continuous non-negative real values if unlisted)	Indicator-specific dataset (contained in)	Also found in	Also found in
accessinfo	Country has adopted and implemented constitutional, statutory and/or policy guarantees for public access to information	0, 1 (0 = no, 1 = yes)	accessinfo
accountability	Accountability index	(-2.5 to 2.5)	VDem_Accountability	V-Dem_all
accountability_lower	Accountability index, lower bound of 68% probability distribution (~1 standard deviation below mean point estimate)	(-2.5 to 2.5)	VDem_Accountability	V-Dem_all
accountability_upper	Accountability index, upper bound of 68% probability distribution (~1 standard deviation above mean point estimate)	(-2.5 to 2.5)	VDem_Accountability	V-Dem_all
agegroup	Age group	1=Youth, age 15-24 2=Adults, age 25+ 0 = Total 15+
aginGDP	Agriculture value added share of GDP (%) (SDG 2.a.1)	0-100	agshareGDP
agland_area	Agricultural land (Land used for cultivation of crops and animal husbandry, includes permanent pasture)		landarea
agwaterdraw	Agricultural water withdrawal as % of total renewable resources	0-100	agwaterdraw
All5	Consumed all 5 food groups (% adult population, ≥15 y) , mean	0-100	All5_2021	DQQ_2021
All5_LCI	Consumed all 5 food groups (% adult population, ≥15 y) , 95% confidence interval lower bound	0-101	All5_2021	DQQ_2021
All5_UCI	Consumed all 5 food groups (% adult population, ≥15 y) , 95% confidence interval upper bound	0-102	All5_2021	DQQ_2021
areaharvested	Area harvested (hectares)		yield
avail_fruits	Fruits availability (grams/capita/day)		fruitveg_availability
avail_veg	Vegetables availability (grams/capita/day)		fruitveg_availability
childlabor	% children (aged 5-17 years) engaged in child labour (economic activities), total	0-100	childlabor
childlabor_f	% children (aged 5-17 years) engaged in child labour (economic activities), female	0-100	childlabor
childlabor_m	% children (aged 5-17 years) engaged in child labour (economic activities), male	0-100	childlabor
cohd	Cost of a healthy diet (current PPP$/cap/day)		costofdiet
country	Country	Takes country names from ISO dataset
CPI_food	Consumer Prices, Food Indices (2015 = 100)		foodpricevolatility
cropland	Cropland (land used for cultivation of crops, includes permanent crops)		landarea
croplandchange	Change in cropland, 5-year average (1000 ha)		croplandexpansion
croplandchange_pct	Change in cropland, 5-year average (%)	0-100	croplandexpansion
cspart	Civil society participation index	(-2.5 to 2.5)	VDem_CSPI	V-Dem_all
cspart_lower	Civil society participation index, lower bound of 68% probability distribution (~1 standard deviation below mean point estimate)	(-2.5 to 2.5)	VDem_CSPI	V-Dem_all
cspart_upper	Civil society participation index, upper bound of 68% probability distribution (~1 standard deviation above mean point estimate)	(-2.5 to 2.5)	VDem_CSPI	V-Dem_all
damages_gdp	Ratio of total damages to GDP	0-100	damages
damages_sqkm	Total damages (2015 US$, thousands) per square km		damages
datayear	Data year (latest available)		FSCI_2022_latestyear
emint_beef	Emissions intensity, beef, kg CO2eq/kg product		emissions_intensity
emint_cerealsnorice	Emissions intensity, cereals (excl rice), kg Co2eq/kg product		emissions_intensity
emint_chickenmeat	Emissions intensity, chicken meat, kg CO2eq/kg product		emissions_intensity
emint_cowmilk	Emissions intensity, cow's milk, kg CO2eq/kg product		emissions_intensity
emint_eggs	Emissions intensity, eggs (hen), kg CO2eq/kg product		emissions_intensity
emint_pork	Emissions intensity, pork, kg CO2eq/kg product		emissions_intensity
emint_rice	Emissions intensity, rice, kg CO2eq/kg product		emissions_intensity
emiss_beef	Total emissions (CO2 eq) (AR5), beef		emissions_intensity
emiss_cerealsnorice	Total emissions (CO2 eq) (AR5), Cereals excluding rice		emissions_intensity
emiss_chickenmeat	Total emissions (CO2 eq) (AR5), Chicken		emissions_intensity
emiss_cowmilk	Total emissions (CO2 eq) (AR5), Cow's milk		emissions_intensity
emiss_eggs	Total emissions (CO2 eq) (AR5), Eggs (hen)		emissions_intensity
emiss_pork	Total emissions (CO2 eq) (AR5), Pork		emissions_intensity
emiss_rice	Total emissions (CO2 eq) (AR5), Rice		emissions_intensity
fat_imports	Fats diversity, imports	0-1	dsfi
fat_production	Fats diversity, domestic production	0-1	dsfi
fat_stocks	Fats diversity, stocks	0-1	dsfi
fat_total	Dietary sourcing flexibility index, fats (all sources)	0-1	dsfi
fies_modsev	Prevalence of experiencing moderate or severe food insecurity (FIES-based; % population)	0-100	FIES_modsev
fies_yearrange	FIES 3-year period	Rolling 3-year window from 2014-2020	FIES_modsev
fishhealth	Fisheries health progress score	0-100	fishhealth
fishhealth_adj	Indicator variable identifies countries with <10% of stocks assessed where fisheries health progress score has been adjusted	0, 1	fishhealth
foodsafety	Food safety capacity score	0-100, taking discrete values of 0, 20, 40, 60, 80, 100	foodsafety
foodsupplyvar	Per capita food supply variability (kcal/cap/day)		foodsupplyvariability
fpi_cv	Food price volatility (CV of first differenced logged food price index), annual		foodpricevolatility	foodpricevolatility_annual
fpi_diff1	First difference of logged monthly Food Price Index		foodpricevolatility
fpi_mean	Mean of (first differenced logged) Food Price Index, annual		foodpricevolatility	foodpricevolatility_annual
fpi_sd	Standard Deviation of (first differenced logged) Food Price Index, annual		foodpricevolatility	foodpricevolatility_annual
fs_emissions	Agri-food systems emissions (kT CO2eq) (AR5)		fsemissions
fsci_regions	Modified M49 regional groupings		countryclassifications
fspathway	Presence of a national food system transformation pathway	1 "Yes" 0 "No"	fspathways	fspathways_detail
fstrans_means	Pathway item means of implementation	Means of implementation classified: Better Data Digital Finance and Investment Governance for sustainable food systems Human Resource Capacities Human Rights Infrastructure Innovation and Knowledge Other Partnerships Policy and Regulation Public information Trade	fspathways_detail
fstrans_measure	Pathway item measure in pathway	Descriptive text	fspathways_detail
fstrans_priority	Pathway item priority within pathway	Descriptive text	fspathways_detail
fstrans_theme	Pathway item theme	Themes classified: Achieving Zero Hunger Agrobiodiversity Agroecology Aquatic / Blue Foods Better Data Climate and disasters Resilient Develop Decent Work and Living Incomes and Wage Different Forms of Malnutrition Digital Equitable Livelihoods Family Farming Finance and Investment Food Loss and Waste Food Systems for Women and Girls Food quality and safety Governance for sustainable food systems…	fspathways_detail
functionalintegrity	Share of agricultural land with at least 10% natural habitat	0-100	functionalintegrity
fv_imports	Fruit & vegetable diversity, imports	0-1	dsfi
fv_production	Fruit & vegetable diversity, domestic production	0-1	dsfi
fv_stocks	Fruit & vegetable diversity, stocks	0-1	dsfi
fv_total	Dietary sourcing flexibility index, fruits & vegetables (all sources)	0-1	dsfi
GDP	Gross Domestic Product (current US$)		GDP
GDP_percap	Gross Domestic Product (current US$), per capita		GDP
GDR_score	GDR Score, mean	0-18	GDRH-GDRL_adult_2021	DQQ_2021
GDR_score_LCI	GDR Score, 95% confidence interval lower bound	0-18	GDRH-GDRL_adult_2021	DQQ_2021
GDR_score_UCI	GDR Score, 95% confidence interval upper bound	0-18	GDRH-GDRL_adult_2021	DQQ_2021
ge_LCI	Government Effectiveness Index, 90% confidence interval lower bound		goveffectiveness
ge_se	Government Effectiveness Index, standard error		goveffectiveness
ge_UCI	Government Effectiveness Index, 90% confidence interval upper bound		goveffectiveness
genres_animal	Number of local breeds for which sufficient genetic resources are stored for reconstitution		geneticresources
genres_plant	Plant genetic resources accessions stored ex situ (thousands)		geneticresources
geog	Geography (urban/rural)	1=Rural 2=Urban 3=Undefined 0=Total
govteffect	Government Effectiveness Index, World Governance Indicators	(-2.5) to (2.5)	goveffectiveness
healthtax	Presence of any health-related food tax at the national level	0, 1 (0 = none, 1 = at least one)	healthtax	healthtax_details
healthtax_subnational	Presence of any health-related food taxes but only at sub-national level		healthtax
incgrp	Income Group (World Bank)		wb_areaincomeclass
ISO	ISO-alpha3 code	ISO-alpha3 code	iso
kcal_import	Kcal diversity, imports	0-1	dsfi
kcal_production	Kcal diversity, domestic production	0-1	dsfi
kcal_stocks	Kcal diversity, stocks	0-1	dsfi
kcal_total	Dietary sourcing flexibility index, calories (all sources)	0-1	dsfi
landarea	Land area (km2)		landarea
landholding	Holdings operated by sex (% holdings)	0-100	landholdings_bysex
landholding_fem	Share of landholdings operated by women (% holdings)	0-100	landholdings_female
landholding_male	Share of landholdings operated by men (% holdings)	0-100	landholdings_female
log_fpi	Logged Food Price Index, monthly		foodpricevolatility
m49_code	M49 code		countryclassifications
MDD_icyf_u	MDD, children 6-23 months (urban, % urban population)	0-100	MDD_youngchild	MDD_combined
MDD_iycf	MDD, children 6-23 months (% population)	0-100	MDD_youngchild	MDD_combined
MDD_iycf_f	MDD, children 6-23 months (female, % female population)	0-100	MDD_youngchild	MDD_combined
MDD_iycf_m	MDD, children 6-23 months (male, % male population)	0-100	MDD_youngchild	MDD_combined
MDD_iycf_r	MDD, children 6-23 months (rural, % ruralpopulation)	0-100	MDD_youngchild	MDD_combined
MDD_W	Minimum Dietary Diversity-Women (% women 15-49), mean	0-100	MDD_W_2021	DQQ_2021	MDD_combined
MDD_W_LCI	Minimum Dietary Diversity-Women (% women 15-49), 95% confidence interval lower bound	0-100	MDD_W_2021	DQQ_2021	MDD_combined
MDD_W_UCI	Minimum Dietary Diversity-Women (% women 15-49), 95% confidence interval upper bound	0-100	MDD_W_2021	DQQ_2021	MDD_combined
milkanimals	Number of milk-producing animals		yield
mobile	Mobile cellular subscriptions (number, per 100 people)		mobile
mufpp_urbpop	Total population (national) living in MUFPP municipalities, thousands		mufpp_pop
mufppurbshare	Share of urban population living in MUFPP signatory municipalities (%)	0-100	mufpp_pop
NCD_P	NCD-Protect, mean	0-9	GDRH-GDRL_adult_2021	DQQ_2021
NCD_P_LCI	NCD-Protect, 95% confidence interval lower bound	0-9	GDRH-GDRL_adult_2021	DQQ_2021
NCD_P_UCI	NCD-Protect, 95% confidence interval upper bound	0-9	GDRH-GDRL_adult_2021	DQQ_2021
NCD_R	NCD-Risk, mean	0-9	GDRH-GDRL_adult_2021	DQQ_2021
NCD_R_LCI	NCD-Risk, 95% confidence interval lower bound	0-9	GDRH-GDRL_adult_2021	DQQ_2021
NCD_R_UCI	NCD-Risk, 95% confidence interval upper bound	0-9	GDRH-GDRL_adult_2021	DQQ_2021
nlayers	Number of egg laying hens		yield
nmufppcities	Number of MUFPP cities in the country		mufpp_pop
open_budget_index	Open Budget Index score	0-100	OBI
pctagland_minspecies	Percent of agricultural land with minimum species diversity (24 or more species)	0-100	minspeciesrichness
pctcantafford	Percent of the population who cannot afford a healthy diet	0-100	costofdiet
pesticides	Total pesticides per unit of land (kg/ha)		pesticides
pop_u	Total urban population, thousands		mufpp_pop	populations
pou	Prevalence of undernourishment (% population)	0-100, countries with <2.5 are classified as =2.5 to facilitate quantitative analysis. Should be correctly relabeled "<2.5"	POU
pou_yearrange	POU 3-year period	0-100, countries with <2.5 are classified as =2.5 to facilitate quantitative analysis. Should be correctly relabeled "<2.5"	POU
prod_beef	Total production (tonnes)		agproduction
prod_cereals	Total production (tonnes)		agproduction
prod_cerealsnorice	Total production (tonnes)		emissions_intensity	agproduction
prod_chickenmeat	Total production (tonnes)		agproduction
prod_citrus	Total production (tonnes)		agproduction
prod_cowmilk	Total production (tonnes)		agproduction
prod_eggs	Total production (tonnes)		agproduction
prod_fruit	Total production (tonnes)		agproduction
prod_porkmeat	Total production (tonnes)		agproduction
prod_pulses	Total production (tonnes)		agproduction
prod_rice	Total production (tonnes)		emissions_intensity	agproduction
prod_roottuber	Total production (tonnes)		agproduction
prod_treenuts	Total production (tonnes)		agproduction
prod_vegetables	Total production (tonnes)		agproduction
producinganimals	Number of producing/slaughtered animals (thousands)		yield
protein_import	Protein diversity, imports	0-1	dsfi
protein_production	Protein diversity, domestic production	0-1	dsfi
protein_stocks	Protein diversity, stocks	0-1	dsfi
protein_total	Dietary sourcing flexibility index, protein (all sources)	0-1	dsfi
rcsi_prevalence	Maximum annual prevalence of severe coping strategies	0-100	rCSI_2021
relativeto	Reference year of relevant change (prior period)	2003, 2007, 2011, 2015	croplandexpansion
relchange	Relative change from previous period (%)		croplandexpansion
righttofood	Degree of legal recognition of the Right to Food	1 "Explicit protection or directive principle of state policy" 2 "Other implicit or national codification of international obligations or relevant provisions" 3 "None"	righttofood
safeh20	Proportion of population using safely managed drinking water source (SDG 6.1.1)	0-100, countries coded as <1 and >99 are recoded 0.1 and 99.9 to allow for numeric analysis. Should be correctly relabeled for visualization.	safewater
sex	Sex	1=female 2=male 0=Total
soccapindex	Social capital index	0-1	socialcapital
spadequacy	Adequacy of social protection and labor programs (% of total welfare of beneficiary households)	0-100	SP_adequacy	social_protection_latest
spcoverage	Coverage of social protection and labor programs (% population)	0-100	SP_coverage	social_protection_latest
SSSD	Sugar-sweetened soft drink consumption (% adult population, ≥15 y), mean	0-100	SSSD_adult_2021	DQQ_2021
SSSD_LCI	Sugar-sweetened soft drink consumption (% adult population, ≥15 y), 95% confidence interval lower bound	0-100	SSSD_adult_2021	DQQ_2021
SSSD_UCI	Sugar-sweetened soft drink consumption (% adult population, ≥15 y), 95% confidence interval upper bound	0-100	SSSD_adult_2021	DQQ_2021
sustNO2mgmt	Sustainable nitrogen management index	0-100	sustNO2mgmt
territoryof	Denotes the territory to which the location belongs or by whom it is administrated as of 2022. This variable is pertinent in the dataset that preserves data for non-member state areas and territories.
totalpop
cropexpansion	Cropland expansion 2003-2019 (%)		croplandexpansion	croplandexpansion_total
UN_continental_region	United Nations continent classification
UN_continental_region
UN_contregion_code	United Nations continent classification code
UN_contregion_code
UN_intermediary_region	United Nations intermediary (below sub-region level) classification
UN_intermediary_region
UN_intermedregion_code	United Nations intermediary (below sub-region level) classification code
UN_intermedregion_code
UN_status	Status of membership in the United Nations as of 2022	1 "Member state" 2 "Occupied territory" 3 "Sovereignty unsettled" 4 "Permanent observer to the UN" 5 "Territory, region, or administrated by a state"
UN_subregion	United Nations sub-region classification
UN_subregion
UN_subregion_code	United Nations sub-region classification code
UN_subregion_code
underemp_r	Time-related underemployment rate (ILO modelled estimates), age 15+, rural (%)	0-100	underemployment_urbrur	employment_disaggregated	employment_disaggregated_latestyear
underemp_tot	Time-related underemployment rate (ILO modelled estimates), age 15+, total (%)	0-100	underemployment_urbrur	employment_disaggregated	employment_disaggregated_latestyear
underemp_u	Time-related underemployment rate (ILO modelled estimates), age 15+, urban (%)	0-100	underemployment_urbrur	employment_disaggregated	employment_disaggregated_latestyear
unemp_r	Unemployment rate (ILO modelled estimates), age 15+, rural (%)	0-100	underemployment_urbrur	employment_disaggregated	employment_disaggregated_latestyear
unemp_tot	Unemployment rate (ILO modelled estimates), age 15+, total (%)	0-100	underemployment_urbrur	employment_disaggregated	employment_disaggregated_latestyear
unemp_u	Unemployment rate (ILO modelled estimates), age 15+, urban (%)	0-100	underemployment_urbrur	employment_disaggregated	employment_disaggregated_latestyear
UNmemberstate	Indicator variable identifies whether the state is a UN member state as of 2022	1 = yes, 0 = no
UPFretailval_percap	Retail value of ultra-processed foods per capita, US$ (current dollars)		UPFretailval
wb_region	Region (World Bank)	1 East Asia & Pacific 2 Europe & Central Asia 3 Latin America & Caribbean 4 Middle East & North Africa 5 North America 6 South Asia 7 Sub-Saharan Africa
year	Year
yearofadoption	Year in which the country adopted and implemented constitutional, statutory and/or policy guarantees for public access to information	1766 - 2021	accessinfo
yearrange	Multi-year window on which data are calculated
yield_beef	Beef (meat) yield, primary (kg/animal)		yield
yield_cereals	Cereal yield, total (tonnes/ha)		yield
yield_chicken	Chicken (meat) yield, primary (kg/animal)		yield
yield_citrus	Citrus fruit yield, total (tonnes/ha)		yield
yield_eggs	Eggs yield, primary (kg/animal)		yield
yield_fruit	Fruit yield, primary (tonnes/ha)		yield
yield_milk	Milk yield, total (kg/animal)		yield
yield_pork	Pork (meat) yield, primary (kg/animal)		yield
yield_pulses	Pulses yield, total (kg/ha)		yield
yield_roottuber	Roots & tubers yield, total (kg/ha)		yield
yield_treenuts	Treenuts yield, total (kg/ha)		yield
yield_vegetables	Vegetables yield, primary (tonnes/ha)		yield
zeroFV	Zero fruit or vegetables (% adult population, ≥15 y), mean	0-100	ZeroFV_adult_2021	DQQ_2021	ZeroFV_combined
zeroFV_icyf_r	Zero fruits and vegetables, children 6-23 months (rural, % rural population)	0-100	ZeroFV_youngchild	ZeroFV_combined
zeroFV_icyf_u	Zero fruits and vegetables, children 6-23 months (urban, % urban population)	0-100	ZeroFV_youngchild	ZeroFV_combined
zeroFV_iycf	Zero fruits and vegetables, children 6-23 months (%)	0-100	ZeroFV_youngchild	ZeroFV_combined
zeroFV_iycf_f	Zero fruits and vegetables, children 6-23 months (female, % female population)	0-100	ZeroFV_youngchild	ZeroFV_combined
zeroFV_iycf_m	Zero fruits and vegetables, children 6-23 months (male, % male population)	0-100	ZeroFV_youngchild	ZeroFV_combined
zeroFV_LCI	Zero fruit or vegetables (% adult population, ≥15 y) , 95% confidence interval lower bound	0-100	ZeroFV_adult_2021	DQQ_2021	ZeroFV_combined
zeroFV_UCI	Zero fruit or vegetables (% adult population, ≥15 y) , 95% confidence interval upper bound	0-100	ZeroFV_adult_2021	DQQ_2021	ZeroFV_combined

## Sheet: Country Indicator Coverage
Key:	1	Indicates there is at least one data point for this country-indicator
ISO	M49 Code	Country	Income group (World Bank classification)	Continent (UN Classification)	Sub-region (UN Classification)	Intermediary Region (UN Classification)	FSCI Regional Classification (modified M49 groupings)	UN member state	totalpop	GDP	GDP_percap	landarea	agland_area	cropland	avail_fruits	avail_veg	UPFretailval_percap	safeh20	pou	fies_modsev	pctcantafford	cohd	All5	NCD_P	NCD_R	GDR_score	zeroFV	SSSD	MDD_W	MDD_iycf	zeroFV_iycf	fs_emissions	emint_cerealsnorice	emint_eggs	emint_beef	emint_chickenmeat	emint_pork	emint_cowmilk	emint_rice	yield_cereals	yield_citrus	yield_fruit	yield_eggs	yield_beef	yield_chickenmeat	yield_pork	yield_pulses	yield_cowmilk	yield_roottuber
AFG	004	Afghanistan	Low income	Asia	Southern Asia		Southern Asia	Yes	1	1	1	1	1	1	1	1	1	1	1	1	0	0	0	0	0	0	0	0	1	1	1	1	1	1	1	0	1	1	1	1	1	1	1	1	0	1	1	1	1
ALB	008	Albania	Upper middle income	Europe	Southern Europe		Northern America and Europe	Yes	1	1	1	1	1	1	1	1	1	0	1	1	1	1	0	0	0	0	0	0	1	1	1	1	1	1	1	1	1	1	1	1	1	1	1	1	1	1	1	1	1
DZA	012	Algeria	Lower middle income	Africa	Northern Africa		Northern Africa & Western Asia	Yes	1	1	1	1	1	1	1	1	1	1	1	1	1	1	0	0	0	0	0	0	1	1	1	1	1	1	1	1	1	0	1	1	1	1	1	1	1	1	1	1	1
AND	020	Andorra	High income	Europe	Southern Europe		Northern America and Europe	Yes	1	1	1	1	1	1	0	0	1	1	0	0	0	0	0	0	0	0	0	0	0	0	1	0	0	0	0	0	0	0	0	0	0	0	0	0	0	0	0	0	0
AGO	024	Angola	Lower middle income	Africa	Sub-Saharan Africa	Middle Africa	Sub-Saharan Africa	Yes	1	1	1	1	1	1	1	1	1	0	1	1	1	1	0	0	0	0	0	0	0	0	1	1	1	1	1	0	1	0	1	1	1	1	1	1	0	0	1	1	1
ATG	028	Antigua and Barbuda	High income	Americas	Latin America and the Caribbean	Caribbean	Latin America & Caribbean	Yes	1	1	1	1	1	1	1	1	1	0	1	1	1	1	0	0	0	0	0	0	0	0	1	1	1	1	1	1	1	1	1	1	1	1	1	1	1	1	1	1	1
ARG	032	Argentina	Upper middle income	Americas	Latin America and the Caribbean	South America	Latin America & Caribbean	Yes	1	1	1	1	1	1	1	1	1	1	1	1	1	1	0	0	0	0	0	0	1	1	1	1	1	1	1	1	1	0	1	0	1	1	1	1	1	1	1	1	1
ARM	051	Armenia	Upper middle income	Asia	Western Asia		Northern Africa & Western Asia	Yes	1	1	1	1	1	1	1	1	1	0	0	1	0	1	0	0	0	0	0	0	0	0	1	1	1	1	1	1	1	0	1	1	1	1	1	1	1	0	1	1	0
AUS	036	Australia	High income	Oceania	Australia and New Zealand		Oceania	Yes	1	1	1	1	1	1	1	1	1	0	1	1	1	1	0	0	0	0	0	0	0	0	1	1	1	1	1	1	1	1	1	1	1	1	1	1	1	1	1	1	1
AUT	040	Austria	High income	Europe	Western Europe		Northern America and Europe	Yes	1	1	1	1	1	1	1	1	1	1	1	1	1	1	0	0	0	0	0	0	0	0	1	1	1	1	1	1	1	0	1	0	1	1	1	1	1	1	1	1	1
AZE	031	Azerbaijan	Upper middle income	Asia	Western Asia		Northern Africa & Western Asia	Yes	1	1	1	1	1	1	1	1	1	1	1	1	1	1	0	0	0	0	0	0	1	1	1	1	1	1	1	1	1	1	1	1	1	1	1	1	1	1	1	1	1
BHS	044	Bahamas	High income	Americas	Latin America and the Caribbean	Caribbean	Latin America & Caribbean	Yes	1	1	1	1	1	1	1	1	1	0	0	0	1	1	0	0	0	0	0	0	1	1	1	1	1	1	1	1	1	1	1	0	1	1	1	1	1	1	1	1	1
BHR	048	Bahrain	High income	Asia	Western Asia		Northern Africa & Western Asia	Yes	1	1	1	1	1	1	1	1	1	1	1	1	1	1	0	0	0	0	0	0	0	0	1	1	1	1	1	1	1	0	1	0	1	1	1	1	1	1	1	1	1
BGD	050	Bangladesh	Lower middle income	Asia	Southern Asia		Southern Asia	Yes	1	1	1	1	1	1	1	1	1	0	1	1	1	1	1	1	1	1	1	1	1	1	1	1	1	1	1	1	1	1	1	1	1	1	1	1	1	1	1	1	1
BRB	052	Barbados	High income	Americas	Latin America and the Caribbean	Caribbean	Latin America & Caribbean	Yes	1	1	1	1	1	1	1	1	1	0	1	1	1	1	1	1	1	1	1	1	1	1	1	1	1	1	1	1	1	1	1	1	1	1	1	1	1	1	1	1	1
BLR	112	Belarus	Upper middle income	Europe	Eastern Europe		Northern America and Europe	Yes	1	1	1	1	1	1	1	1	1	1	1	1	1	1	1	1	1	1	1	1	1	1	1	1	1	1	1	0	1	1	1	1	1	1	1	1	0	1	1	1	0
BEL	056	Belgium	High income	Europe	Western Europe		Northern America and Europe	Yes	1	1	1	1	1	1	1	1	1	1	1	1	1	1	0	0	0	0	0	0	0	0	1	1	1	1	1	1	1	1	1	0	1	1	1	1	1	1	1	1	1
BLZ	084	Belize	Upper middle income	Americas	Latin America and the Caribbean	Central America	Latin America & Caribbean	Yes	1	1	1	1	1	1	0	0	1	1	0	0	0	1	0	0	0	0	0	0	0	0	1	0	1	1	1	0	1	0	0	1	1	1	1	1	0	1	1	1	1
BEN	204	Benin	Lower middle income	Africa	Sub-Saharan Africa	Western Africa	Sub-Saharan Africa	Yes	1	1	1	1	1	1	1	1	1	0	0	1	0	1	0	0	0	0	0	0	0	0	1	1	1	1	1	1	1	0	1	1	1	1	1	1	1	1	1	1	0
BTN	064	Bhutan	Lower middle income	Asia	Southern Asia		Southern Asia	Yes	1	1	1	1	1	1	1	1	1	1	1	1	1	1	0	0	0	0	0	0	0	0	1	1	1	1	1	1	1	0	1	1	1	1	1	1	1	1	1	1	1
BOL	068	Bolivia (Plurinational State of)	Lower middle income	Americas	Latin America and the Caribbean	South America	Latin America & Caribbean	Yes	1	1	1	1	1	1	1	1	1	1	1	0	1	1	0	0	0	0	0	0	1	1	1	1	1	1	1	1	1	0	1	0	1	1	1	1	1	1	1	1	1
BIH	070	Bosnia and Herzegovina	Upper middle income	Europe	Southern Europe		Northern America and Europe	Yes	1	1	1	1	1	1	1	1	1	0	1	1	1	1	0	0	0	0	0	0	1	1	1	1	1	1	1	1	1	1	1	1	1	1	1	1	1	1	1	1	1
BWA	072	Botswana	Upper middle income	Africa	Sub-Saharan Africa	Southern Africa	Sub-Saharan Africa	Yes	1	1	1	1	1	1	1	1	1	0	1	0	1	1	1	1	1	1	1	1	1	1	1	1	1	1	1	1	1	1	1	1	1	1	1	1	1	1	1	1	1
BRA	076	Brazil	Upper middle income	Americas	Latin America and the Caribbean	South America	Latin America & Caribbean	Yes	1	1	1	1	1	1	1	1	1	1	1	1	1	1	0	0	0	0	0	0	0	0	1	1	1	1	1	1	1	1	1	1	1	1	1	1	1	1	1	1	1
BRN	096	Brunei Darussalam	High income	Asia	South-eastern Asia		South-eastern Asia	Yes	1	1	1	1	1	1	1	1	1	0	1	1	0	0	0	0	0	0	0	0	0	0	1	1	1	1	1	1	1	0	1	0	1	1	1	1	1	1	1	1	0
BGR	100	Bulgaria	Upper middle income	Europe	Eastern Europe		Northern America and Europe	Yes	1	1	1	1	1	1	0	0	1	0	1	0	0	1	0	0	0	0	0	0	0	0	1	0	1	1	1	1	1	1	1	1	1	1	1	1	1	0	1	1	0
BFA	854	Burkina Faso	Low income	Africa	Sub-Saharan Africa	Western Africa	Sub-Saharan Africa	Yes	1	1	1	1	1	1	0	0	1	1	0	0	1	1	0	0	0	0	0	0	1	1	1	1	1	1	1	1	1	1	1	1	1	1	1	1	1	1	1	1	1
BDI	108	Burundi	Low income	Africa	Sub-Saharan Africa	Eastern Africa	Sub-Saharan Africa	Yes	1	1	1	1	1	1	1	1	1	0	1	1	1	1	0	0	0	0	0	0	0	0	1	1	1	1	1	1	1	0	1	1	1	1	1	1	1	1	1	1	0
CPV	132	Cabo Verde	Lower middle income	Africa	Sub-Saharan Africa	Western Africa	Sub-Saharan Africa	Yes	1	1	1	1	1	1	1	1	1	1	1	1	1	1	0	0	0	0	0	0	1	1	1	1	1	1	1	1	1	1	1	1	1	1	1	1	1	1	1	1	0
KHM	116	Cambodia	Lower middle income	Asia	South-eastern Asia		South-eastern Asia	Yes	1	1	1	1	1	1	1	1	1	1	1	1	1	1	0	0	0	0	0	0	0	0	1	1	1	1	1	1	1	0	1	0	1	1	1	1	1	1	1	1	0
CMR	120	Cameroon	Lower middle income	Africa	Sub-Saharan Africa	Middle Africa	Sub-Saharan Africa	Yes	1	1	1	1	1	1	1	1	1	1	1	1	1	1	0	0	0	0	0	0	0	0	1	1	1	1	1	1	1	0	1	0	1	1	1	1	1	1	1	1	1
CAN	124	Canada	High income	Americas	Northern America		Northern America and Europe	Yes	1	1	1	1	1	1	1	1	1	1	1	1	1	1	1	1	1	1	1	1	0	0	1	1	1	1	1	1	1	1	1	1	1	1	1	1	1	1	1	1	1
CAF	140	Central African Republic	Low income	Africa	Sub-Saharan Africa	Middle Africa	Sub-Saharan Africa	Yes	1	1	1	1	1	1	1	1	1	0	1	0	1	1	1	1	1	1	1	1	1	1	1	1	1	1	1	1	1	1	1	1	1	1	1	1	1	1	1	1	1
TCD	148	Chad	Low income	Africa	Sub-Saharan Africa	Middle Africa	Sub-Saharan Africa	Yes	1	1	1	1	1	1	1	1	1	1	1	1	1	1	0	0	0	0	0	0	1	1	1	1	1	1	1	1	1	1	1	1	1	1	1	1	1	1	1	1	1
CHL	152	Chile	High income	Americas	Latin America and the Caribbean	South America	Latin America & Caribbean	Yes	1	1	1	1	1	1	1	1	1	0	1	1	1	1	1	1	1	1	1	1	1	1	1	1	1	1	1	1	1	1	1	0	1	1	1	1	1	1	1	1	1
CHN	156	China	Upper middle income	Asia	Eastern Asia		Eastern Asia	Yes	1	1	1	1	1	1	1	1	1	1	1	1	1	1	0	0	0	0	0	0	1	1	1	1	1	1	1	1	1	1	1	1	1	1	1	1	1	1	1	1	0
COL	170	Colombia	Upper middle income	Americas	Latin America and the Caribbean	South America	Latin America & Caribbean	Yes	1	1	1	1	1	1	1	1	1	1	1	1	1	1	0	0	0	0	0	0	1	1	1	1	1	1	1	1	1	1	1	1	1	1	1	1	1	1	1	1	0
COM	174	Comoros	Lower middle income	Africa	Sub-Saharan Africa	Eastern Africa	Sub-Saharan Africa	Yes	1	1	1	1	1	1	1	1	1	1	1	0	1	1	1	1	1	1	1	1	1	1	1	1	1	1	1	1	1	1	1	1	1	1	1	1	1	1	1	1	1
COG	178	Congo	Lower middle income	Africa	Sub-Saharan Africa	Middle Africa	Sub-Saharan Africa	Yes	1	1	1	1	1	1	1	1	1	0	1	1	0	0	0	0	0	0	0	0	1	1	1	1	1	1	1	0	1	1	1	0	1	1	1	1	0	1	1	1	0
CRI	188	Costa Rica	Upper middle income	Americas	Latin America and the Caribbean	Central America	Latin America & Caribbean	Yes	1	1	1	1	1	1	1	1	1	0	1	1	1	1	0	0	0	0	0	0	0	0	1	1	1	1	1	1	1	0	1	0	1	1	1	1	1	1	1	1	0
HRV	191	Croatia	High income	Europe	Southern Europe		Northern America and Europe	Yes	1	1	1	1	1	1	1	1	1	1	1	1	1	1	0	0	0	0	0	0	1	1	1	1	1	1	1	1	1	1	1	1	1	1	1	1	1	1	1	1	1
CUB	192	Cuba	Upper middle income	Americas	Latin America and the Caribbean	Caribbean	Latin America & Caribbean	Yes	1	1	1	1	1	1	1	1	1	0	1	0	0	0	0	0	0	0	0	0	1	1	1	1	1	1	1	1	1	1	1	1	1	1	1	1	1	1	1	1	0
CYP	196	Cyprus	High income	Asia	Western Asia		Northern Africa & Western Asia	Yes	1	1	1	1	1	1	1	1	1	1	1	0	1	1	0	0	0	0	0	0	0	0	1	1	1	1	1	1	1	0	1	1	1	1	1	1	1	1	1	1	1
CZE	203	Czechia	High income	Europe	Eastern Europe		Northern America and Europe	Yes	1	1	1	1	1	1	1	1	1	1	1	1	1	1	0	0	0	0	0	0	0	0	1	1	1	1	1	1	1	0	1	0	1	1	1	1	1	1	1	1	1
CIV	384	Côte D'Ivoire	Lower middle income	Africa	Sub-Saharan Africa	Western Africa	Sub-Saharan Africa	Yes	1	1	1	1	1	1	1	1	1	1	1	1	1	1	0	0	0	0	0	0	0	0	1	1	1	1	1	1	1	0	1	0	1	1	1	1	1	1	1	1	1
PRK	408	Dem People's Rep of Korea	Low income	Asia	Eastern Asia		Eastern Asia	Yes	1	1	1	1	1	1	1	1	1	0	1	1	1	1	0	0	0	0	0	0	0	0	1	1	0	1	0	0	1	0	1	0	0	0	1	0	0	1	1	0	0
COD	180	Democratic Republic of the Congo	Low income	Africa	Sub-Saharan Africa	Middle Africa	Sub-Saharan Africa	Yes	1	1	1	1	1	1	1	1	1	0	1	0	0	1	0	0	0	0	0	0	0	0	1	1	1	1	1	1	1	0	1	1	1	1	1	1	1	1	1	1	0
DNK	208	Denmark	High income	Europe	Northern Europe		Northern America and Europe	Yes	1	1	1	1	1	1	1	1	1	1	1	1	1	1	0	0	0	0	0	0	0	0	1	1	1	1	1	1	1	0	1	0	1	1	1	1	1	1	1	1	1
DJI	262	Djibouti	Lower middle income	Africa	Sub-Saharan Africa	Eastern Africa	Sub-Saharan Africa	Yes	1	1	1	1	1	1	1	1	1	0	1	0	1	1	0	0	0	0	0	0	1	1	1	1	1	1	1	1	1	1	1	1	1	1	1	1	1	1	1	1	1
DMA	212	Dominica	Upper middle income	Americas	Latin America and the Caribbean	Caribbean	Latin America & Caribbean	Yes	1	1	1	1	1	1	1	1	1	1	1	1	1	1	0	0	0	0	0	0	1	1	1	1	1	1	1	1	1	1	1	1	1	1	1	1	1	1	1	1	1
DOM	214	Dominican Republic	Upper middle income	Americas	Latin America and the Caribbean	Caribbean	Latin America & Caribbean	Yes	1	1	1	1	1	1	1	1	1	1	1	1	1	1	1	1	1	1	1	1	1	1	1	1	1	1	1	1	1	1	1	1	1	1	1	1	1	1	1	1	0
ECU	218	Ecuador	Upper middle income	Americas	Latin America and the Caribbean	South America	Latin America & Caribbean	Yes	1	1	1	1	1	1	1	1	1	0	1	1	1	1	1	1	1	1	1	1	1	1	1	1	1	1	1	1	1	1	1	1	1	1	1	1	1	1	1	1	1
EGY	818	Egypt	Lower middle income	Africa	Northern Africa		Northern Africa & Western Asia	Yes	1	1	1	1	1	1	0	0	0	0	0	0	0	0	0	0	0	0	0	0	0	0	1	1	1	1	1	0	1	0	1	0	1	1	1	1	0	1	1	1	0
SLV	222	El Salvador	Lower middle income	Americas	Latin America and the Caribbean	Central America	Latin America & Caribbean	Yes	1	1	1	1	1	1	1	1	1	1	1	1	1	1	0	0	0	0	0	0	0	0	1	1	1	1	1	1	1	1	1	1	1	1	1	1	1	1	1	1	1
GNQ	226	Equatorial Guinea	Upper middle income	Africa	Sub-Saharan Africa	Middle Africa	Sub-Saharan Africa	Yes	1	1	1	1	1	1	1	1	1	1	1	1	1	1	0	0	0	0	0	0	0	0	1	1	1	1	1	1	1	0	1	0	1	1	1	1	1	1	1	1	0
ERI	232	Eritrea	Low income	Africa	Sub-Saharan Africa	Eastern Africa	Sub-Saharan Africa	Yes	1	1	1	1	1	1	1	1	1	1	1	1	1	1	0	0	0	0	0	0	1	1	1	1	1	1	1	1	1	1	1	1	1	1	1	1	1	1	1	1	1
EST	233	Estonia	High income	Europe	Northern Europe		Northern America and Europe	Yes	1	1	1	1	1	1	1	1	1	1	1	1	1	1	0	0	0	0	0	0	0	0	1	1	1	1	1	1	1	0	1	0	1	1	1	1	1	1	1	1	0
SWZ	748	Eswatini	Lower middle income	Africa	Sub-Saharan Africa	Southern Africa	Sub-Saharan Africa	Yes	1	1	1	1	1	1	1	1	1	0	1	1	1	1	0	0	0	0	0	0	0	0	1	1	1	1	1	1	1	1	1	1	1	1	1	1	1	1	1	1	0
ETH	231	Ethiopia	Low income	Africa	Sub-Saharan Africa	Eastern Africa	Sub-Saharan Africa	Yes	1	1	1	1	1	1	1	1	1	1	1	1	1	1	0	0	0	0	0	0	0	0	1	1	1	1	1	1	1	1	1	1	1	1	1	1	1	1	1	1	1
FJI	242	Fiji	Upper middle income	Oceania	Melanesia		Oceania	Yes	1	1	1	1	1	1	0	0	0	0	0	0	0	0	0	0	0	0	0	0	0	0	1	1	1	1	1	1	0	1	1	0	1	1	1	1	1	0	0	1	0
FIN	246	Finland	High income	Europe	Northern Europe		Northern America and Europe	Yes	1	1	1	1	1	1	1	1	1	0	1	0	1	1	1	1	1	1	1	1	1	1	1	1	1	1	1	1	1	1	1	1	1	1	1	1	1	1	1	1	0
FRA	250	France	High income	Europe	Western Europe		Northern America and Europe	Yes	1	1	1	1	1	1	1	1	1	1	1	1	1	1	0	0	0	0	0	0	0	0	1	1	1	1	1	1	1	0	1	0	1	1	1	1	1	1	1	1	0
GUF	254	French Guiana		Americas	Latin America and the Caribbean	South America	Latin America & Caribbean	Yes	1	1	1	1	1	1	1	1	1	1	1	1	0	0	0	0	0	0	0	0	1	1	1	1	1	1	1	1	1	0	1	1	1	1	1	1	1	1	1	1	1
GAB	266	Gabon	Upper middle income	Africa	Sub-Saharan Africa	Middle Africa	Sub-Saharan Africa	Yes	1	1	1	1	1	1	1	1	1	1	1	1	1	1	1	1	1	1	1	1	1	1	1	1	1	1	1	1	1	1	1	1	1	1	1	1	1	1	1	1	1
GMB	270	Gambia (Republic of The)	Low income	Africa	Sub-Saharan Africa	Western Africa	Sub-Saharan Africa	Yes	1	1	1	1	1	1	1	1	1	0	0	1	1	1	0	0	0	0	0	0	1	1	1	1	1	1	1	1	1	1	1	1	1	1	1	1	1	1	1	1	1
GEO	268	Georgia	Upper middle income	Asia	Western Asia		Northern Africa & Western Asia	Yes	1	1	1	1	1	1	1	1	1	1	1	1	1	1	0	0	0	0	0	0	1	1	1	1	1	1	1	1	1	1	1	0	1	1	1	1	1	1	1	1	1
DEU	276	Germany	High income	Europe	Western Europe		Northern America and Europe	Yes	1	1	1	1	1	1	1	1	1	1	1	1	1	1	0	0	0	0	0	0	1	1	1	1	1	1	1	1	1	1	1	1	1	1	1	1	1	1	1	1	1
GHA	288	Ghana	Lower middle income	Africa	Sub-Saharan Africa	Western Africa	Sub-Saharan Africa	Yes	1	1	1	1	1	1	0	0	1	0	0	0	0	1	0	0	0	0	0	0	0	0	1	0	1	1	1	1	0	0	0	0	1	1	1	1	1	0	0	1	0
GRC	300	Greece	High income	Europe	Southern Europe		Northern America and Europe	Yes	1	1	1	1	1	1	1	1	1	1	1	1	1	1	1	1	1	1	1	1	0	0	1	1	1	1	1	1	1	1	1	1	1	1	1	1	1	1	1	1	1
GRD	308	Grenada	Upper middle income	Americas	Latin America and the Caribbean	Caribbean	Latin America & Caribbean	Yes	1	1	1	1	1	1	1	1	1	1	0	1	0	1	0	0	0	0	0	0	0	0	1	1	1	1	1	1	1	0	1	1	1	1	1	1	1	1	1	1	0
GTM	320	Guatemala	Upper middle income	Americas	Latin America and the Caribbean	Central America	Latin America & Caribbean	Yes	1	1	1	1	1	1	1	1	1	1	1	1	0	0	0	0	0	0	0	0	1	1	1	1	1	1	1	1	1	1	1	1	1	1	1	1	1	1	1	1	1
GIN	324	Guinea	Low income	Africa	Sub-Saharan Africa	Western Africa	Sub-Saharan Africa	Yes	0	0	0	1	1	1	0	0	0	1	0	0	0	0	0	0	0	0	0	0	0	0	1	1	1	1	1	1	1	1	1	1	1	1	1	1	1	0	1	1	0
GNB	624	Guinea-Bissau	Low income	Africa	Sub-Saharan Africa	Western Africa	Sub-Saharan Africa	Yes	1	1	1	1	1	1	1	1	1	0	1	0	1	1	0	0	0	0	0	0	1	1	1	1	1	1	1	1	1	1	1	1	1	1	1	1	1	1	1	1	0
GUY	328	Guyana	Upper middle income	Americas	Latin America and the Caribbean	South America	Latin America & Caribbean	Yes	1	1	1	1	1	1	1	1	1	0	1	1	1	1	0	0	0	0	0	0	1	1	1	1	1	1	1	1	1	1	1	1	1	1	1	1	1	1	1	1	1
HTI	332	Haiti	Lower middle income	Americas	Latin America and the Caribbean	Caribbean	Latin America & Caribbean	Yes	1	1	1	1	1	1	1	1	1	1	1	1	1	1	0	0	0	0	0	0	0	0	1	1	1	1	1	1	1	0	1	1	1	1	1	1	1	1	1	1	1
HND	340	Honduras	Lower middle income	Americas	Latin America and the Caribbean	Central America	Latin America & Caribbean	Yes	1	1	1	1	1	1	1	1	1	0	1	1	1	1	0	0	0	0	0	0	1	1	1	1	1	1	1	1	1	1	1	1	1	1	1	1	1	1	1	1	0
HUN	348	Hungary	High income	Europe	Eastern Europe		Northern America and Europe	Yes	1	1	1	1	1	1	1	1	1	1	1	1	1	1	0	0	0	0	0	0	0	0	1	1	1	1	1	1	1	1	1	0	1	1	1	1	1	1	1	1	1
ISL	352	Iceland	High income	Europe	Northern Europe		Northern America and Europe	Yes	1	1	1	1	1	1	1	1	1	0	1	1	1	1	1	1	1	1	1	1	1	1	1	1	1	1	1	1	1	1	1	1	1	1	1	1	1	1	1	1	1
IND	356	India	Lower middle income	Asia	Southern Asia		Southern Asia	Yes	1	1	1	1	1	1	1	1	1	0	1	0	1	1	1	1	1	1	1	1	1	1	1	1	1	1	1	1	1	1	1	1	1	1	1	1	1	1	1	1	1
IDN	360	Indonesia	Lower middle income	Asia	South-eastern Asia		South-eastern Asia	Yes	1	1	1	1	1	1	1	1	1	1	1	1	1	1	0	0	0	0	0	0	0	0	1	1	1	1	1	1	1	0	1	0	1	1	1	1	1	1	1	1	0
IRN	364	Iran (Islamic Republic of)	Lower middle income	Asia	Southern Asia		Southern Asia	Yes	1	1	1	1	1	1	1	1	1	1	1	1	1	1	0	0	0	0	0	0	0	0	1	1	1	1	1	0	1	1	1	1	1	1	1	1	0	1	1	1	1
IRQ	368	Iraq	Upper middle income	Asia	Western Asia		Northern Africa & Western Asia	Yes	1	1	1	1	1	1	1	1	1	1	1	0	1	1	0	0	0	0	0	0	1	1	1	1	1	1	1	0	1	1	1	1	1	1	1	1	0	1	1	1	1
IRL	372	Ireland	High income	Europe	Northern Europe		Northern America and Europe	Yes	1	1	1	1	1	1	1	1	1	1	1	1	1	1	0	0	0	0	0	0	0	0	1	1	1	1	1	1	1	0	1	0	0	1	1	1	1	0	1	1	0
ISR	376	Israel	High income	Asia	Western Asia		Northern Africa & Western Asia	Yes	1	1	1	1	1	1	1	1	1	1	1	1	1	1	1	1	1	1	1	1	0	0	1	1	1	1	1	1	1	0	1	1	1	1	1	1	1	1	1	1	1
ITA	380	Italy	High income	Europe	Southern Europe		Northern America and Europe	Yes	1	1	1	1	1	1	1	1	1	1	1	1	1	1	0	0	0	0	0	0	0	0	1	1	1	1	1	1	1	1	1	1	1	1	1	1	1	1	1	1	1
JAM	388	Jamaica	Upper middle income	Americas	Latin America and the Caribbean	Caribbean	Latin America & Caribbean	Yes	1	1	1	1	1	1	1	1	1	0	1	1	1	1	0	0	0	0	0	0	0	0	1	1	1	1	1	1	1	1	1	1	1	1	1	1	1	1	1	1	0
JPN	392	Japan	High income	Asia	Eastern Asia		Eastern Asia	Yes	1	1	1	1	1	1	1	1	1	1	1	1	1	1	1	1	1	1	1	1	1	1	1	1	1	1	1	0	1	0	1	1	1	1	1	1	0	1	1	1	1
JOR	400	Jordan	Upper middle income	Asia	Western Asia		Northern Africa & Western Asia	Yes	1	1	1	1	1	1	1	1	1	1	1	1	1	1	0	0	0	0	0	0	0	0	1	1	1	1	1	1	1	1	1	1	1	1	1	1	1	1	1	1	1
KAZ	398	Kazakhstan	Upper middle income	Asia	Central Asia		Central Asia	Yes	1	1	1	1	1	1	1	1	1	1	1	1	1	1	1	1	1	1	1	1	1	1	1	1	1	1	1	1	1	1	1	1	1	1	1	1	1	1	1	1	1
KEN	404	Kenya	Lower middle income	Africa	Sub-Saharan Africa	Eastern Africa	Sub-Saharan Africa	Yes	1	1	1	1	1	1	1	1	1	0	1	1	1	1	1	1	1	1	1	1	1	1	1	1	1	1	1	1	1	1	1	1	1	1	1	1	1	1	1	1	1
KIR	296	Kiribati	Lower middle income	Oceania	Micronesia		Oceania	Yes	1	1	1	1	1	1	1	1	1	1	1	1	1	1	0	0	0	0	0	0	1	1	1	1	1	1	1	1	1	1	1	1	1	1	1	1	1	1	1	1	1
KWT	414	Kuwait	High income	Asia	Western Asia		Northern Africa & Western Asia	Yes	1	1	1	1	1	1	1	1	1	1	1	1	0	1	1	1	1	1	1	1	1	1	1	1	1	1	1	1	1	1	1	1	1	1	1	1	1	1	1	1	1
KGZ	417	Kyrgyzstan	Lower middle income	Asia	Central Asia		Central Asia	Yes	1	1	1	1	1	1	1	1	1	1	1	1	0	0	0	0	0	0	0	0	1	1	1	0	1	0	1	1	0	0	0	0	1	1	0	1	1	0	0	1	1
LAO	418	Lao People's Democratic Republic	Lower middle income	Asia	South-eastern Asia		South-eastern Asia	Yes	1	1	1	1	1	1	1	1	1	0	0	1	0	1	0	0	0	0	0	0	0	0	1	0	1	1	1	1	0	0	0	0	1	1	1	1	1	1	0	1	0
LVA	428	Latvia	High income	Europe	Northern Europe		Northern America and Europe	Yes	1	1	1	1	1	1	1	1	1	1	1	1	1	1	0	0	0	0	0	0	0	0	1	1	1	1	1	1	1	1	1	1	1	1	1	1	1	1	1	1	1
LBN	422	Lebanon	Lower middle income	Asia	Western Asia		Northern Africa & Western Asia	Yes	1	1	1	1	1	1	1	1	1	1	1	1	0	1	0	0	0	0	0	0	0	0	1	1	1	1	1	0	1	0	1	1	1	1	1	1	0	0	1	1	0
LSO	426	Lesotho	Lower middle income	Africa	Sub-Saharan Africa	Southern Africa	Sub-Saharan Africa	Yes	1	1	1	1	1	1	1	1	1	1	1	1	1	1	1	1	1	1	1	1	1	1	1	1	1	1	1	1	1	1	1	1	1	1	1	1	1	1	1	1	0
LBR	430	Liberia	Low income	Africa	Sub-Saharan Africa	Western Africa	Sub-Saharan Africa	Yes	1	1	1	1	1	1	1	1	1	1	1	1	0	0	1	1	1	1	1	1	0	0	1	1	1	1	1	1	1	0	1	1	1	1	1	1	1	1	1	1	1
LBY	434	Libya	Upper middle income	Africa	Northern Africa		Northern Africa & Western Asia	Yes	1	1	1	1	1	1	1	1	1	0	1	1	1	1	0	0	0	0	0	0	1	1	1	0	1	1	1	1	1	1	1	1	1	1	1	1	1	1	1	1	1
LIE	438	Liechtenstein	High income	Europe	Western Europe		Northern America and Europe	Yes	1	1	1	1	1	1	1	1	1	0	0	1	0	0	0	0	0	0	0	0	0	0	1	1	1	1	1	0	1	0	1	1	1	1	1	1	0	1	1	1	1
LTU	440	Lithuania	High income	Europe	Northern Europe		Northern America and Europe	Yes	1	1	1	1	1	1	1	1	1	0	0	1	1	1	0	0	0	0	0	0	0	0	1	0	1	1	1	1	1	0	0	1	1	1	1	1	1	1	1	1	0
LUX	442	Luxembourg	High income	Europe	Western Europe		Northern America and Europe	Yes	1	1	1	1	1	1	0	0	1	1	0	0	0	0	0	0	0	0	0	0	0	0	1	0	0	0	0	0	0	0	0	0	0	0	0	0	0	0	0	0	0
MDG	450	Madagascar	Low income	Africa	Sub-Saharan Africa	Eastern Africa	Sub-Saharan Africa	Yes	1	1	1	1	1	1	1	1	1	0	1	1	1	1	1	1	1	1	1	1	1	1	1	1	1	1	1	1	1	1	1	1	1	1	1	1	1	1	1	1	1
MWI	454	Malawi	Low income	Africa	Sub-Saharan Africa	Eastern Africa	Sub-Saharan Africa	Yes	1	1	1	1	1	1	1	1	1	1	1	1	1	1	0	0	0	0	0	0	1	1	1	1	1	1	1	1	1	0	1	0	1	1	1	1	1	1	1	1	0
MYS	458	Malaysia	Upper middle income	Asia	South-eastern Asia		South-eastern Asia	Yes	1	1	1	1	1	1	1	1	1	1	1	1	1	1	0	0	0	0	0	0	0	0	1	1	1	1	1	1	1	0	1	0	1	1	1	1	1	1	1	1	0
MDV	462	Maldives	Upper middle income	Asia	Southern Asia		Southern Asia	Yes	1	1	1	1	1	1	1	1	1	1	1	1	1	1	0	0	0	0	0	0	0	0	1	1	1	1	1	1	1	0	1	0	1	1	1	1	1	1	1	1	1
MLI	466	Mali	Low income	Africa	Sub-Saharan Africa	Western Africa	Sub-Saharan Africa	Yes	1	1	1	1	1	1	1	1	1	1	1	1	1	1	0	0	0	0	0	0	0	0	1	1	1	1	1	1	1	0	1	0	1	1	1	1	1	1	1	1	0
MLT	470	Malta	High income	Europe	Southern Europe		Northern America and Europe	Yes	1	1	1	1	1	1	1	1	1	1	1	1	1	1	1	1	1	1	1	1	0	0	1	1	1	1	1	1	1	1	1	1	1	1	1	1	1	1	1	1	1
MHL	584	Marshall Islands	Upper middle income	Oceania	Micronesia		Oceania	Yes	1	1	1	1	1	1	0	0	1	1	0	0	0	0	0	0	0	0	0	0	0	0	1	0	0	0	0	0	0	0	0	0	0	0	0	0	0	0	0	0	0
MRT	478	Mauritania	Lower middle income	Africa	Sub-Saharan Africa	Western Africa	Sub-Saharan Africa	Yes	1	1	1	1	1	1	1	1	1	1	1	1	1	1	0	0	0	0	0	0	1	1	1	1	1	1	1	1	1	0	1	0	1	1	1	1	1	1	1	1	1
MUS	480	Mauritius	Upper middle income	Africa	Sub-Saharan Africa	Eastern Africa	Sub-Saharan Africa	Yes	1	1	1	1	1	1	1	1	1	1	1	1	1	1	0	0	0	0	0	0	1	1	1	1	1	1	1	1	1	1	1	1	1	1	1	1	1	1	1	1	1
MEX	484	Mexico	Upper middle income	Americas	Latin America and the Caribbean	Central America	Latin America & Caribbean	Yes	1	1	1	1	1	1	1	1	1	0	0	1	1	1	0	0	0	0	0	0	1	1	1	1	0	0	0	0	0	0	1	1	1	0	0	0	0	1	0	1	1
FSM	583	Micronesia (Federated States of)	Lower middle income	Oceania	Micronesia		Oceania	Yes	1	1	1	1	1	1	1	1	1	1	1	1	1	1	1	1	1	1	1	1	1	1	1	1	1	1	1	1	1	1	1	1	1	1	1	1	1	1	1	1	1
MCO	492	Monaco	High income	Europe	Western Europe		Northern America and Europe	Yes	1	1	1	1	0	0	0	0	0	0	0	0	0	0	0	0	0	0	0	0	1	1	1	0	0	0	0	0	0	0	0	0	0	0	0	0	0	0	0	0	0
MNG	496	Mongolia	Lower middle income	Asia	Eastern Asia		Eastern Asia	Yes	1	1	1	1	1	1	1	1	1	1	1	1	1	1	0	0	0	0	0	0	1	1	1	1	1	1	1	1	1	1	1	0	1	1	1	1	1	1	1	1	1
MNE	499	Montenegro	Upper middle income	Europe	Southern Europe		Northern America and Europe	Yes	1	1	1	1	1	1	1	1	1	0	1	0	1	1	0	0	0	0	0	0	1	1	1	1	1	1	1	1	1	1	1	1	1	1	1	1	1	1	1	1	1
MAR	504	Morocco	Lower middle income	Africa	Northern Africa		Northern Africa & Western Asia	Yes	1	1	1	1	1	1	1	1	1	1	1	1	1	1	0	0	0	0	0	0	0	0	1	1	1	1	1	1	1	0	1	1	1	1	1	1	1	1	1	1	0
MOZ	508	Mozambique	Low income	Africa	Sub-Saharan Africa	Eastern Africa	Sub-Saharan Africa	Yes	1	1	1	1	1	1	1	1	1	1	1	1	1	1	0	0	0	0	0	0	1	1	1	1	1	1	1	1	1	1	1	0	1	1	1	1	1	1	1	1	1
MMR	104	Myanmar	Lower middle income	Asia	South-eastern Asia		South-eastern Asia	Yes	1	1	1	1	1	1	1	1	1	1	1	1	1	1	0	0	0	0	0	0	1	1	1	1	1	1	1	1	1	0	1	1	1	1	1	1	1	1	1	1	1
NAM	516	Namibia	Upper middle income	Africa	Sub-Saharan Africa	Southern Africa	Sub-Saharan Africa	Yes	1	1	1	1	1	1	1	1	1	1	1	1	1	1	0	0	0	0	0	0	1	1	1	1	1	1	1	1	1	0	1	0	1	1	1	1	1	1	1	1	1
NRU	520	Nauru	High income	Oceania	Micronesia		Oceania	Yes	1	1	1	1	1	1	1	1	1	0	0	1	1	1	1	1	1	1	1	1	1	1	1	1	1	1	1	1	1	1	1	1	1	1	1	1	1	1	1	1	1
NPL	524	Nepal	Lower middle income	Asia	Southern Asia		Southern Asia	Yes	1	1	1	1	1	1	1	1	1	0	1	1	1	1	0	0	0	0	0	0	1	1	1	1	1	1	1	0	1	1	1	0	1	1	1	1	0	1	1	1	0
NLD	528	Netherlands	High income	Europe	Western Europe		Northern America and Europe	Yes	1	1	1	1	1	1	1	1	1	0	1	1	1	1	0	0	0	0	0	0	0	0	1	1	1	1	1	1	1	1	1	1	1	1	1	1	1	0	1	1	0
NZL	554	New Zealand	High income	Oceania	Australia and New Zealand		Oceania	Yes	1	1	1	1	1	1	1	1	1	0	1	1	1	1	0	0	0	0	0	0	1	1	1	1	1	1	1	1	1	1	1	1	1	1	1	1	1	1	1	1	1
NIC	558	Nicaragua	Lower middle income	Americas	Latin America and the Caribbean	Central America	Latin America & Caribbean	Yes	1	1	1	1	1	1	1	1	1	1	1	1	1	1	0	0	0	0	0	0	0	0	1	1	1	1	1	1	1	1	1	1	1	1	1	1	1	0	1	1	1
NER	562	Niger	Low income	Africa	Sub-Saharan Africa	Western Africa	Sub-Saharan Africa	Yes	1	1	1	1	1	1	1	1	1	0	1	1	1	1	0	0	0	0	0	0	1	1	1	1	1	1	1	1	1	0	1	1	1	1	1	1	1	1	1	1	0
NGA	566	Nigeria	Lower middle income	Africa	Sub-Saharan Africa	Western Africa	Sub-Saharan Africa	Yes	1	1	1	1	1	1	1	1	1	0	1	1	1	1	0	0	0	0	0	0	1	1	1	1	1	1	1	1	1	1	1	0	1	1	1	1	1	1	1	1	0
MKD	807	North Macedonia	Upper middle income	Europe	Southern Europe		Northern America and Europe	Yes	1	1	1	1	1	1	1	1	1	1	1	1	1	1	1	1	1	1	1	1	1	1	1	1	1	1	1	1	1	1	1	1	1	1	1	1	1	1	1	1	1
NOR	578	Norway	High income	Europe	Northern Europe		Northern America and Europe	Yes	1	1	1	1	1	1	1	1	1	1	1	0	1	1	1	1	1	1	1	1	0	0	1	1	1	1	1	1	1	1	1	1	1	1	1	1	1	1	1	1	0
OMN	512	Oman	High income	Asia	Western Asia		Northern Africa & Western Asia	Yes	1	1	1	1	1	1	1	1	1	1	1	1	1	1	0	0	0	0	0	0	0	0	1	1	1	1	1	1	1	0	1	0	1	1	1	1	1	1	1	1	0
PAK	586	Pakistan	Lower middle income	Asia	Southern Asia		Southern Asia	Yes	1	1	1	1	1	1	1	1	1	1	1	1	1	1	0	0	0	0	0	0	0	0	1	1	1	1	1	1	1	0	1	0	1	1	1	1	1	1	1	1	0
PLW	585	Palau	Upper middle income	Oceania	Micronesia		Oceania	Yes	1	1	1	1	1	1	1	1	1	1	1	1	1	1	1	1	1	1	1	1	1	1	1	1	1	1	1	1	1	1	1	1	1	1	1	1	1	1	1	1	1
PAN	591	Panama	High income	Americas	Latin America and the Caribbean	Central America	Latin America & Caribbean	Yes	1	1	1	1	1	1	0	0	1	0	0	0	0	0	0	0	0	0	0	0	0	0	1	1	1	0	1	1	0	0	0	0	1	1	0	1	1	0	0	0	0
PNG	598	Papua New Guinea	Lower middle income	Oceania	Melanesia		Oceania	Yes	1	1	1	1	1	1	1	1	1	1	1	1	0	1	0	0	0	0	0	0	0	0	1	1	1	1	1	1	1	0	1	1	1	1	1	1	1	1	1	1	0
PRY	600	Paraguay	Upper middle income	Americas	Latin America and the Caribbean	South America	Latin America & Caribbean	Yes	1	1	1	1	1	1	1	1	1	1	1	0	0	1	0	0	0	0	0	0	0	0	1	1	1	1	1	0	1	0	1	1	1	1	1	1	0	0	1	1	0
PER	604	Peru	Upper middle income	Americas	Latin America and the Caribbean	South America	Latin America & Caribbean	Yes	1	1	1	1	1	1	1	1	1	1	1	1	1	1	1	1	1	1	1	1	1	1	1	1	1	1	1	0	1	1	1	1	1	1	1	1	0	1	1	1	1
PHL	608	Philippines	Lower middle income	Asia	South-eastern Asia		South-eastern Asia	Yes	1	1	1	1	1	1	1	1	1	0	1	0	1	1	0	0	0	0	0	0	0	0	1	1	1	1	1	1	1	1	1	1	1	1	1	1	1	1	1	1	0
POL	616	Poland	High income	Europe	Eastern Europe		Northern America and Europe	Yes	1	1	1	1	1	1	1	1	1	1	1	1	1	1	0	0	0	0	0	0	1	1	1	1	1	1	1	1	1	1	1	1	1	1	1	1	1	1	1	1	1
PRT	620	Portugal	High income	Europe	Southern Europe		Northern America and Europe	Yes	1	1	1	1	1	1	1	1	1	1	1	1	1	1	1	1	1	1	1	1	1	1	1	1	1	1	1	1	1	1	1	1	1	1	1	1	1	1	1	1	1
QAT	634	Qatar	High income	Asia	Western Asia		Northern Africa & Western Asia	Yes	1	1	1	1	1	1	0	0	0	1	0	0	0	0	0	0	0	0	0	0	0	0	1	0	0	0	0	0	0	0	0	0	0	0	0	0	0	0	0	0	0
KOR	410	Republic of Korea	High income	Asia	Eastern Asia		Eastern Asia	Yes	1	1	1	1	1	1	1	1	1	0	1	0	0	0	0	0	0	0	0	0	1	1	1	1	1	1	1	1	1	1	1	0	1	1	1	1	1	1	1	1	1
MDA	498	Republic of Moldova	Upper middle income	Europe	Eastern Europe		Northern America and Europe	Yes	1	1	1	1	1	1	1	1	1	1	1	1	1	1	0	0	0	0	0	0	0	0	1	1	1	1	1	1	1	0	1	0	1	1	1	1	1	1	1	1	1
ROU	642	Romania	High income	Europe	Eastern Europe		Northern America and Europe	Yes	1	0	0	1	1	1	1	1	1	1	1	0	0	0	0	0	0	0	0	0	1	0	1	1	1	1	1	1	1	1	1	0	1	1	1	1	1	1	1	1	1
RUS	643	Russian Federation	Upper middle income	Europe	Eastern Europe		Northern America and Europe	Yes	1	1	1	1	1	1	1	1	1	1	1	1	1	1	0	0	0	0	0	0	0	0	1	1	1	1	1	1	1	1	1	1	1	1	1	1	1	1	1	1	1
RWA	646	Rwanda	Low income	Africa	Sub-Saharan Africa	Eastern Africa	Sub-Saharan Africa	Yes	1	1	1	1	1	1	1	1	1	1	1	1	1	1	0	0	0	0	0	0	1	1	1	1	1	1	1	1	1	1	1	1	1	1	1	1	1	1	1	1	0
KNA	659	Saint Kitts and Nevis	High income	Americas	Latin America and the Caribbean	Caribbean	Latin America & Caribbean	Yes	1	1	1	1	1	1	0	0	1	1	0	0	0	1	0	0	0	0	0	0	0	0	1	1	1	1	1	0	1	0	1	1	1	1	1	1	0	0	1	1	0
LCA	662	Saint Lucia	Upper middle income	Americas	Latin America and the Caribbean	Caribbean	Latin America & Caribbean	Yes	1	1	1	1	1	1	1	1	1	1	1	1	1	1	0	0	0	0	0	0	0	0	1	1	1	1	1	1	1	1	1	0	1	1	1	1	1	1	1	1	1
VCT	670	Saint Vincent and the Grenadines	Upper middle income	Americas	Latin America and the Caribbean	Caribbean	Latin America & Caribbean	Yes	1	1	1	1	1	1	1	1	1	1	1	1	1	1	1	1	1	1	1	1	0	0	1	1	1	1	1	1	1	1	1	1	1	1	1	1	1	1	1	1	1
WSM	882	Samoa	Lower middle income	Oceania	Polynesia		Oceania	Yes	1	1	1	1	1	1	1	1	1	1	1	0	1	1	0	0	0	0	0	0	1	1	1	1	1	1	1	1	1	1	1	1	1	1	1	1	1	1	1	1	0
SMR	674	San Marino	High income	Europe	Southern Europe		Northern America and Europe	Yes	1	1	1	1	1	1	1	1	1	0	1	0	0	1	0	0	0	0	0	0	0	0	1	1	1	1	1	0	1	0	1	1	1	1	1	1	0	1	1	1	0
STP	678	Sao Tome and Principe	Lower middle income	Africa	Sub-Saharan Africa	Middle Africa	Sub-Saharan Africa	Yes	1	1	1	1	1	1	1	1	1	0	1	1	1	1	0	0	0	0	0	0	1	1	1	1	1	1	1	0	1	1	1	1	1	1	1	1	0	1	1	1	0
SAU	682	Saudi Arabia	High income	Asia	Western Asia		Northern Africa & Western Asia	Yes	1	1	1	1	1	1	1	1	1	0	1	1	1	1	1	1	1	1	1	1	1	1	1	1	1	1	1	1	1	1	1	1	1	1	1	1	1	1	1	1	1
SEN	686	Senegal	Lower middle income	Africa	Sub-Saharan Africa	Western Africa	Sub-Saharan Africa	Yes	1	1	1	1	1	1	0	0	1	1	0	1	0	1	0	0	0	0	0	0	0	0	1	0	1	1	1	0	0	0	0	0	1	1	1	1	1	0	0	1	0
SRB	688	Serbia	Upper middle income	Europe	Southern Europe		Northern America and Europe	Yes	1	1	1	1	1	1	1	1	1	0	1	0	0	0	0	0	0	0	0	0	0	0	1	0	1	1	1	1	1	1	1	0	1	1	1	1	1	1	1	1	1
SYC	690	Seychelles	High income	Africa	Sub-Saharan Africa	Eastern Africa	Sub-Saharan Africa	Yes	1	1	1	1	1	1	1	1	1	1	1	1	1	1	1	1	1	1	1	1	1	1	1	1	1	1	1	1	1	1	1	1	1	1	1	1	1	1	1	1	0
SLE	694	Sierra Leone	Low income	Africa	Sub-Saharan Africa	Western Africa	Sub-Saharan Africa	Yes	1	1	1	1	1	1	1	1	1	0	1	1	0	0	0	0	0	0	0	0	1	1	1	1	1	1	1	1	1	1	1	1	1	1	1	1	1	1	1	1	1
SGP	702	Singapore	High income	Asia	South-eastern Asia		South-eastern Asia	Yes	1	1	1	1	1	1	0	0	0	1	0	0	0	0	0	0	0	0	0	0	0	0	1	0	0	0	0	0	0	0	0	0	0	0	0	0	0	0	0	0	0
SVK	703	Slovakia	High income	Europe	Eastern Europe		Northern America and Europe	Yes	1	1	1	1	1	1	0	0	1	0	0	1	0	0	0	0	0	0	0	0	0	0	1	1	1	1	1	1	1	1	1	1	1	1	1	1	1	1	1	1	0
SVN	705	Slovenia	High income	Europe	Southern Europe		Northern America and Europe	Yes	1	1	1	1	1	1	1	1	1	1	1	1	1	1	0	0	0	0	0	0	1	1	1	1	1	1	1	1	1	0	1	0	1	1	1	1	1	1	1	1	1
SLB	090	Solomon Islands	Lower middle income	Oceania	Melanesia		Oceania	Yes	1	1	1	1	1	1	0	0	1	0	0	1	0	0	0	0	0	0	0	0	0	0	1	1	0	1	1	0	1	0	1	1	1	0	1	1	0	1	1	1	0
SOM	706	Somalia	Low income	Africa	Sub-Saharan Africa	Eastern Africa	Sub-Saharan Africa	Yes	1	1	1	1	1	1	1	1	1	1	1	1	1	1	0	0	0	0	0	0	1	1	1	1	1	1	1	1	1	0	1	0	1	1	1	1	1	0	1	1	0
ZAF	710	South Africa	Upper middle income	Africa	Sub-Saharan Africa	Southern Africa	Sub-Saharan Africa	Yes	1	1	1	1	1	1	1	1	1	1	1	1	1	1	0	0	0	0	0	0	1	1	1	1	1	1	1	1	1	1	1	1	1	1	1	1	1	1	1	1	0
SSD	728	South Sudan	Low income	Africa	Sub-Saharan Africa	Eastern Africa	Sub-Saharan Africa	Yes	1	1	1	1	1	1	1	1	1	1	1	1	1	1	0	0	0	0	0	0	0	0	1	1	1	1	1	1	1	0	1	0	1	1	1	1	1	1	1	1	1
ESP	724	Spain	High income	Europe	Southern Europe		Northern America and Europe	Yes	1	1	1	1	1	1	1	1	1	1	1	1	1	1	0	0	0	0	0	0	0	0	1	1	1	1	1	1	1	0	1	0	1	1	1	1	1	1	1	1	1
LKA	144	Sri Lanka	Lower middle income	Asia	Southern Asia		Southern Asia	Yes	1	1	1	1	1	1	1	1	1	1	1	1	1	1	0	0	0	0	0	0	0	0	1	1	1	1	1	1	1	0	1	0	1	1	1	1	1	1	1	1	0
SDN	729	Sudan	Low income	Africa	Northern Africa		Northern Africa & Western Asia	Yes	1	1	1	1	1	1	1	1	1	0	1	1	1	1	0	0	0	0	0	0	1	1	1	1	1	1	1	1	1	1	1	1	1	1	1	1	1	1	1	1	1
SUR	740	Suriname	Upper middle income	Americas	Latin America and the Caribbean	South America	Latin America & Caribbean	Yes	1	1	1	1	1	1	1	1	1	0	0	1	1	1	0	0	0	0	0	0	0	0	1	0	1	1	1	1	1	0	0	1	1	1	1	1	1	0	1	1	0
SWE	752	Sweden	High income	Europe	Northern Europe		Northern America and Europe	Yes	1	1	1	1	1	1	1	1	1	0	0	0	0	0	0	0	0	0	0	0	0	0	1	1	1	1	1	0	1	0	1	1	1	1	1	1	0	1	1	1	1
CHE	756	Switzerland	High income	Europe	Western Europe		Northern America and Europe	Yes	1	1	1	1	1	1	1	1	1	1	1	0	1	1	0	0	0	0	0	0	1	1	1	1	1	1	1	1	1	1	1	0	1	1	1	1	1	1	1	1	0
SYR	760	Syrian Arab Republic	Low income	Asia	Western Asia		Northern Africa & Western Asia	Yes	1	1	1	1	1	1	1	1	1	1	1	1	0	0	0	0	0	0	0	0	1	1	1	1	1	1	1	1	1	1	1	1	1	1	1	1	1	1	1	1	1
TJK	762	Tajikistan	Lower middle income	Asia	Central Asia		Central Asia	Yes	1	1	1	1	1	1	1	1	1	0	1	1	1	1	0	0	0	0	0	0	1	1	1	1	1	1	1	1	1	1	1	1	1	1	1	1	1	1	1	1	1
THA	764	Thailand	Upper middle income	Asia	South-eastern Asia		South-eastern Asia	Yes	1	1	1	1	1	1	1	1	1	1	1	0	1	1	1	1	1	1	1	1	1	1	1	1	1	1	1	1	1	1	1	1	1	1	1	1	1	1	1	1	1
TLS	626	Timor-Leste	Lower middle income	Asia	South-eastern Asia		South-eastern Asia	Yes	1	1	1	1	1	1	1	1	1	1	1	0	0	0	0	0	0	0	0	0	1	1	1	1	1	1	1	1	1	1	1	0	1	1	1	1	1	1	1	1	1
TGO	768	Togo	Low income	Africa	Sub-Saharan Africa	Western Africa	Sub-Saharan Africa	Yes	1	1	1	1	1	1	1	1	0	0	1	0	0	0	0	0	0	0	0	0	1	1	1	1	1	1	1	1	0	1	1	1	1	1	1	1	1	1	0	1	0
TON	776	Tonga	Upper middle income	Oceania	Polynesia		Oceania	Yes	1	1	1	1	1	1	0	0	1	1	0	1	0	0	0	0	0	0	0	0	1	1	1	0	1	1	1	1	1	0	0	1	1	1	1	1	1	0	1	1	0
TTO	780	Trinidad and Tobago	High income	Americas	Latin America and the Caribbean	Caribbean	Latin America & Caribbean	Yes	1	1	1	1	1	1	1	1	1	0	1	1	1	1	0	0	0	0	0	0	0	0	1	1	1	1	1	1	1	1	1	1	1	1	1	1	1	1	1	1	0
TUN	788	Tunisia	Lower middle income	Africa	Northern Africa		Northern Africa & Western Asia	Yes	1	1	1	1	1	1	1	1	1	1	1	1	1	1	0	0	0	0	0	0	1	1	1	1	1	1	1	1	1	0	1	1	1	1	1	1	1	1	1	1	1
TKM	795	Turkmenistan	Upper middle income	Asia	Central Asia		Central Asia	Yes	1	1	1	1	1	1	1	1	1	0	1	0	1	1	1	1	1	1	1	1	0	0	1	1	1	1	1	1	1	1	1	1	1	1	1	1	1	1	1	1	1
TUV	798	Tuvalu	Upper middle income	Oceania	Polynesia		Oceania	Yes	1	1	1	1	1	1	0	0	1	0	0	0	0	0	0	0	0	0	0	0	0	0	1	0	1	0	1	1	0	0	0	0	1	1	0	1	1	0	0	0	0
TUR	792	Türkiye	Upper middle income	Asia	Western Asia		Northern Africa & Western Asia	Yes	1	1	1	1	1	1	1	1	1	0	1	1	1	1	1	1	1	1	1	1	1	1	1	1	1	1	1	1	1	1	1	1	1	1	1	1	1	1	1	1	1
UGA	800	Uganda	Low income	Africa	Sub-Saharan Africa	Eastern Africa	Sub-Saharan Africa	Yes	1	1	1	1	1	1	1	1	1	1	0	1	1	1	1	1	1	1	1	1	1	1	1	1	1	1	1	1	1	1	1	0	1	1	1	1	1	1	1	1	0
UKR	804	Ukraine	Lower middle income	Europe	Eastern Europe		Northern America and Europe	Yes	1	1	1	1	1	1	1	1	1	1	1	1	0	0	0	0	0	0	0	0	0	0	1	1	1	1	1	1	1	1	1	0	1	1	1	1	1	1	1	1	1
ARE	784	United Arab Emirates	High income	Asia	Western Asia		Northern Africa & Western Asia	Yes	1	1	1	1	1	1	1	1	1	0	1	1	1	1	0	0	0	0	0	0	1	1	1	1	1	1	1	1	1	1	1	1	1	1	1	1	1	1	1	1	0
GBR	826	United Kingdom of Great Britain and Northern Ireland	High income	Europe	Northern Europe		Northern America and Europe	Yes	1	1	1	1	1	1	1	1	1	1	1	1	1	1	1	1	1	1	1	1	0	0	1	1	1	1	1	1	1	1	1	1	1	1	1	1	1	1	1	1	1
TZA	834	United Republic of Tanzania	Lower middle income	Africa	Sub-Saharan Africa	Eastern Africa	Sub-Saharan Africa	Yes	1	1	1	1	1	1	1	1	1	1	1	1	0	0	0	0	0	0	0	0	1	1	1	1	1	1	1	1	1	1	1	1	1	1	1	1	1	1	1	1	1
USA	840	United States of America	High income	Americas	Northern America		Northern America and Europe	Yes	1	1	1	1	1	1	1	1	1	0	1	1	0	1	0	0	0	0	0	0	0	0	1	1	1	1	1	1	1	0	1	1	1	1	1	1	1	1	1	1	0
URY	858	Uruguay	High income	Americas	Latin America and the Caribbean	South America	Latin America & Caribbean	Yes	1	1	1	1	1	1	1	1	1	0	1	0	0	0	0	0	0	0	0	0	0	0	1	1	1	1	1	1	1	1	1	1	1	1	1	1	1	1	1	1	0
UZB	860	Uzbekistan	Lower middle income	Asia	Central Asia		Central Asia	Yes	1	1	1	1	1	1	1	1	1	0	1	1	1	1	1	1	1	1	1	1	1	1	1	1	1	1	1	1	1	1	1	1	1	1	1	1	1	1	1	1	1
VUT	548	Vanuatu	Lower middle income	Oceania	Melanesia		Oceania	Yes	1	1	1	1	1	1	1	1	1	0	1	1	0	0	0	0	0	0	0	0	0	0	1	1	1	1	1	1	1	0	1	0	1	1	1	1	1	0	1	1	0
VEN	862	Venezuela, Bolivarian Republic of		Americas	Latin America and the Caribbean	South America	Latin America & Caribbean	Yes	1	1	1	1	1	1	1	1	1	1	1	1	0	0	0	0	0	0	0	0	0	0	1	0	1	1	1	1	1	0	0	1	1	1	1	1	1	0	1	1	0
VNM	704	Viet Nam	Lower middle income	Asia	South-eastern Asia		South-eastern Asia	Yes	1	1	1	1	1	1	1	1	1	0	1	0	0	0	0	0	0	0	0	0	1	1	1	1	1	1	1	0	1	0	1	1	1	1	1	1	0	1	1	1	1
YEM	887	Yemen	Low income	Asia	Western Asia		Northern Africa & Western Asia	Yes	1	1	1	1	1	1	1	1	1	0	1	1	1	1	1	1	1	1	1	1	1	1	1	1	1	1	1	1	1	1	1	1	1	1	1	1	1	1	1	1	1
ZMB	894	Zambia	Low income	Africa	Sub-Saharan Africa	Eastern Africa	Sub-Saharan Africa	Yes	1	1	1	1	1	1	1	1	1	0	1	1	1	1	0	0	0	0	0	0	1	1	1	1	1	1	1	1	1	1	1	1	1	1	1	1	1	1	1	1	0
ZWE	716	Zimbabwe	Lower middle income	Africa	Sub-Saharan Africa	Eastern Africa	Sub-Saharan Africa	Yes	1	1	1	1	1	1	1	1	1	1	0	1	1	1	0	0	0	0	0	0	1	1	1	1	1	1	1	1	1	1	1	1	1	1	1	1	1	1	1	1	1
									193	192	192	194	193	193	174	174	187	117	161	148	141	157	41	41	41	41	41	41	100	99	194	175	185	184	186	165	179	115	177	130	186	185	184	186	166	167	179	185	113
[truncated: 40 more columns]

## Sheet: Year of latest data point
ISO	M49 Code	Country	Income group (World Bank classification)	Continent (UN Classification)	Sub-region (UN Classification)	Intermediary Region (UN Classification)	FSCI Regional Classification (modified M49 groupings)	UN member state	totalpop	GDP	GDP_percap	landarea	agland_area	cropland	avail_fruits	avail_veg	UPFretailval_percap	safeh20	pou	fies_modsev	pctcantafford	cohd	All5	NCD_P	NCD_R	GDR_score	zeroFV	SSSD	MDD_W	MDD_iycf	zeroFV_iycf	fs_emissions	emint_cerealsnorice	emint_eggs	emint_beef	emint_chickenmeat	emint_pork	emint_cowmilk	emint_rice	yield_cereals	yield_citrus	yield_fruit	yield_eggs	yield_beef	yield_chickenmeat	yield_pork	yield_pulses	yield_cowmilk	yield_roottuber
AFG	004	Afghanistan	Low income	Asia	Southern Asia		Southern Asia	Yes	2021	2020	2020	2020	2020	2020	2019	2019	2019	2020	2020	2020									2015	2015	2020	2020	2020	2020	2020		2020	2020	2020	2020	2020	2020	2020	2020		2020	2020	2020	2020
ALB	008	Albania	Upper middle income	Europe	Southern Europe		Northern America and Europe	Yes	2021	2021	2021	2020	2020	2020	2019	2019	2019		2020	2020	2020	2020							2015	2015	2020	2020	2020	2020	2020	2020	2020	2020	2020	2020	2020	2020	2020	2020	2020	2020	2020	2020	2020
DZA	012	Algeria	Lower middle income	Africa	Northern Africa		Northern Africa & Western Asia	Yes	2021	2021	2021	2020	2020	2020	2019	2019	2019	2020	2020	2020	2020	2020							2017	2017	2020	2020	2020	2020	2020	2020	2020		2020	2020	2020	2020	2020	2020	2020	2020	2020	2020	2020
AND	020	Andorra	High income	Europe	Southern Europe		Northern America and Europe	Yes	2021	2021	2021	2020	2020	2020			2019	2020													2020
AGO	024	Angola	Lower middle income	Africa	Sub-Saharan Africa	Middle Africa	Sub-Saharan Africa	Yes	2021	2020	2020	2020	2020	2020	2019	2019	2019		2020	2020	2020	2020									2020	2020	2020	2020	2020		2020		2020	2020	2020	2020	2020	2020			2020	2020	2020
ATG	028	Antigua and Barbuda	High income	Americas	Latin America and the Caribbean	Caribbean	Latin America & Caribbean	Yes	2021	2021	2021	2020	2020	2020	2019	2019	2019		2020	2020	2017	2017									2020	2020	2020	2020	2020	2020	2020	2020	2020	2020	2020	2020	2020	2020	2020	2020	2020	2020	2020
ARG	032	Argentina	Upper middle income	Americas	Latin America and the Caribbean	South America	Latin America & Caribbean	Yes	2021	2021	2021	2020	2020	2020	2019	2019	2019	2020	2020	2020	2020	2020							2016	2016	2020	2020	2020	2020	2020	2020	2020		2020		2020	2020	2020	2020	2020	2020	2020	2020	2020
ARM	051	Armenia	Upper middle income	Asia	Western Asia		Northern Africa & Western Asia	Yes	2021	2021	2021	2020	2020	2020	2019	2019	2019			2020		2020									2020	2020	2020	2020	2020	2020	2020		2020	2020	2020	2020	2020	2020	2020		2020	2020
AUS	036	Australia	High income	Oceania	Australia and New Zealand		Oceania	Yes	2021	2021	2021	2020	2020	2020	2019	2019	2019		2020	2020	2020	2020									2020	2020	2020	2020	2020	2020	2020	2020	2020	2020	2020	2020	2020	2020	2020	2020	2020	2020	2020
AUT	040	Austria	High income	Europe	Western Europe		Northern America and Europe	Yes	2021	2021	2021	2020	2020	2020	2019	2019	2019	2020	2020	2020	2020	2020									2020	2020	2020	2020	2020	2020	2020		2020		2020	2019	2020	2020	2020	2020	2020	2020	2020
AZE	031	Azerbaijan	Upper middle income	Asia	Western Asia		Northern Africa & Western Asia	Yes	2021	2021	2021	2020	2020	2020	2019	2019	2019	2020	2020	2020	2020	2020							2006	2006	2020	2020	2020	2020	2020	2020	2020	2020	2020	2020	2020	2020	2020	2020	2020	2020	2020	2020	2020
BHS	044	Bahamas	High income	Americas	Latin America and the Caribbean	Caribbean	Latin America & Caribbean	Yes	2021	2021	2021	2020	2020	2020	2019	2019	2019				2020	2020							2016	2016	2020	2020	2020	2020	2020	2020	2020	2020	2020		2020	2020	2020	2020	2020	2020	2020	2020	2020
BHR	048	Bahrain	High income	Asia	Western Asia		Northern Africa & Western Asia	Yes	2021	2021	2021	2020	2020	2020	2019	2019	2019	2020	2020	2020	2020	2020									2020	2020	2020	2020	2020	2020	2020		2020		2020	2020	2020	2020	2020	2020	2020	2020	2020
BGD	050	Bangladesh	Lower middle income	Asia	Southern Asia		Southern Asia	Yes	2021	2021	2021	2020	2020	2020	2019	2019	2019		2020	2020	2020	2020	2021	2021	2021	2021	2021	2021	2018	2018	2020	2020	2020	2020	2020	2020	2020	2020	2020	2020	2020	2020	2020	2020	2020	2020	2020	2020	2020
BRB	052	Barbados	High income	Americas	Latin America and the Caribbean	Caribbean	Latin America & Caribbean	Yes	2021	2021	2021	2020	2020	2020	2019	2019	2019		2020	2020	2020	2020	2021	2021	2021	2021	2021	2021	2019	2019	2020	2020	2020	2020	2020	2020	2020	2020	2020	2020	2020	2020	2020	2020	2020	2020	2020	2020	2020
BLR	112	Belarus	Upper middle income	Europe	Eastern Europe		Northern America and Europe	Yes	2021	2021	2021	2020	2020	2020	2019	2019	2019	2020	2020	2020	2020	2020	2021	2021	2021	2021	2021	2021	2019	2019	2020	2020	2020	2020	2020		2020	2020	2020	2020	2020	2020	2020	2020		2020	2020	2020
BEL	056	Belgium	High income	Europe	Western Europe		Northern America and Europe	Yes	2021	2021	2021	2020	2020	2020	2019	2019	2019	2020	2020	2020	2020	2020									2020	2020	2020	2020	2020	2020	2020	2020	2020		2020	2020	2020	2020	2020	2020	2020	2020	2020
BLZ	084	Belize	Upper middle income	Americas	Latin America and the Caribbean	Central America	Latin America & Caribbean	Yes	2021	2021	2021	2020	2020	2020			2019	2020				2020									2020		2020	2020	2020		2020			2020	2020	2020	2020	2020		2020	2020	2019	2020
BEN	204	Benin	Lower middle income	Africa	Sub-Saharan Africa	Western Africa	Sub-Saharan Africa	Yes	2021	2021	2021	2020	2020	2020	2019	2019	2019			2020		2020									2020	2020	2020	2020	2020	2020	2020		2020	2020	2020	2020	2020	2020	2020	2020	2020	2020
BTN	064	Bhutan	Lower middle income	Asia	Southern Asia		Southern Asia	Yes	2021	2021	2021	2020	2020	2020	2019	2019	2019	2020	2020	2020	2020	2020									2020	2020	2020	2020	2020	2020	2020		2020	2020	2020	2020	2020	2020	2020	2020	2020	2020	2020
BOL	068	Bolivia (Plurinational State of)	Lower middle income	Americas	Latin America and the Caribbean	South America	Latin America & Caribbean	Yes	2021	2021	2021	2020	2020	2020	2019	2019	2019	2020	2020		2020	2020							2019	2019	2020	2020	2020	2020	2020	2020	2020		2020		2020	2020	2020	2020	2020	2020	2020	2020	2020
BIH	070	Bosnia and Herzegovina	Upper middle income	Europe	Southern Europe		Northern America and Europe	Yes	2021	2021	2021	2020	2020	2020	2019	2019	2019		2020	2020	2020	2020							2015	2015	2020	2020	2020	2020	2020	2020	2020	2020	2020	2020	2020	2020	2020	2020	2020	2020	2020	2020	2015
BWA	072	Botswana	Upper middle income	Africa	Sub-Saharan Africa	Southern Africa	Sub-Saharan Africa	Yes	2021	2021	2021	2020	2020	2020	2019	2019	2019		2020		2020	2020	2021	2021	2021	2021	2021	2021	2016	2016	2020	2020	2020	2020	2020	2020	2020	2020	2020	2020	2020	2020	2020	2020	2020	2020	2020	2020	2020
BRA	076	Brazil	Upper middle income	Americas	Latin America and the Caribbean	South America	Latin America & Caribbean	Yes	2021	2021	2021	2020	2020	2020	2019	2019	2019	2020	2020	2020	2020	2020									2020	2020	2020	2020	2020	2020	2020	2020	2020	2020	2020	2020	2020	2020	2020	2020	2020	2020	2020
BRN	096	Brunei Darussalam	High income	Asia	South-eastern Asia		South-eastern Asia	Yes	2021	2021	2021	2020	2020	2020	2019	2019	2019		2020	2020											2020	2020	2020	2020	2020	2020	2020		2020		2020	2020	2020	2020	2020	2020	2020	2020
BGR	100	Bulgaria	Upper middle income	Europe	Eastern Europe		Northern America and Europe	Yes	2021	2021	2021	2020	2020	2020			2019		2020			2020									2020		2020	2020	2020	2020	2020	2020	2020	2020	2020	2020	2020	2020	2020		2020	2020
BFA	854	Burkina Faso	Low income	Africa	Sub-Saharan Africa	Western Africa	Sub-Saharan Africa	Yes	2021	2020	2020	2020	2020	2020			2019	2020			2020	2020							2015	2015	2020	2020	2020	2020	2020	2020	2020	2020	2020	2020	2020	2020	2020	2020	2020	2020	2020	2020	2020
BDI	108	Burundi	Low income	Africa	Sub-Saharan Africa	Eastern Africa	Sub-Saharan Africa	Yes	2021	2021	2021	2020	2020	2020	2019	2019	2019		2020	2020	2020	2020									2020	2020	2020	2020	2020	2020	2020		2020	2020	2020	2020	2020	2020	2020	2020	2020	2020
CPV	132	Cabo Verde	Lower middle income	Africa	Sub-Saharan Africa	Western Africa	Sub-Saharan Africa	Yes	2021	2021	2021	2020	2020	2020	2019	2019	2019	2020	2020	2020	2020	2020							2010	2010	2020	2020	2020	2020	2020	2020	2020	2020	2020	2020	2020	2020	2020	2020	2020	2020	2020	2020
KHM	116	Cambodia	Lower middle income	Asia	South-eastern Asia		South-eastern Asia	Yes	2021	2021	2021	2020	2020	2020	2019	2019	2019	2020	2020	2020	2020	2020									2020	2020	2020	2020	2020	2020	2020		2020		2020	2020	2020	2020	2020	2020	2020	2020
CMR	120	Cameroon	Lower middle income	Africa	Sub-Saharan Africa	Middle Africa	Sub-Saharan Africa	Yes	2021	2021	2021	2020	2020	2020	2019	2019	2019	2020	2020	2020	2020	2020									2020	2020	2020	2020	2020	2020	2020		2020		2020	2020	2020	2020	2020	2020	2020	2020	2020
CAN	124	Canada	High income	Americas	Northern America		Northern America and Europe	Yes	2021	2021	2021	2020	2020	2020	2019	2019	2019	2020	2020	2020	2020	2020	2021	2021	2021	2021	2021	2021			2020	2020	2020	2020	2020	2020	2020	2020	2020	2020	2020	2020	2020	2020	2020	2020	2020	2020	2020
CAF	140	Central African Republic	Low income	Africa	Sub-Saharan Africa	Middle Africa	Sub-Saharan Africa	Yes	2021	2021	2021	2020	2020	2020	2019	2019	2019		2020		2020	2020	2021	2021	2021	2021	2021	2021	2013	2013	2020	2020	2020	2020	2020	2020	2020	2020	2020	2020	2020	2020	2020	2020	2020	2020	2020	2020	2020
TCD	148	Chad	Low income	Africa	Sub-Saharan Africa	Middle Africa	Sub-Saharan Africa	Yes	2021	2021	2021	2020	2020	2020	2019	2019	2019	2020	2020	2020	2020	2020							2016	2016	2020	2020	2020	2020	2020	2020	2020	2020	2020	2020	2020	2020	2020	2020	2020	2020	2020	2020	2020
CHL	152	Chile	High income	Americas	Latin America and the Caribbean	South America	Latin America & Caribbean	Yes	2021	2021	2021	2020	2020	2020	2019	2019	2019		2020	2020	2020	2020	2021	2021	2021	2021	2021	2021	2018	2018	2020	2020	2020	2020	2020	2020	2020	2020	2020		2020	2020	2020	2020	2020	2020	2020	2020	2020
CHN	156	China	Upper middle income	Asia	Eastern Asia		Eastern Asia	Yes	2021	2021	2021	2020	2020	2020	2019	2019	2019	2020	2020	2020	2020	2020							2017	2017	2020	2020	2020	2020	2020	2020	2020	2020	2020	2020	2020	2020	2020	2020	2020	2020	2020	2020
COL	170	Colombia	Upper middle income	Americas	Latin America and the Caribbean	South America	Latin America & Caribbean	Yes	2021	2021	2021	2020	2020	2020	2019	2019	2019	2020	2020	2020	2020	2020							2014	2014	2020	2020	2020	2020	2020	2020	2020	2020	2020	2020	2020	2020	2020	2020	2020	2020	2020	2020
COM	174	Comoros	Lower middle income	Africa	Sub-Saharan Africa	Eastern Africa	Sub-Saharan Africa	Yes	2021	2021	2021	2020	2020	2020	2019	2019	2019	2020	2020		2020	2020	2021	2021	2021	2021	2021	2021	2016	2016	2020	2020	2020	2020	2020	2020	2020	2020	2020	2020	2020	2020	2020	2020	2020	2020	2020	2020	2020
COG	178	Congo	Lower middle income	Africa	Sub-Saharan Africa	Middle Africa	Sub-Saharan Africa	Yes	2021	2021	2021	2020	2020	2020	2019	2019	2019		2020	2020									2012	2012	2020	2020	2020	2020	2020		2020	2020	2020		2020	2020	2020	2020		2020	2020	2020
CRI	188	Costa Rica	Upper middle income	Americas	Latin America and the Caribbean	Central America	Latin America & Caribbean	Yes	2021	2021	2021	2020	2020	2020	2019	2019	2019		2020	2020	2020	2020									2020	2020	2020	2020	2020	2020	2020		2020		2020	2020	2020	2020	2020	2020	2020	2020
HRV	191	Croatia	High income	Europe	Southern Europe		Northern America and Europe	Yes	2021	2021	2021	2020	2020	2020	2019	2019	2019	2020	2020	2020	2020	2020							2018	2018	2020	2020	2020	2020	2020	2020	2020	2020	2020	2020	2020	2020	2020	2020	2020	2020	2020	2020	2020
CUB	192	Cuba	Upper middle income	Americas	Latin America and the Caribbean	Caribbean	Latin America & Caribbean	Yes	2021	2020	2020	2020	2020	2020	2019	2019	2019		2020										2019	2019	2020	2020	2020	2020	2020	2020	2020	2020	2020	2020	2020	2020	2020	2020	2020	2020	2020	2020
CYP	196	Cyprus	High income	Asia	Western Asia		Northern Africa & Western Asia	Yes	2021	2021	2021	2020	2020	2020	2019	2019	2019	2020	2020		2020	2020									2020	2020	2020	2020	2020	2020	2020		2020	2020	2020	2020	2020	2020	2020	2020	2020	2020	2020
CZE	203	Czechia	High income	Europe	Eastern Europe		Northern America and Europe	Yes	2021	2021	2021	2020	2020	2020	2019	2019	2019	2020	2020	2020	2020	2020									2020	2020	2020	2020	2020	2020	2020		2020		2020	2020	2020	2020	2020	2020	2020	2020	2020
CIV	384	Côte D'Ivoire	Lower middle income	Africa	Sub-Saharan Africa	Western Africa	Sub-Saharan Africa	Yes	2021	2021	2021	2020	2020	2020	2019	2019	2019	2020	2020	2020	2020	2020									2020	2020	2020	2020	2020	2020	2020		2020		2020	2020	2020	2020	2020	2020	2020	2020	2017
PRK	408	Dem People's Rep of Korea	Low income	Asia	Eastern Asia		Eastern Asia	Yes	2021	2021	2021	2020	2020	2020	2019	2019	2019		2020	2020	2020	2020									2020	2020		2020			2020		2020				2020			2020	2020
COD	180	Democratic Republic of the Congo	Low income	Africa	Sub-Saharan Africa	Middle Africa	Sub-Saharan Africa	Yes	2021	2021	2021	2020	2020	2020	2019	2019	2019		2020			2020									2020	2020	2020	2020	2020	2020	2020		2020	2020	2020	2020	2020	2020	2020	2020	2020	2020
DNK	208	Denmark	High income	Europe	Northern Europe		Northern America and Europe	Yes	2021	2021	2021	2020	2020	2020	2019	2019	2019	2020	2020	2020	2020	2020									2020	2020	2020	2020	2020	2020	2020		2020		2020	2020	2020	2020	2020	2020	2020	2020	2017
DJI	262	Djibouti	Lower middle income	Africa	Sub-Saharan Africa	Eastern Africa	Sub-Saharan Africa	Yes	2021	2021	2021	2020	2020	2020	2019	2019	2019		2020		2020	2020							2014	2014	2020	2020	2020	2020	2020	2020	2020	2020	2020	2020	2020	2020	2020	2020	2020	2020	2020	2020	2020
DMA	212	Dominica	Upper middle income	Americas	Latin America and the Caribbean	Caribbean	Latin America & Caribbean	Yes	2021	2021	2021	2020	2020	2020	2019	2019	2019	2020	2020	2020	2020	2020							2019	2019	2020	2020	2020	2020	2020	2020	2020	2020	2020	2020	2020	2020	2020	2020	2020	2020	2020	2020	2020
DOM	214	Dominican Republic	Upper middle income	Americas	Latin America and the Caribbean	Caribbean	Latin America & Caribbean	Yes	2021	2021	2021	2020	2020	2020	2019	2019	2019	2020	2020	2020	2020	2020	2021	2021	2021	2021	2021	2021	2019	2019	2020	2020	2020	2020	2020	2020	2020	2020	2020	2020	2020	2020	2020	2020	2020	2020	2020	2020
ECU	218	Ecuador	Upper middle income	Americas	Latin America and the Caribbean	South America	Latin America & Caribbean	Yes	2021	2021	2021	2020	2020	2020	2019	2019	2019		2020	2020	2020	2020	2021	2021	2021	2021	2021	2021	2014	2014	2020	2020	2020	2020	2020	2020	2020	2020	2020	2020	2020	2020	2020	2020	2020	2020	2020	2020	2020
EGY	818	Egypt	Lower middle income	Africa	Northern Africa		Northern Africa & Western Asia	Yes	2011	2011	2011	2020	2020	2020																	2020	2020	2020	2020	2020		2020		2020		2020	2020	2020	2020		2020	2020	2020
SLV	222	El Salvador	Lower middle income	Americas	Latin America and the Caribbean	Central America	Latin America & Caribbean	Yes	2021	2021	2021	2020	2020	2020	2019	2019	2019	2020	2020	2020	2020	2020									2020	2020	2020	2020	2020	2020	2020	2020	2020	2020	2020	2020	2020	2020	2020	2020	2020	2020	2020
GNQ	226	Equatorial Guinea	Upper middle income	Africa	Sub-Saharan Africa	Middle Africa	Sub-Saharan Africa	Yes	2021	2021	2021	2020	2020	2020	2019	2019	2019	2020	2020	2020	2020	2020									2020	2020	2020	2020	2020	2020	2020		2020		2020	2020	2020	2020	2020	2020	2020	2020
ERI	232	Eritrea	Low income	Africa	Sub-Saharan Africa	Eastern Africa	Sub-Saharan Africa	Yes	2021	2021	2021	2020	2020	2020	2019	2019	2019	2020	2020	2020	2020	2020							2019	2019	2020	2020	2020	2020	2020	2020	2020	2020	2020	2020	2020	2020	2020	2020	2020	2020	2020	2020	2020
EST	233	Estonia	High income	Europe	Northern Europe		Northern America and Europe	Yes	2021	2021	2021	2020	2020	2020	2019	2019	2019	2020	2020	2020	2020	2020									2020	2020	2020	2020	2020	2020	2020		2020		2020	2020	2020	2020	2020	2020	2020	2020
SWZ	748	Eswatini	Lower middle income	Africa	Sub-Saharan Africa	Southern Africa	Sub-Saharan Africa	Yes	2021	2021	2021	2020	2020	2020	2019	2019	2019		2020	2020	2020	2020									2020	2020	2020	2020	2020	2020	2020	2020	2020	2020	2020	2020	2020	2020	2020	2020	2020	2020
ETH	231	Ethiopia	Low income	Africa	Sub-Saharan Africa	Eastern Africa	Sub-Saharan Africa	Yes	2021	2021	2021	2020	2020	2020	2019	2019	2019	2020	2020	2020	2020	2020									2020	2020	2020	2020	2020	2020	2020	2020	2020	2020	2020	2020	2020	2020	2020	2020	2020	2020	2020
FJI	242	Fiji	Upper middle income	Oceania	Melanesia		Oceania	Yes	2021	2021	2021	2020	2020	2020																	2020	2020	2020	2020	2020	2020		2020	2020		2020	2020	2020	2020	2020			2020
FIN	246	Finland	High income	Europe	Northern Europe		Northern America and Europe	Yes	2021	2021	2021	2020	2020	2020	2019	2019	2019		2020		2020	2020	2021	2021	2021	2021	2021	2021	2012	2012	2020	2020	2020	2020	2020	2020	2020	2020	2020	2020	2020	2020	2020	2020	2020	2020	2020	2020
FRA	250	France	High income	Europe	Western Europe		Northern America and Europe	Yes	2021	2021	2021	2020	2020	2020	2019	2019	2019	2020	2020	2020	2020	2020									2020	2020	2020	2020	2020	2020	2020		2020		2020	2020	2020	2020	2020	2020	2020	2020
GUF	254	French Guiana		Americas	Latin America and the Caribbean	South America	Latin America & Caribbean	Yes	2021	2021	2021	2020	2020	2020	2019	2019	2019	2020	2020	2020									2018	2018	2020	2020	2020	2020	2020	2020	2020		2020	2020	2020	2020	2020	2020	2020	2020	2020	2020	2020
GAB	266	Gabon	Upper middle income	Africa	Sub-Saharan Africa	Middle Africa	Sub-Saharan Africa	Yes	2021	2021	2021	2020	2020	2020	2019	2019	2019	2020	2020	2020	2020	2020	2021	2021	2021	2021	2021	2021	2017	2017	2020	2020	2020	2020	2020	2020	2020	2020	2020	2020	2020	2020	2020	2020	2020	2020	2020	2020	2020
GMB	270	Gambia (Republic of The)	Low income	Africa	Sub-Saharan Africa	Western Africa	Sub-Saharan Africa	Yes	2021	2021	2021	2020	2020	2020	2019	2019	2019			2020	2020	2020							2018	2018	2020	2020	2020	2020	2020	2020	2020	2020	2020	2020	2020	2020	2020	2020	2020	2020	2020	2020	2020
GEO	268	Georgia	Upper middle income	Asia	Western Asia		Northern Africa & Western Asia	Yes	2021	2021	2021	2020	2020	2020	2019	2019	2019	2020	2020	2020	2020	2020							2020	2020	2020	2020	2020	2020	2020	2020	2020	2020	2020		2020	2020	2020	2020	2020	2020	2020	2020	2020
DEU	276	Germany	High income	Europe	Western Europe		Northern America and Europe	Yes	2021	2021	2021	2020	2020	2020	2019	2019	2019	2020	2020	2020	2020	2020							2019	2019	2020	2020	2020	2020	2020	2020	2020	2020	2020	2020	2020	2020	2020	2020	2020	2020	2020	2020	2020
GHA	288	Ghana	Lower middle income	Africa	Sub-Saharan Africa	Western Africa	Sub-Saharan Africa	Yes	2021	2021	2021	2020	2020	2020			2019					2020									2020		2020	2020	2020	2020					2020	2020	2020	2020	2020			2020
GRC	300	Greece	High income	Europe	Southern Europe		Northern America and Europe	Yes	2021	2021	2021	2020	2020	2020	2019	2019	2019	2020	2020	2020	2020	2020	2021	2021	2021	2021	2021	2021			2020	2020	2020	2020	2020	2020	2020	2020	2020	2020	2020	2019	2020	2020	2020	2020	2020	2020	2020
GRD	308	Grenada	Upper middle income	Americas	Latin America and the Caribbean	Caribbean	Latin America & Caribbean	Yes	2021	2021	2021	2020	2020	2020	2019	2019	2019	2017		2020		2020									2020	2020	2020	2020	2020	2020	2020		2020	2020	2020	2020	2020	2020	2020	2020	2020	2020
GTM	320	Guatemala	Upper middle income	Americas	Latin America and the Caribbean	Central America	Latin America & Caribbean	Yes	2021	2021	2021	2020	2020	2020	2019	2019	2019	2020	2020	2020									2015	2015	2020	2020	2020	2020	2020	2020	2020	2020	2020	2020	2020	2020	2020	2020	2020	2020	2020	2020	2020
GIN	324	Guinea	Low income	Africa	Sub-Saharan Africa	Western Africa	Sub-Saharan Africa	Yes				2020	2020	2020				2020													2020	2019	2019	2019	2019	2019	2019	2019	2006	2006	2006	2006	2006	2006	2006		2006	2006
GNB	624	Guinea-Bissau	Low income	Africa	Sub-Saharan Africa	Western Africa	Sub-Saharan Africa	Yes	2021	2021	2021	2020	2020	2020	2019	2019	2019		2020		2020	2020							2014	2014	2020	2020	2020	2020	2020	2020	2020	2020	2020	2020	2020	2020	2020	2020	2020	2020	2020	2020
GUY	328	Guyana	Upper middle income	Americas	Latin America and the Caribbean	South America	Latin America & Caribbean	Yes	2021	2021	2021	2020	2020	2020	2019	2019	2019		2020	2020	2020	2020							2012	2012	2020	2020	2020	2020	2020	2020	2020	2020	2020	2020	2020	2020	2020	2020	2020	2020	2020	2020	2020
HTI	332	Haiti	Lower middle income	Americas	Latin America and the Caribbean	Caribbean	Latin America & Caribbean	Yes	2021	2021	2021	2020	2020	2020	2019	2019	2019	2007	2020	2020	2020	2020									2020	2020	2020	2020	2020	2020	2020		2020	2020	2020	2020	2020	2020	2020	2020	2020	2020	2020
HND	340	Honduras	Lower middle income	Americas	Latin America and the Caribbean	Central America	Latin America & Caribbean	Yes	2021	2021	2021	2020	2020	2020	2019	2019	2019		2020	2020	2020	2020							2017	2017	2020	2020	2020	2020	2020	2020	2020	2020	2020	2020	2020	2020	2020	2020	2020	2020	2020	2020
HUN	348	Hungary	High income	Europe	Eastern Europe		Northern America and Europe	Yes	2021	2021	2021	2020	2020	2020	2019	2019	2019	2020	2020	2020	2020	2020									2020	2020	2020	2020	2020	2020	2020	2020	2020		2020	2020	2020	2020	2020	2020	2020	2020	2020
ISL	352	Iceland	High income	Europe	Northern Europe		Northern America and Europe	Yes	2021	2021	2021	2020	2020	2020	2019	2019	2019		2020	2020	2020	2020	2021	2021	2021	2021	2021	2021	2017	2017	2020	2020	2020	2020	2020	2020	2020	2020	2020	2020	2020	2020	2020	2020	2020	2020	2020	2020	2020
IND	356	India	Lower middle income	Asia	Southern Asia		Southern Asia	Yes	2021	2021	2021	2020	2020	2020	2019	2019	2019		2020		2020	2020	2021	2021	2021	2021	2021	2021	2017	2017	2020	2020	2020	2020	2020	2020	2020	2020	2020	2020	2020	2020	2020	2020	2020	2020	2020	2020	2020
IDN	360	Indonesia	Lower middle income	Asia	South-eastern Asia		South-eastern Asia	Yes	2021	2021	2021	2020	2020	2020	2019	2019	2019	2020	2020	2020	2020	2020									2020	2020	2020	2020	2020	2020	2020		2020		2020	2017	2020	2020	2020	2020	2020	2020
IRN	364	Iran (Islamic Republic of)	Lower middle income	Asia	Southern Asia		Southern Asia	Yes	2021	2020	2020	2020	2020	2020	2019	2019	2019	2020	2020	2020	2020	2020									2020	2020	2020	2020	2020		2020	2020	2020	2020	2020	2020	2020	2020		2020	2020	2020	2020
IRQ	368	Iraq	Upper middle income	Asia	Western Asia		Northern Africa & Western Asia	Yes	2021	2021	2021	2020	2020	2020	2019	2019	2019	2020	2020		2020	2020							2018	2018	2020	2020	2020	2020	2020		2020	2020	2020	2020	2020	2020	2020	2020		2020	2020	2020	2020
IRL	372	Ireland	High income	Europe	Northern Europe		Northern America and Europe	Yes	2021	2021	2021	2020	2020	2020	2019	2019	2019	2020	2020	2020	2020	2020									2020	2020	2020	2020	2020	2020	2020		2020			2020	2020	2020	2020		2020	2020
ISR	376	Israel	High income	Asia	Western Asia		Northern Africa & Western Asia	Yes	2021	2021	2021	2020	2020	2020	2019	2019	2019	2020	2020	2020	2020	2020	2021	2021	2021	2021	2021	2021			2020	2020	2020	2020	2020	2020	2020		2020	2020	2020	2020	2020	2020	2020	2020	2020	2020	2020
ITA	380	Italy	High income	Europe	Southern Europe		Northern America and Europe	Yes	2021	2021	2021	2020	2020	2020	2019	2019	2019	2020	2020	2020	2020	2020									2020	2020	2020	2020	2020	2020	2020	2020	2020	2020	2020	2020	2020	2020	2020	2020	2020	2020	2020
JAM	388	Jamaica	Upper middle income	Americas	Latin America and the Caribbean	Caribbean	Latin America & Caribbean	Yes	2021	2021	2021	2020	2020	2020	2019	2019	2019		2020	2020	2020	2020									2020	2020	2020	2020	2020	2020	2020	2019	2020	2020	2020	2020	2020	2020	2020	2020	2020	2020
JPN	392	Japan	High income	Asia	Eastern Asia		Eastern Asia	Yes	2021	2021	2021	2020	2020	2020	2019	2019	2019	2020	2020	2020	2020	2020	2021	2021	2021	2021	2021	2021	2017	2017	2020	2020	2020	2020	2020		2020		2020	2020	2020	2020	2020	2020		2020	2020	2020	2020
JOR	400	Jordan	Upper middle income	Asia	Western Asia		Northern Africa & Western Asia	Yes	2021	2021	2021	2020	2020	2020	2019	2019	2019	2020	2020	2020	2020	2020									2020	2020	2020	2020	2020	2020	2020	2020	2020	2020	2020	2020	2020	2020	2020	2020	2020	2020	2020
KAZ	398	Kazakhstan	Upper middle income	Asia	Central Asia		Central Asia	Yes	2021	2021	2021	2020	2020	2020	2019	2019	2019	2020	2020	2020	2020	2020	2021	2021	2021	2021	2021	2021	2015	2015	2020	2020	2020	2020	2020	2020	2020	2020	2020	2020	2020	2020	2020	2020	2020	2020	2020	2020	2020
KEN	404	Kenya	Lower middle income	Africa	Sub-Saharan Africa	Eastern Africa	Sub-Saharan Africa	Yes	2021	2021	2021	2020	2020	2020	2019	2019	2019		2020	2020	2020	2020	2021	2021	2021	2021	2021	2021	2014	2014	2020	2020	2020	2020	2020	2020	2020	2020	2020	2020	2020	2020	2020	2020	2020	2020	2020	2020	2020
KIR	296	Kiribati	Lower middle income	Oceania	Micronesia		Oceania	Yes	2021	2021	2021	2020	2020	2020	2019	2019	2019	2020	2020	2020	2020	2020							2018	2018	2020	2020	2020	2020	2020	2020	2020	2020	2020	2020	2020	2020	2020	2020	2020	2020	2020	2020	2020
KWT	414	Kuwait	High income	Asia	Western Asia		Northern Africa & Western Asia	Yes	2021	2021	2021	2020	2020	2020	2019	2019	2019	2020	2020	2020		2020	2021	2021	2021	2021	2021	2021	2014	2014	2020	2020	2020	2020	2020	2020	2020	2020	2020	2020	2020	2020	2020	2020	2020	2020	2020	2020	2020
KGZ	417	Kyrgyzstan	Lower middle income	Asia	Central Asia		Central Asia	Yes	2021	2020	2020	2020	2020	2020	2019	2019	2019	2020	2020	2020									2018	2018	2020		2020		2020	2020					2020	2020		2020	2020			2020	2020
LAO	418	Lao People's Democratic Republic	Lower middle income	Asia	South-eastern Asia		South-eastern Asia	Yes	2021	2021	2021	2020	2020	2020	2019	2019	2019			2020		2020									2020		2020	2020	2020	2020					2020	2020	2020	2020	2020	2020		2020
LVA	428	Latvia	High income	Europe	Northern Europe		Northern America and Europe	Yes	2021	2021	2021	2020	2020	2020	2019	2019	2019	2020	2020	2020	2020	2020									2020	2020	2020	2020	2020	2020	2020	2020	2020	2020	2020	2020	2020	2020	2020	2020	2020	2020	2020
LBN	422	Lebanon	Lower middle income	Asia	Western Asia		Northern Africa & Western Asia	Yes	2021	2020	2020	2020	2020	2020	2019	2019	2019	2020	2020	2020		2020									2020	2020	2020	2020	2020		2020		2020	2020	2020	2020	2020	2020			2020	2020
LSO	426	Lesotho	Lower middle income	Africa	Sub-Saharan Africa	Southern Africa	Sub-Saharan Africa	Yes	2021	2021	2021	2020	2020	2020	2019	2019	2019	2020	2020	2020	2020	2020	2021	2021	2021	2021	2021	2021	2017	2017	2020	2020	2020	2020	2020	2020	2020	2020	2020	2020	2020	2020	2020	2020	2020	2020	2020	2020
LBR	430	Liberia	Low income	Africa	Sub-Saharan Africa	Western Africa	Sub-Saharan Africa	Yes	2021	2021	2021	2020	2020	2020	2019	2019	2019	2020	2020	2020			2021	2021	2021	2021	2021	2021			2020	2020	2020	2020	2020	2020	2020		2020	2020	2020	2020	2020	2020	2020	2020	2020	2020	2020
LBY	434	Libya	Upper middle income	Africa	Northern Africa		Northern Africa & Western Asia	Yes	2021	2021	2021	2020	2020	2020	2019	2019	2019		2020	2020	2020	2020							2019	2019	2020		2020	2020	2020	2020	2020	2020	2020	2020	2020	2020	2020	2020	2020	2020	2020	2020	2020
LIE	438	Liechtenstein	High income	Europe	Western Europe		Northern America and Europe	Yes	2021	2021	2021	2020	2020	2020	2019	2019	2019			2020											2020	2020	2020	2020	2020		2020		2020	2020	2020	2020	2020	2020		2020	2020	2020	2020
LTU	440	Lithuania	High income	Europe	Northern Europe		Northern America and Europe	Yes	2021	2021	2021	2020	2020	2020	2019	2019	2019			2017	2020	2020									2020		2020	2020	2020	2020	2020			2020	2020	2020	2020	2020	2020	2020	2020	2020
LUX	442	Luxembourg	High income	Europe	Western Europe		Northern America and Europe	Yes	2021	2019	2019	2020	2020	2020			2019	2020													2020
MDG	450	Madagascar	Low income	Africa	Sub-Saharan Africa	Eastern Africa	Sub-Saharan Africa	Yes	2021	2021	2021	2020	2020	2020	2019	2019	2019		2020	2020	2020	2020	2021	2021	2021	2021	2021	2021	2016	2016	2020	2020	2020	2020	2020	2020	2020	2020	2020	2020	2020	2020	2020	2020	2020	2020	2020	2020	2020
MWI	454	Malawi	Low income	Africa	Sub-Saharan Africa	Eastern Africa	Sub-Saharan Africa	Yes	2021	2021	2021	2020	2020	2020	2019	2019	2019	2020	2020	2020	2020	2020							2018	2018	2020	2020	2020	2020	2020	2020	2020		2020		2020	2020	2020	2020	2020	2020	2020	2020
MYS	458	Malaysia	Upper middle income	Asia	South-eastern Asia		South-eastern Asia	Yes	2021	2021	2021	2020	2020	2020	2019	2019	2019	2020	2020	2020	2020	2020									2020	2020	2020	2020	2020	2020	2020		2020		2020	2020	2020	2020	2020	2020	2020	2020
MDV	462	Maldives	Upper middle income	Asia	Southern Asia		Southern Asia	Yes	2021	2021	2021	2020	2020	2020	2019	2019	2019	2020	2020	2020	2020	2020									2020	2020	2020	2020	2017	2020	2020		2020		2020	2020	2020	2017	2020	2020	2020	2020	2020
MLI	466	Mali	Low income	Africa	Sub-Saharan Africa	Western Africa	Sub-Saharan Africa	Yes	2021	2021	2021	2020	2020	2020	2019	2019	2019	2020	2020	2020	2020	2020									2020	2020	2020	2020	2020	2020	2020		2020		2020	2020	2020	2020	2020	2020	2020	2020
MLT	470	Malta	High income	Europe	Southern Europe		Northern America and Europe	Yes	2021	2021	2021	2020	2020	2020	2019	2019	2019	2020	2020	2020	2020	2020	2021	2021	2021	2021	2021	2021			2020	2020	2020	2020	2020	2020	2020	2020	2020	2020	2020	2020	2020	2020	2020	2020	2020	2020	2020
MHL	584	Marshall Islands	Upper middle income	Oceania	Micronesia		Oceania	Yes	2021	2020	2020	2020					2019	2020													2020
MRT	478	Mauritania	Lower middle income	Africa	Sub-Saharan Africa	Western Africa	Sub-Saharan Africa	Yes	2021	2021	2021	2020	2020	2020	2019	2019	2019	2020	2020	2020	2020	2020							2005	2005	2020	2020	2020	2020	2020	2020	2020		2020		2020	2020	2020	2020	2020	2020	2020	2020	2020
MUS	480	Mauritius	Upper middle income	Africa	Sub-Saharan Africa	Eastern Africa	Sub-Saharan Africa	Yes	2021	2021	2021	2020	2020	2020	2019	2019	2019	2020	2020	2020	2020	2020							2018	2018	2020	2020	2020	2020	2020	2020	2020	2020	2020	2020	2020	2020	2020	2020	2020	2020	2020	2020	2020
MEX	484	Mexico	Upper middle income	Americas	Latin America and the Caribbean	Central America	Latin America & Caribbean	Yes	2021	2021	2021	2020	2020	2020	2019	2019	2019			2020	2020	2020							2017	2017	2020	2020							2020	2020	2020					2020		2020	2020
FSM	583	Micronesia (Federated States of)	Lower middle income	Oceania	Micronesia		Oceania	Yes	2021	2021	2021	2020	2020	2020	2019	2019	2019	2020	2020	2020	2020	2020	2021	2021	2021	2021	2021	2021	2015	2015	2020	2020	2020	2020	2020	2020	2020	2020	2020	2020	2020	2020	2020	2020	2020	2020	2020	2020	2020
MCO	492	Monaco	High income	Europe	Western Europe		Northern America and Europe	Yes	2021	2021	2021	2020	2020	2020															2017	2017	2020
MNG	496	Mongolia	Lower middle income	Asia	Eastern Asia		Eastern Asia	Yes	2021	2021	2021	2020	2020	2020	2019	2019	2019	2020	2020	2020	2020	2020							2019	2019	2020	2020	2020	2020	2020	2020	2020	2020	2020		2020	2020	2020	2020	2020	2020	2020	2020	2020
MNE	499	Montenegro	Upper middle income	Europe	Southern Europe		Northern America and Europe	Yes	2021	2021	2021	2020	2020	2020	2019	2019	2019		2020		2020	2020							2019	2019	2020	2020	2020	2020	2020	2020	2020	2020	2020	2020	2020	2020	2020	2020	2020	2020	2020	2020	2020
MAR	504	Morocco	Lower middle income	Africa	Northern Africa		Northern Africa & Western Asia	Yes	2021	2021	2021	2020	2020	2020	2019	2019	2019	2020	2020	2020	2020	2020									2020	2017	2020	2020	2020	2020	2020		2017	2017	2020	2020	2020	2020	2020	2017	2020	2020
MOZ	508	Mozambique	Low income	Africa	Sub-Saharan Africa	Eastern Africa	Sub-Saharan Africa	Yes	2021	2021	2021	2020	2020	2020	2019	2019	2019	2020	2020	2020	2020	2020							2016	2016	2020	2020	2020	2020	2020	2020	2020	2020	2020		2020	2020	2020	2020	2020	2020	2020	2020	2020
MMR	104	Myanmar	Lower middle income	Asia	South-eastern Asia		South-eastern Asia	Yes	2021	2021	2021	2020	2020	2020	2019	2019	2019	2020	2020	2020	2020	2020							2018	2018	2020	2020	2020	2020	2020	2020	2020		2020	2020	2020	2020	2020	2020	2020	2020	2020	2020	2020
NAM	516	Namibia	Upper middle income	Africa	Sub-Saharan Africa	Southern Africa	Sub-Saharan Africa	Yes	2021	2021	2021	2020	2020	2020	2019	2019	2019	2020	2020	2020	2020	2020							2020	2018	2020	2020	2020	2020	2020	2020	2020		2020		2020	2020	2020	2020	2020	2020	2020	2020	2020
NRU	520	Nauru	High income	Oceania	Micronesia		Oceania	Yes	2021	2021	2021	2020	2020	2020	2019	2019	2019			2020	2020	2020	2021	2021	2021	2021	2021	2021	2011	2011	2020	2020	2020	2020	2020	2020	2020	2020	2020	2020	2020	2020	2020	2020	2020	2020	2020	2020	2020
NPL	524	Nepal	Lower middle income	Asia	Southern Asia		Southern Asia	Yes	2021	2021	2021	2020	2020	2020	2019	2019	2019		2020	2020	2020	2020							2015	2015	2020	2020	2020	2020	2020		2020	2020	2020		2020	2020	2020	2020		2020	2020	2020
NLD	528	Netherlands	High income	Europe	Western Europe		Northern America and Europe	Yes	2021	2021	2021	2020	2020	2020	2019	2019	2019		2020	2020	2020	2020									2020	2020	2020	2020	2020	2020	2020	2019	2020	2020	2020	2020	2020	2020	2020		2020	2020
NZL	554	New Zealand	High income	Oceania	Australia and New Zealand		Oceania	Yes	2021	2021	2021	2020	2020	2020	2019	2019	2019		2020	2020	2020	2020							2015	2015	2020	2020	2020	2020	2020	2020	2020	2020	2020	2020	2020	2020	2020	2020	2020	2020	2020	2020	2020
NIC	558	Nicaragua	Lower middle income	Americas	Latin America and the Caribbean	Central America	Latin America & Caribbean	Yes	2021	2021	2021	2020	2020	2020	2019	2019	2019	2020	2020	2020	2020	2020									2020	2020	2020	2020	2020	2020	2020	2020	2020	2020	2020	2020	2020	2020	2020		2020	2020	2020
NER	562	Niger	Low income	Africa	Sub-Saharan Africa	Western Africa	Sub-Saharan Africa	Yes	2021	2021	2021	2020	2020	2020	2019	2019	2019		2020	2020	2020	2020							2013	2013	2020	2020	2020	2020	2020	2020	2020		2020	2020	2020	2020	2020	2020	2020	2020	2020	2020
NGA	566	Nigeria	Lower middle income	Africa	Sub-Saharan Africa	Western Africa	Sub-Saharan Africa	Yes	2021	2021	2021	2020	2020	2020	2019	2019	2019		2020	2019	2020	2020							2019	2019	2020	2020	2020	2020	2020	2020	2020	2020	2020		2020	2020	2020	2020	2020	2020	2020	2020
MKD	807	North Macedonia	Upper middle income	Europe	Southern Europe		Northern America and Europe	Yes	2021	2021	2021	2020	2020	2020	2019	2019	2019	2020	2020	2020	2020	2020	2021	2021	2021	2021	2021	2021	2018	2018	2020	2020	2020	2020	2020	2020	2020	2020	2020	2020	2020	2020	2020	2020	2020	2020	2020	2020	2020
NOR	578	Norway	High income	Europe	Northern Europe		Northern America and Europe	Yes	2021	2021	2021	2020	2020	2020	2019	2019	2019	2020	2020		2020	2020	2021	2021	2021	2021	2021	2021			2020	2020	2020	2020	2020	2020	2020	2020	2020	2020	2020	2020	2020	2020	2020	2020	2020	2020
OMN	512	Oman	High income	Asia	Western Asia		Northern Africa & Western Asia	Yes	2021	2021	2021	2020	2020	2020	2019	2019	2019	2020	2020	2020	2020	2020									2020	2020	2020	2020	2020	2020	2020		2020		2020	2017	2020	2020	2020	2017	2020	2020
PAK	586	Pakistan	Lower middle income	Asia	Southern Asia		Southern Asia	Yes	2021	2021	2021	2020	2020	2020	2019	2019	2019	2020	2020	2020	2020	2020									2020	2020	2020	2020	2020	2020	2020		2020		2020	2020	2020	2020	2020	2020	2020	2020
PLW	585	Palau	Upper middle income	Oceania	Micronesia		Oceania	Yes	2021	2021	2021	2020	2020	2020	2019	2019	2019	2020	2020	2020	2020	2020	2021	2021	2021	2021	2021	2021	2019	2019	2020	2020	2020	2020	2020	2020	2020	2020	2020	2020	2020	2020	2020	2020	2020	2020	2020	2020	2020
PAN	591	Panama	High income	Americas	Latin America and the Caribbean	Central America	Latin America & Caribbean	Yes	2021	2021	2021	2020	2020	2020			2019														2020	2018	2020		2020	2020					2020	2020		2020	2020
PNG	598	Papua New Guinea	Lower middle income	Oceania	Melanesia		Oceania	Yes	2021	2021	2021	2020	2020	2020	2019	2019	2019	2020	2020	2020		2020									2020	2020	2020	2020	2020	2020	2020		2020	2020	2020	2020	2020	2020	2020	2020	2020	2020
PRY	600	Paraguay	Upper middle income	Americas	Latin America and the Caribbean	South America	Latin America & Caribbean	Yes	2021	2021	2021	2020	2020	2020	2019	2019	2019	2020	2020			2020									2020	2020	2020	2020	2020		2020		2020	2020	2020	2020	2020	2020			2020	2020
PER	604	Peru	Upper middle income	Americas	Latin America and the Caribbean	South America	Latin America & Caribbean	Yes	2021	2021	2021	2020	2020	2020	2019	2019	2019	2020	2020	2020	2020	2020	2021	2021	2021	2021	2021	2021	2018	2018	2020	2020	2020	2020	2020		2020	2020	2020	2020	2020	2020	2020	2020		2020	2020	2020	2020
PHL	608	Philippines	Lower middle income	Asia	South-eastern Asia		South-eastern Asia	Yes	2021	2021	2021	2020	2020	2020	2019	2019	2019		2020		2020	2020									2020	2020	2020	2020	2020	2020	2020	2020	2020	2020	2020	2020	2020	2020	2020	2020	2020	2020
POL	616	Poland	High income	Europe	Eastern Europe		Northern America and Europe	Yes	2021	2021	2021	2020	2020	2020	2019	2019	2019	2020	2020	2020	2020	2020							2019	2019	2020	2020	2020	2020	2020	2020	2020	2020	2020	2020	2020	2020	2020	2020	2020	2020	2020	2020	2020
PRT	620	Portugal	High income	Europe	Southern Europe		Northern America and Europe	Yes	2021	2021	2021	2020	2020	2020	2019	2019	2019	2020	2020	2020	2020	2020	2021	2021	2021	2021	2021	2021	2008	2008	2020	2020	2020	2020	2020	2020	2020	2020	2020	2020	2020	2020	2020	2020	2020	2020	2020	2020	2020
QAT	634	Qatar	High income	Asia	Western Asia		Northern Africa & Western Asia	Yes	2021	2020	2020	2020	2020	2020				2020													2020
KOR	410	Republic of Korea	High income	Asia	Eastern Asia		Eastern Asia	Yes	2021	2021	2021	2020	2020	2020	2019	2019	2019		2020										2017	2017	2020	2020	2020	2020	2020	2020	2020	2020	2020		2020	2020	2020	2020	2020	2020	2020	2020	2020
MDA	498	Republic of Moldova	Upper middle income	Europe	Eastern Europe		Northern America and Europe	Yes	2021	2021	2021	2020	2020	2020	2019	2019	2019	2020	2020	2020	2020	2020									2020	2020	2020	2020	2020	2020	2020		2020		2020	2020	2020	2020	2020	2020	2020	2020	2020
ROU	642	Romania	High income	Europe	Eastern Europe		Northern America and Europe	Yes	2021			2020	2020	2020	2019	2019	2019	2020	2020										2017		2020	2020	2020	2020	2020	2020	2020	2020	2020		2020	2020	2020	2020	2020	2020	2020	2020	2020
RUS	643	Russian Federation	Upper middle income	Europe	Eastern Europe		Northern America and Europe	Yes	2021	2021	2021	2020	2020	2020	2019	2019	2019	2020	2020	2020	2020	2020									2020	2020	2020	2020	2020	2020	2020	2020	2020	2020	2020	2020	2020	2020	2020	2020	2020	2020	2020
RWA	646	Rwanda	Low income	Africa	Sub-Saharan Africa	Eastern Africa	Sub-Saharan Africa	Yes	2021	2021	2021	2020	2020	2020	2019	2019	2019	2020	2020	2020	2020	2020							2016	2016	2020	2020	2020	2020	2020	2020	2020	2020	2020	2020	2020	2020	2020	2020	2020	2020	2020	2020
KNA	659	Saint Kitts and Nevis	High income	Americas	Latin America and the Caribbean	Caribbean	Latin America & Caribbean	Yes	2021	2021	2021	2020	2020	2020			2019	2020				2020									2020	2020	2020	2020	2020		2020		2020	2020	2020	2020	2020	2020			2020	2020
LCA	662	Saint Lucia	Upper middle income	Americas	Latin America and the Caribbean	Caribbean	Latin America & Caribbean	Yes	2021	2021	2021	2020	2020	2020	2019	2019	2019	2020	2020	2020	2020	2020									2020	2020	2020	2020	2020	2020	2020	2020	2020		2020	2020	2020	2019	2020	2020	2020	2020	2020
VCT	670	Saint Vincent and the Grenadines	Upper middle income	Americas	Latin America and the Caribbean	Caribbean	Latin America & Caribbean	Yes	2021	2021	2021	2020	2020	2020	2019	2019	2019	2020	2020	2020	2020	2020	2021	2021	2021	2021	2021	2021			2020	2020	2020	2020	2020	2020	2020	2020	2020	2020	2020	2020	2020	2020	2020	2020	2020	2020	2020
WSM	882	Samoa	Lower middle income	Oceania	Polynesia		Oceania	Yes	2021	2021	2021	2020	2020	2020	2019	2019	2019	2020	2020		2020	2020							2018	2018	2020	2020	2020	2020	2020	2020	2020	2020	2020	2020	2020	2020	2020	2020	2020	2020	2020	2020
SMR	674	San Marino	High income	Europe	Southern Europe		Northern America and Europe	Yes	2021	2021	2021	2020	2020	2020	2019	2019	2019		2020			2020									2020	2020	2020	2020	2020		2020		2020	2020	2020	2020	2020	2020		2020	2020	2020
STP	678	Sao Tome and Principe	Lower middle income	Africa	Sub-Saharan Africa	Middle Africa	Sub-Saharan Africa	Yes	2021	2021	2021	2020	2020	2020	2019	2019	2019		2020	2020	2020	2020							2014	2014	2020	2020	2020	2020	2020		2020	2020	2020	2020	2020	2020	2020	2020		2020	2020	2020
SAU	682	Saudi Arabia	High income	Asia	Western Asia		Northern Africa & Western Asia	Yes	2021	2021	2021	2020	2020	2020	2019	2019	2019		2020	2020	2020	2020	2021	2021	2021	2021	2021	2021	2019	2019	2020	2020	2020	2020	2020	2020	2020	2020	2020	2020	2020	2020	2020	2020	2020	2020	2020	2020	2020
SEN	686	Senegal	Lower middle income	Africa	Sub-Saharan Africa	Western Africa	Sub-Saharan Africa	Yes	2021	2021	2021	2020	2020	2020			2019	2020		2020		2020									2020		2020	2020	2020						2020	2020	2020	2020	2020			2020
SRB	688	Serbia	Upper middle income	Europe	Southern Europe		Northern America and Europe	Yes	2021	2021	2021	2020	2020	2020	2019	2019	2019		2020												2020		2020	2020	2020	2020	2020	2020	2020		2020	2020	2020	2020	2020	2020	2020	2020	2020
SYC	690	Seychelles	High income	Africa	Sub-Saharan Africa	Eastern Africa	Sub-Saharan Africa	Yes	2021	2021	2021	2020	2020	2020	2019	2019	2019	2020	2020	2020	2020	2020	2021	2021	2021	2021	2021	2021	2019	2019	2020	2020	2020	2020	2020	2020	2020	2020	2020	2020	2020	2020	2020	2020	2020	2020	2020	2020
SLE	694	Sierra Leone	Low income	Africa	Sub-Saharan Africa	Western Africa	Sub-Saharan Africa	Yes	2021	2021	2021	2020	2020	2020	2019	2019	2019		2020	2020									2014	2014	2020	2020	2020	2020	2020	2020	2020	2020	2020	2020	2020	2020	2020	2020	2020	2020	2020	2020	2020
SGP	702	Singapore	High income	Asia	South-eastern Asia		South-eastern Asia	Yes	2021	2020	2020	2020	2020	2020				2020													2020
SVK	703	Slovakia	High income	Europe	Eastern Europe		Northern America and Europe	Yes	2021	2021	2021	2020	2020	2020			2019			2020											2020	2020	2020	2020	2020	2020	2020	2020	2020	2020	2020	2020	2020	2020	2020	2020	2020	2020
SVN	705	Slovenia	High income	Europe	Southern Europe		Northern America and Europe	Yes	2021	2021	2021	2020	2020	2020	2019	2019	2019	2020	2020	2020	2020	2020							2019	2019	2020	2020	2020	2020	2020	2020	2020		2020		2020	2020	2020	2020	2020	2020	2020	2020	2020
SLB	090	Solomon Islands	Lower middle income	Oceania	Melanesia		Oceania	Yes	2021	2015	2015	2020	2020	2020			2019			2020											2020	2020		2020	2020		2020		2020	2020	2020		2020	2020		2020	2020	2020
SOM	706	Somalia	Low income	Africa	Sub-Saharan Africa	Eastern Africa	Sub-Saharan Africa	Yes	2021	2021	2021	2020	2020	2020	2019	2019	2019	2020	2020	2020	2020	2020							2019	2019	2020	2020	2020	2020	2020	2020	2020		2020		2020	2020	2020	2020	2020		2020	2020
ZAF	710	South Africa	Upper middle income	Africa	Sub-Saharan Africa	Southern Africa	Sub-Saharan Africa	Yes	2021	2021	2021	2020	2020	2020	2019	2019	2019	2020	2020	2020	2020	2020							2018	2018	2020	2020	2020	2020	2020	2020	2020	2020	2020	2020	2020	2020	2020	2020	2020	2020	2020	2020
SSD	728	South Sudan	Low income	Africa	Sub-Saharan Africa	Eastern Africa	Sub-Saharan Africa	Yes	2021	2021	2021	2020	2020	2020	2019	2019	2019	2020	2020	2020	2020	2020									2020	2020	2020	2020	2020	2020	2020		2020		2020	2020	2020	2019	2020	2020	2020	2020	2020
ESP	724	Spain	High income	Europe	Southern Europe		Northern America and Europe	Yes	2021	2021	2021	2020	2020	2020	2019	2019	2019	2020	2020	2020	2020	2020									2020	2020	2020	2020	2020	2020	2020		2020		2020	2020	2020	2020	2020	2020	2020	2020	2020
LKA	144	Sri Lanka	Lower middle income	Asia	Southern Asia		Southern Asia	Yes	2021	2021	2021	2020	2020	2020	2019	2019	2019	2020	2020	2020	2020	2020									2020	2020	2020	2020	2020	2020	2020		2020		2020	2020	2020	2020	2020	2020	2020	2020
SDN	729	Sudan	Low income	Africa	Northern Africa		Northern Africa & Western Asia	Yes	2021	2021	2021	2020	2020	2020	2019	2019	2019		2020	2020	2020	2020							2014	2014	2020	2020	2020	2020	2020	2020	2020	2020	2020	2020	2020	2020	2020	2020	2020	2020	2020	2020	2020
SUR	740	Suriname	Upper middle income	Americas	Latin America and the Caribbean	South America	Latin America & Caribbean	Yes	2021	2021	2021	2020	2020	2020	2019	2019	2019			2017	2020	2020									2020		2020	2020	2020	2020	2020			2020	2020	2020	2020	2020	2020		2020	2020
SWE	752	Sweden	High income	Europe	Northern Europe		Northern America and Europe	Yes	2021	2018	2018	2020	2020	2020	2019	2019	2019														2020	2020	2020	2020	2020		2020		2020	2020	2020	2020	2020	2020		2020	2020	2020	2020
CHE	756	Switzerland	High income	Europe	Western Europe		Northern America and Europe	Yes	2021	2021	2021	2020	2020	2020	2019	2019	2019	2020	2020		2020	2020							2019	2019	2020	2020	2020	2020	2020	2020	2020	2020	2020		2020	2020	2020	2020	2020	2020	2020	2020
SYR	760	Syrian Arab Republic	Low income	Asia	Western Asia		Northern Africa & Western Asia	Yes	2021	2021	2021	2020	2020	2020	2019	2019	2019	2020	2020	2020									2017	2017	2020	2020	2020	2020	2020	2020	2020	2020	2020	2020	2020	2020	2020	2020	2020	2020	2020	2020	2020
TJK	762	Tajikistan	Lower middle income	Asia	Central Asia		Central Asia	Yes	2021	2021	2021	2020	2020	2020	2019	2019	2019		2020	2020	2020	2020							2019	2019	2020	2020	2020	2020	2020	2020	2020	2020	2020	2020	2020	2020	2020	2020	2020	2020	2020	2020	2020
THA	764	Thailand	Upper middle income	Asia	South-eastern Asia		South-eastern Asia	Yes	2021	2021	2021	2020	2020	2020	2019	2019	2019	2020	2020		2020	2020	2021	2021	2021	2021	2021	2021	2017	2017	2020	2020	2020	2020	2020	2020	2020	2020	2020	2020	2020	2020	2020	2020	2020	2020	2020	2020	2020
TLS	626	Timor-Leste	Lower middle income	Asia	South-eastern Asia		South-eastern Asia	Yes	2021	2019	2019	2020	2020	2020	2019	2019	2019	2020	2020										2019	2019	2020	2020	2020	2020	2020	2020	2020	2020	2020		2020	2020	2020	2020	2020	2020	2020	2020	2020
TGO	768	Togo	Low income	Africa	Sub-Saharan Africa	Western Africa	Sub-Saharan Africa	Yes	2021	2021	2021	2020	2020	2020	2019	2019			2020										2020	2020	2020	2020	2020	2020	2020	2020		2020	2020	2020	2020	2020	2020	2020	2020	2020		2020
TON	776	Tonga	Upper middle income	Oceania	Polynesia		Oceania	Yes	2021	2020	2020	2020	2020	2020			2019	2020		2020									2019	2019	2020		2020	2020	2020	2020	2020			2020	2020	2020	2020	2020	2020		2020	2020
TTO	780	Trinidad and Tobago	High income	Americas	Latin America and the Caribbean	Caribbean	Latin America & Caribbean	Yes	2021	2021	2021	2020	2020	2020	2019	2019	2019		2020	2020	2020	2020									2020	2020	2020	2020	2020	2020	2020	2020	2020	2020	2020	2020	2020	2020	2020	2020	2020	2020
TUN	788	Tunisia	Lower middle income	Africa	Northern Africa		Northern Africa & Western Asia	Yes	2021	2021	2021	2020	2020	2020	2019	2019	2019	2020	2020	2020	2020	2020							2018	2018	2020	2020	2020	2020	2020	2020	2020		2020	2020	2020	2020	2020	2020	2020	2020	2020	2020	2020
TKM	795	Turkmenistan	Upper middle income	Asia	Central Asia		Central Asia	Yes	2021	2021	2021	2020	2020	2020	2019	2019	2019		2020		2020	2020	2021	2021	2021	2021	2021	2021			2020	2020	2020	2020	2020	2009	2020	2020	2020	2020	2020	2020	2020	2020	2009	2020	2020	2020	2020
TUV	798	Tuvalu	Upper middle income	Oceania	Polynesia		Oceania	Yes	2021	2021	2021	2020	2020	2020			2019														2020		2020		2020	2020					2020	2020		2020	2020
TUR	792	Türkiye	Upper middle income	Asia	Western Asia		Northern Africa & Western Asia	Yes	2021	2021	2021	2020	2020	2020	2019	2019	2019		2020	2020	2020	2020	2021	2021	2021	2021	2021	2021	2015	2015	2020	2020	2020	2020	2020	2020	2020	2020	2020	2020	2020	2020	2020	2020	2020	2020	2020	2020	2020
UGA	800	Uganda	Low income	Africa	Sub-Saharan Africa	Eastern Africa	Sub-Saharan Africa	Yes	2021	2021	2021	2020	2020	2020	2019	2019	2019	2020		2020	2020	2020	2021	2021	2021	2021	2021	2021	2016	2016	2020	2020	2020	2020	2020	2020	2020	2020	2020		2020	2020	2020	2020	2020	2020	2020	2020
UKR	804	Ukraine	Lower middle income	Europe	Eastern Europe		Northern America and Europe	Yes	2021	2021	2021	2020	2020	2020	2019	2019	2019	2020	2020	2020											2020	2020	2020	2020	2020	2020	2020	2020	2020		2020	2020	2020	2020	2020	2020	2020	2020	2020
ARE	784	United Arab Emirates	High income	Asia	Western Asia		Northern Africa & Western Asia	Yes	2021	2021	2021	2020	2020	2020	2019	2019	2019		2020	2020	2020	2020							2018	2018	2020	2020	2020	2020	2020	2020	2020	2020	2020	2020	2020	2020	2020	2020	2020	2020	2020	2020
GBR	826	United Kingdom of Great Britain and Northern Ireland	High income	Europe	Northern Europe		Northern America and Europe	Yes	2021	2021	2021	2020	2020	2020	2019	2019	2019	2020	2020	2020	2020	2020	2021	2021	2021	2021	2021	2021			2020	2020	2020	2020	2020	2020	2020	2020	2020	2020	2020	2020	2020	2020	2020	2020	2020	2020	2020
TZA	834	United Republic of Tanzania	Lower middle income	Africa	Sub-Saharan Africa	Eastern Africa	Sub-Saharan Africa	Yes	2021	2021	2021	2020	2020	2020	2019	2019	2019	2020	2020	2020									2017	2017	2020	2020	2020	2020	2020	2020	2020	2020	2020	2020	2020	2020	2020	2020	2020	2020	2020	2020	2020
USA	840	United States of America	High income	Americas	Northern America		Northern America and Europe	Yes	2021	2021	2021	2020	2020	2020	2019	2019	2019		2020	2020		2020									2020	2020	2020	2020	2020	2020	2020		2020	2020	2020	2020	2020	2020	2020	2020	2020	2020
URY	858	Uruguay	High income	Americas	Latin America and the Caribbean	South America	Latin America & Caribbean	Yes	2021	2014	2014	2020	2020	2020	2019	2019	2019		2020												2020	2020	2020	2020	2020	2020	2020	2020	2020	2020	2020	2020	2020	2020	2020	2020	2020	2020
UZB	860	Uzbekistan	Lower middle income	Asia	Central Asia		Central Asia	Yes	2021	2021	2021	2020	2020	2020	2019	2019	2019		2020	2020	2020	2020	2021	2021	2021	2021	2021	2021	2014	2014	2020	2020	2020	2020	2020	2020	2020	2020	2020	2020	2020	2020	2020	2020	2020	2020	2020	2020	2020
VUT	548	Vanuatu	Lower middle income	Oceania	Melanesia		Oceania	Yes	2021	2021	2021	2020	2020	2020	2019	2019	2019		2020	2020											2020	2020	2020	2020	2020	2020	2020		2020		2020	2020	2020	2020	2020		2020	2020
VEN	862	Venezuela, Bolivarian Republic of		Americas	Latin America and the Caribbean	South America	Latin America & Caribbean	Yes	2021	2021	2021	2020	2020	2020	2019	2019	2019	2020	2020	2020											2020		2020	2020	2020	2020	2020			2020	2020	2020	2020	2020	2020		2020	2020
VNM	704	Viet Nam	Lower middle income	Asia	South-eastern Asia		South-eastern Asia	Yes	2021	2021	2021	2020	2020	2020	2019	2019	2019		2020										2013	2013	2020	2020	2020	2020	2020		2020		2020	2020	2020	2020	2020	2020		2020	2020	2020	2020
YEM	887	Yemen	Low income	Asia	Western Asia		Northern Africa & Western Asia	Yes	2021	2021	2021	2020	2020	2020	2019	2019	2019		2020	2020	2020	2020	2021	2021	2021	2021	2021	2021	2016	2016	2020	2020	2020	2020	2020	2020	2020	2020	2020	2020	2020	2020	2020	2020	2020	2020	2020	2020	2020
ZMB	894	Zambia	Low income	Africa	Sub-Saharan Africa	Eastern Africa	Sub-Saharan Africa	Yes	2021	2021	2021	2020	2020	2020	2019	2019	2019		2020	2020	2020	2020							2018	2018	2020	2020	2020	2020	2020	2020	2020	2020	2020	2020	2020	2020	2020	2020	2020	2020	2020	2020
ZWE	716	Zimbabwe	Lower middle income	Africa	Sub-Saharan Africa	Eastern Africa	Sub-Saharan Africa	Yes	2021	2021	2021	2020	2020	2020	2019	2019	2019	2020		2020	2017	2017							2019	2019	2020	2020	2020	2020	2020	2020	2020	2020	2020	2020	2020	2020	2020	2020	2020	2020	2020	2020	2020
[truncated: 39 more columns]

## Sheet: Coverage + Labels
Indicator	Year range	Year (lower bound)	Year (upper bound)	Year range	Single year	Countries present	Short_label	Theme	Domain	Unit	Unit_group	mean_weighting	Desirable_direction		last updated: 7/5/2023
cohd	2017-2020	2017	2020	2017-2020	FALSE	157	Cost of healthy diet	Diets, Nutrition, and Health	Food environments	current PPP dollar/person/day	number	totalpop	-1		Methodology note: territories have been dropped from dataset.
avail_fruits	2010-2019	2010	2019	2010-2019	FALSE	174	Fruit availability	Diets, Nutrition, and Health	Food environments	grams/capita/day	number	unweighted	1		updated by: Kate Schneider
avail_veg	2010-2019	2010	2019	2010-2019	FALSE	174	Vegetable availability	Diets, Nutrition, and Health	Food environments	grams/capita/day	number	unweighted	1
UPFretailval_percap	2017-2019	2017	2019	2017-2019	FALSE	187	Ultra-processed foods value	Diets, Nutrition, and Health	Food environments	current (nominal) US$ / capita	number	totalpop	-1
safeh20	2000-2020	2000	2020	2000-2020	FALSE	117	Access to safe water	Diets, Nutrition, and Health	Food environments	% population	percent	totalpop	1
pou	2001-2020	2001	2020	2001-2020	FALSE	161	Prevalence of undernourishment	Diets, Nutrition, and Health	Food security	% population	percent	totalpop	-1
fies_modsev	2015-2020	2015	2020	2015-2020	FALSE	148	FIES	Diets, Nutrition, and Health	Food security	% population	percent	totalpop	-1
pctcantafford	2017-2020	2017	2020	2017-2020	FALSE	141	Cannot afford healthy diet (%)	Diets, Nutrition, and Health	Food security	% population	percent	totalpop	-1
MDD_W	2021	2021	2021	2021-2021	1	37	Min. dietary diversity, women	Diets, Nutrition, and Health	Diet quality	% population, women 15-49	percent	totalpop	1
MDD_iycf	2005-2020	2005	2020	2005-2020	FALSE	100	Min. dietary diversity, infant-child	Diets, Nutrition, and Health	Diet quality	% population, 6-23 months	percent	totalpop	1
All5	2021	2021	2021	2021-2021	1	37	All 5 food groups	Diets, Nutrition, and Health	Diet quality	% adult population (≥15 y)	percent	totalpop	1
zeroFV	2021	2021	2021	2021-2021	1	37	Zero fruits or vegetables, adult	Diets, Nutrition, and Health	Diet quality	% adult population (≥15 y)	percent	totalpop	-1
zeroFV_iycf	2005-2020	2005	2020	2005-2020	FALSE	99	Zero fruits or vegetables, infant-child	Diets, Nutrition, and Health	Diet quality	% population 6-23 months	percent	totalpop	-1
NCD_P	2021	2021	2021	2021-2021	1	37	NCD-Protect	Diets, Nutrition, and Health	Diet quality	Score	number	totalpop	1
NCD_R	2021	2021	2021	2021-2021	1	37	NCD-Risk	Diets, Nutrition, and Health	Diet quality	Score	number	totalpop	-1
SSSD	2021	2021	2021	2021-2021	1	37	Sugar-sweetened soft drink consumption	Diets, Nutrition, and Health	Diet quality	% adult population (≥15 y)	percent	totalpop	-1
fs_emissions	1990-2020	1990	2020	1990-2020	FALSE	194	Food system emissions	Environment, natural resources, and production	Greenhouse gas emissions	kT CO2eq	number	unweighted	-1
emint_cerealsnorice	1961-2020	1961	2020	1961-2020	FALSE	176	Emissions intensity, cereals (excl rice)	Environment, natural resources, and production	Greenhouse gas emissions	kg CO2eq/kg product	number	production	-1
fishhealth	2021	2021	2021	2021-2021	1	122	Fisheries health index	Environment, natural resources, and production	Biosphere integrity	index	index	totalpop	1
functionalintegrity	2015	2015	2015	2015-2015	1	194	Functional integrity	Environment, natural resources, and production	Biosphere integrity	% agricultural land	percent	agland_area2015	1
emint_beef	1961-2020	1961	2020	1961-2020	FALSE	184	Emissions intensity, beef	Environment, natural resources, and production	Greenhouse gas emissions	kg CO2eq/kg product	number	production	-1
emint_chickenmeat	1961-2020	1961	2020	1961-2020	FALSE	186	Emissions intensity, chicken	Environment, natural resources, and production	Greenhouse gas emissions	kg CO2eq/kg product	number	production	-1
emint_cowmilk	1961-2020	1961	2020	1961-2020	FALSE	179	Emissions intensity, milk	Environment, natural resources, and production	Greenhouse gas emissions	kg CO2eq/kg product	number	production	-1
emint_eggs	1961-2020	1961	2020	1961-2020	FALSE	185	Emissions intensity, eggs	Environment, natural resources, and production	Greenhouse gas emissions	kg CO2eq/kg product	number	production	-1
emint_pork	1961-2020	1961	2020	1961-2020	FALSE	167	Emissions intensity, pork	Environment, natural resources, and production	Greenhouse gas emissions	kg CO2eq/kg product	number	production	-1
emint_rice	1961-2020	1961	2020	1961-2020	FALSE	119	Emissions intensity, rice	Environment, natural resources, and production	Greenhouse gas emissions	kg CO2eq/kg product	number	production	-1
croplandchange_pct	1966-2020	1966	2020	1966-2020	FALSE	193	Cropland expansion (% change)	Environment, natural resources, and production	Land	%	percent	cropland	-1
pesticides	1990-2020	1990	2020	1990-2020	FALSE	153	Pesticide use	Environment, natural resources, and production	Pollution	kg/ha/yr	number	cropland	-1
sustNO2mgmt	1961-2018	1961	2018	1961-2018	FALSE	188	Sustainable nitrogen management	Environment, natural resources, and production	Pollution	index	index	cropland	1
yield_beef	1961-2020	1961	2020	1961-2020	FALSE	184	Yield, beef	Environment, natural resources, and production	Production	kg/animal	number	producinganimals	1
yield_cereals	1961-2020	1961	2020	1961-2020	FALSE	178	Yield, cereals	Environment, natural resources, and production	Production	tonnes/ha	number	areaharvested	1
yield_chickenmeat	1961-2020	1961	2020	1961-2020	FALSE	186	Yield, chicken	Environment, natural resources, and production	Production	kg/animal	number	producinganimals	1
yield_citrus	1961-2020	1961	2020	1961-2020	FALSE	130	Yield, citrus	Environment, natural resources, and production	Production	tonnes/ha	number	areaharvested	1
yield_cowmilk	1961-2020	1961	2020	1961-2020	FALSE	179	Yield, milk	Environment, natural resources, and production	Production	kg/animal	number	producinganimals	1
yield_eggs	1961-2020	1961	2020	1961-2020	FALSE	185	Yield, eggs	Environment, natural resources, and production	Production	kg/animal	number	producinganimals	1
yield_fruit	1961-2020	1961	2020	1961-2020	FALSE	186	Yield, fruit	Environment, natural resources, and production	Production	tonnes/ha	number	areaharvested	1
yield_pork	1961-2020	1961	2020	1961-2020	FALSE	168	Yield, pork	Environment, natural resources, and production	Production	kg/animal	number	producinganimals	1
yield_pulses	1961-2020	1961	2020	1961-2020	FALSE	167	Yield, pulses	Environment, natural resources, and production	Production	tonnes/ha	number	areaharvested	1
yield_roottuber	1961-2020	1961	2020	1961-2020	FALSE	185	Yield, roots and tubers	Environment, natural resources, and production	Production	tonnes/ha	number	areaharvested	1
yield_treenuts	1961-2020	1961	2020	1961-2020	FALSE	113	Yield, treenuts	Environment, natural resources, and production	Production	tonnes/ha	number	areaharvested	1
yield_vegetables	1961-2020	1961	2020	1961-2020	FALSE	187	Yield, vegetables	Environment, natural resources, and production	Production	tonnes/ha	number	areaharvested	1
agwaterdraw	1967-2018	1967	2018	1967-2018	FALSE	175	Ag water withdrawal	Environment, natural resources, and production	Water	% total renewable	percent	cropland	-1
accessinfo	2021	2021	2021	2021-2021	1	194	Access to information	Governance	Accountability	Binary	binary	unweighted	1
accountability	1960-2021	1960	2021	1960-2021	FALSE	172	Accountability index	Governance	Accountability	index	index	totalpop	1
open_budget_index	2006-2021	2006	2021	2006-2021	FALSE	120	Open budget index	Governance	Accountability	index	index	totalpop	1
foodsafety	2018-2020	2018	2020	2018-2020	FALSE	191	Food safety capacity	Governance	Effective implementation	Score	index	totalpop	1
govteffect	1996-2020	1996	2020	1996-2020	FALSE	192	Govt effectiveness index	Governance	Effective implementation	index	index	totalpop	1
healthtax	2021	2021	2021	2021-2021	1	194	Health-related food tax	Governance	Effective implementation	Binary	binary	totalpop	1
cspart	1960-2021	1960	2021	1960-2021	FALSE	172	Civil society participation	Governance	Shared vision and strategic planning	index	index	totalpop	1
fspathway	2022	2022	2022	2022-2022	1	194	Food system pathway	Governance	Shared vision and strategic planning	Binary	binary	unweighted	1
mufppurbshare	2020	2020	2020	2020-2020	1	187	Urban food policy pact	Governance	Shared vision and strategic planning	% urban population	percent	pop_u	1
righttofood	2021	2021	2021	2021-2021	1	194	Right to food	Governance	Shared vision and strategic planning	Categorical		unweighted	-1
underemp_r	1996-2021	1996	2021	1996-2021	FALSE	104	Rural underemployment	Livelihoods, Poverty, and Equity	Employment	% working age population	percent	totalpop	-1
unemp_r	2005-2020	2005	2020	2005-2020	FALSE	177	Rural unemployment	Livelihoods, Poverty, and Equity	Employment	% working age population	percent	totalpop	-1
aginGDP	2001-2020	2001	2020	2001-2020	FALSE	192	Ag in GDP	Livelihoods, Poverty, and Equity	Poverty and income	% GDP	percent	GDP	-1
childlabor	2010-2021	2010	2021	2010-2021	FALSE	99	Child labor	Livelihoods, Poverty, and Equity	Rights	% children 5-17 (sex specific is % children 5-17 of that sex)	percent	totalpop	-1
landholding_fem	1988-2016	1988	2016	1988-2016	FALSE	112	Female landholdings	Livelihoods, Poverty, and Equity	Rights	% landholdings by sex of operator	percent	landarea	1
spadequacy	2000-2019	2000	2019	2000-2019	FALSE	117	Social protection adequacy	Livelihoods, Poverty, and Equity	Social protection	% welfare of beneficiary households	percent	totalpop	1
spcoverage	2000-2019	2000	2019	2000-2019	FALSE	122	Social protection coverage	Livelihoods, Poverty, and Equity	Social protection	% population	percent	totalpop	1
genres_animal	2000-2021	2000	2021	2000-2021	FALSE	97	Genetic resources, animals	Resilience	Agro- and Food Diversity	Number	number	landarea	1
genres_plant	2000-2020	2000	2020	2000-2020	FALSE	114	Genetic resources, plants	Resilience	Agro- and Food Diversity	Thousands	number	landarea	1
pctagland_minspecies	2010	2010	2010	2010-2010	1	180	Min. species diversity	Resilience	Agro- and Food Diversity	% agricultural land	percent	agland_area2010	1
damages_gdp	1960-2021	1960	2021	1960-2021	FALSE	187	Damages to GDP	Resilience	Exposure to shocks	Ratio	number	GDP	-1
foodsupplyvar	2000-2020	2000	2020	2000-2020	FALSE	175	Food supply variability	Resilience	Long-term outcomes	kcal/capita/day	number	unweighted	1
fpi_cv	2000-2021	2000	2021	2000-2021	FALSE	181	Food price volatility	Resilience	Long-term outcomes	index	number	unweighted	-1
kcal_total	2018	2018	2018	2018-2018	1	151	Dietary sourcing flexibility (kcal)	Resilience	Resilience capacities	index	index	totalpop	1
mobile	1991-2020	1991	2020	1991-2020	FALSE	193	Mobile phones per 100 people	Resilience	Resilience capacities	Number per 100 people	number	unweighted	1
soccapindex	2007-2021	2007	2021	2007-2021	FALSE	165	Social capital index	Resilience	Resilience capacities	index	index	totalpop	1
rcsi_prevalence	2021	2021	2021	2021-2021	1	42	Reduced coping strategies	Resilience	Resilience responses/strategies	% population	percent	totalpop	-1
GDP	1960-2021	1960	2021	1960-2021	FALSE	192	GDP
GDP_percap	1960-2021	1960	2021	1960-2021	FALSE	192	GDP per capita
landarea	1961-2020	1961	2020	1961-2020	FALSE	194	Land area
agland_area	1961-2020	1961	2020	1961-2020	FALSE	193	Agricultural land
cropland	1961-2020	1961	2020	1961-2020	FALSE	193	Cropland
totalpop	1960-2021	1960	2021	1960-2021	FALSE	193	Population

## Sheet: Country classification
Country, Area, or Territory	UN Member State	ISO3	Income group	FSCI Region (modified M-49)	UN Continental Region code	UN Continental Region	UN Subregion Code	UN Subregion	UN Intermediary Region Code	UN Intermediary Region	M-49 Code	UN Status	UN Status (details)	Disputed area?	Territory of?	ISO3 of governing authority
Afghanistan	YES	AFG	Low income	Southern Asia	142	Asia	34	Southern Asia			4	Territory, region, or administrated by a state	Member State	NO	Member State
Albania	YES	ALB	Upper middle income	Northern America and Europe	150	Europe	39	Southern Europe			8	Territory, region, or administrated by a state	Member State	NO	Member State
Algeria	YES	DZA	Lower middle income	Northern Africa & Western Asia	2	Africa	15	Northern Africa			12	Territory, region, or administrated by a state	Member State	NO	Member State
Andorra	YES	AND	High income	Northern America and Europe	150	Europe	39	Southern Europe			20	Territory, region, or administrated by a state	Member State	NO	Member State
Angola	YES	AGO	Lower middle income	Sub-Saharan Africa	2	Africa	202	Sub-Saharan Africa	17	Middle Africa	24	Territory, region, or administrated by a state	Member State	NO	Member State
Antigua and Barbuda	YES	ATG	High income	Latin America & Caribbean	19	Americas	419	Latin America and the Caribbean	29	Caribbean	28	Territory, region, or administrated by a state	Member State	NO	Member State
Argentina	YES	ARG	Upper middle income	Latin America & Caribbean	19	Americas	419	Latin America and the Caribbean	5	South America	32	Territory, region, or administrated by a state	Member State	NO	Member State
Armenia	YES	ARM	Upper middle income	Northern Africa & Western Asia	142	Asia	145	Western Asia			51	Territory, region, or administrated by a state	Member State	NO	Member State
Australia	YES	AUS	High income	Oceania	9	Oceania	53	Australia and New Zealand			36	Territory, region, or administrated by a state	Member State	NO	Member State
Austria	YES	AUT	High income	Northern America and Europe	150	Europe	155	Western Europe			40	Territory, region, or administrated by a state	Member State	NO	Member State
Azerbaijan	YES	AZE	Upper middle income	Northern Africa & Western Asia	142	Asia	145	Western Asia			31	Territory, region, or administrated by a state	Member State	NO	Member State
Bahamas	YES	BHS	High income	Latin America & Caribbean	19	Americas	419	Latin America and the Caribbean	29	Caribbean	44	Territory, region, or administrated by a state	Member State	NO	Member State
Bahrain	YES	BHR	High income	Northern Africa & Western Asia		Asia	145	Western Asia			48	Territory, region, or administrated by a state	Member State	NO	Member State
Bangladesh	YES	BGD	Lower middle income	Southern Asia	142	Asia	34	Southern Asia			50	Territory, region, or administrated by a state	Member State	NO	Member State
Barbados	YES	BRB	High income	Latin America & Caribbean	19	Americas	419	Latin America and the Caribbean	29	Caribbean	52	Territory, region, or administrated by a state	Member State	NO	Member State
Belarus	YES	BLR	Upper middle income	Northern America and Europe	150	Europe	151	Eastern Europe			112	Territory, region, or administrated by a state	Member State	NO	Member State
Belgium	YES	BEL	High income	Northern America and Europe	150	Europe	155	Western Europe			56	Territory, region, or administrated by a state	Member State	NO	Member State
Belize	YES	BLZ	Upper middle income	Latin America & Caribbean	19	Americas	419	Latin America and the Caribbean	13	Central America	84	Territory, region, or administrated by a state	Member State	NO	Member State
Benin	YES	BEN	Lower middle income	Sub-Saharan Africa	2	Africa	202	Sub-Saharan Africa	11	Western Africa	204	Territory, region, or administrated by a state	Member State	NO	Member State
Bhutan	YES	BTN	Lower middle income	Southern Asia	142	Asia	34	Southern Asia			64	Territory, region, or administrated by a state	Member State	NO	Member State
Bolivia (Plurinational State of)	YES	BOL	Lower middle income	Latin America & Caribbean	19	Americas	419	Latin America and the Caribbean	5	South America	68	Territory, region, or administrated by a state	Member State	NO	Member State
Bosnia and Herzegovina	YES	BIH	Upper middle income	Northern America and Europe	150	Europe	39	Southern Europe			70	Territory, region, or administrated by a state	Member State	NO	Member State
Botswana	YES	BWA	Upper middle income	Sub-Saharan Africa	2	Africa	202	Sub-Saharan Africa	18	Southern Africa	72	Territory, region, or administrated by a state	Member State	NO	Member State
Brazil	YES	BRA	Upper middle income	Latin America & Caribbean	19	Americas	419	Latin America and the Caribbean	5	South America	76	Territory, region, or administrated by a state	Member State	NO	Member State
Brunei Darussalam	YES	BRN	High income	South-eastern Asia	142	Asia	35	South-eastern Asia			96	Territory, region, or administrated by a state	Member State	NO	Member State
Bulgaria	YES	BGR	Upper middle income	Northern America and Europe	150	Europe	151	Eastern Europe			100	Territory, region, or administrated by a state	Member State	NO	Member State
Burkina Faso	YES	BFA	Low income	Sub-Saharan Africa	2	Africa	202	Sub-Saharan Africa	11	Western Africa	854	Territory, region, or administrated by a state	Member State	NO	Member State
Burundi	YES	BDI	Low income	Sub-Saharan Africa	2	Africa	202	Sub-Saharan Africa	14	Eastern Africa	108	Territory, region, or administrated by a state	Member State	NO	Member State
CÃ´te D'Ivoire	YES	CIV	Lower middle income	Sub-Saharan Africa	2	Africa	202	Sub-Saharan Africa	11	Western Africa	384	Territory, region, or administrated by a state	Member State	NO	Member State
Cabo Verde	YES	CPV	Lower middle income	Sub-Saharan Africa	2	Africa	202	Sub-Saharan Africa	11	Western Africa	132	Territory, region, or administrated by a state	Member State	NO	Member State
Cambodia	YES	KHM	Lower middle income	South-eastern Asia	142	Asia	35	South-eastern Asia			116	Territory, region, or administrated by a state	Member State	NO	Member State
Cameroon	YES	CMR	Lower middle income	Sub-Saharan Africa	2	Africa	202	Sub-Saharan Africa	17	Middle Africa	120	Territory, region, or administrated by a state	Member State	NO	Member State
Canada	YES	CAN	High income	Northern America and Europe	19	Americas	21	Northern America			124	Territory, region, or administrated by a state	Member State	NO	Member State
Central African Republic	YES	CAF	Low income	Sub-Saharan Africa	2	Africa	202	Sub-Saharan Africa	17	Middle Africa	140	Territory, region, or administrated by a state	Member State	NO	Member State
Chad	YES	TCD	Low income	Sub-Saharan Africa	2	Africa	202	Sub-Saharan Africa	17	Middle Africa	148	Territory, region, or administrated by a state	Member State	NO	Member State
Chile	YES	CHL	High income	Latin America & Caribbean	19	Americas	419	Latin America and the Caribbean	5	South America	152	Territory, region, or administrated by a state	Member State	NO	Member State
China	YES	CHN	Upper middle income	Eastern Asia	142	Asia	30	Eastern Asia			156	Territory, region, or administrated by a state	Member State	NO	Member State
Colombia	YES	COL	Upper middle income	Latin America & Caribbean	19	Americas	419	Latin America and the Caribbean	5	South America	170	Territory, region, or administrated by a state	Member State	NO	Member State
Comoros	YES	COM	Lower middle income	Sub-Saharan Africa	2	Africa	202	Sub-Saharan Africa	14	Eastern Africa	174	Territory, region, or administrated by a state	Member State	NO	Member State
Congo	YES	COG	Lower middle income	Sub-Saharan Africa	2	Africa	202	Sub-Saharan Africa	17	Middle Africa	178	Territory, region, or administrated by a state	Member State	NO	Member State
Costa Rica	YES	CRI	Upper middle income	Latin America & Caribbean	19	Americas	419	Latin America and the Caribbean	13	Central America	188	Territory, region, or administrated by a state	Member State	NO	Member State
Croatia	YES	HRV	High income	Northern America and Europe	150	Europe	39	Southern Europe			191	Territory, region, or administrated by a state	Member State	NO	Member State
Cuba	YES	CUB	Upper middle income	Latin America & Caribbean	19	Americas	419	Latin America and the Caribbean	29	Caribbean	192	Territory, region, or administrated by a state	Member State	NO	Member State
Cyprus	YES	CYP	High income	Northern Africa & Western Asia	142	Asia	145	Western Asia			196	Territory, region, or administrated by a state	Member State	NO	Member State
Czechia	YES	CZE	High income	Northern America and Europe	150	Europe	151	Eastern Europe			203	Territory, region, or administrated by a state	Member State	NO	Member State
Dem People's Rep of Korea	YES	PRK	Low income	Eastern Asia	142	Asia	30	Eastern Asia			408	Territory, region, or administrated by a state	Member State	NO	Member State
Democratic Republic of the Congo	YES	COD	Low income	Sub-Saharan Africa	2	Africa	202	Sub-Saharan Africa	17	Middle Africa	180	Territory, region, or administrated by a state	Member State	NO	Member State
Denmark	YES	DNK	High income	Northern America and Europe	150	Europe	154	Northern Europe			208	Territory, region, or administrated by a state	Member State	NO	Member State
Djibouti	YES	DJI	Lower middle income	Sub-Saharan Africa	2	Africa	202	Sub-Saharan Africa	14	Eastern Africa	262	Territory, region, or administrated by a state	Member State	NO	Member State
Dominica	YES	DMA	Upper middle income	Latin America & Caribbean	19	Americas	419	Latin America and the Caribbean	29	Caribbean	212	Territory, region, or administrated by a state	Member State	NO	Member State
Dominican Republic	YES	DOM	Upper middle income	Latin America & Caribbean	19	Americas	419	Latin America and the Caribbean	29	Caribbean	214	Territory, region, or administrated by a state	Member State	NO	Member State
Ecuador	YES	ECU	Upper middle income	Latin America & Caribbean	19	Americas	419	Latin America and the Caribbean	5	South America	218	Territory, region, or administrated by a state	Member State	NO	Member State
Egypt	YES	EGY	Lower middle income	Northern Africa & Western Asia	2	Africa	15	Northern Africa			818	Territory, region, or administrated by a state	Member State	NO	Member State
El Salvador	YES	SLV	Lower middle income	Latin America & Caribbean	19	Americas	419	Latin America and the Caribbean	13	Central America	222	Territory, region, or administrated by a state	Member State	NO	Member State
Equatorial Guinea	YES	GNQ	Upper middle income	Sub-Saharan Africa	2	Africa	202	Sub-Saharan Africa	17	Middle Africa	226	Territory, region, or administrated by a state	Member State	NO	Member State
Eritrea	YES	ERI	Low income	Sub-Saharan Africa	2	Africa	202	Sub-Saharan Africa	14	Eastern Africa	232	Territory, region, or administrated by a state	Member State	NO	Member State
Estonia	YES	EST	High income	Northern America and Europe	150	Europe	154	Northern Europe			233	Territory, region, or administrated by a state	Member State	NO	Member State
Eswatini	YES	SWZ	Lower middle income	Sub-Saharan Africa	2	Africa	202	Sub-Saharan Africa	18	Southern Africa	748	Territory, region, or administrated by a state	Member State	NO	Member State
Ethiopia	YES	ETH	Low income	Sub-Saharan Africa	2	Africa	202	Sub-Saharan Africa	14	Eastern Africa	231	Territory, region, or administrated by a state	Member State	NO	Member State
Fiji	YES	FJI	Upper middle income	Oceania	9	Oceania	54	Melanesia			242	Territory, region, or administrated by a state	Member State	NO	Member State
Finland	YES	FIN	High income	Northern America and Europe	150	Europe	154	Northern Europe			246	Territory, region, or administrated by a state	Member State	NO	Member State
France	YES	FRA	High income	Northern America and Europe	150	Europe	155	Western Europe			250	Territory, region, or administrated by a state	Member State	NO	Member State
French Guiana	YES	GUF		Latin America & Caribbean	19	Americas	419	Latin America and the Caribbean	5	South America	254	Territory, region, or administrated by a state	Member State	NO	Member State
Gabon	YES	GAB	Upper middle income	Sub-Saharan Africa	2	Africa	202	Sub-Saharan Africa	17	Middle Africa	266	Territory, region, or administrated by a state	Member State	NO	Member State
Gambia (Republic of The)	YES	GMB	Low income	Sub-Saharan Africa	2	Africa	202	Sub-Saharan Africa	11	Western Africa	270	Territory, region, or administrated by a state	Member State	NO	Member State
Georgia	YES	GEO	Upper middle income	Northern Africa & Western Asia	142	Asia	145	Western Asia			268	Territory, region, or administrated by a state	Member State	NO	Member State
Germany	YES	DEU	High income	Northern America and Europe	150	Europe	155	Western Europe			276	Territory, region, or administrated by a state	Member State	NO	Member State
Ghana	YES	GHA	Lower middle income	Sub-Saharan Africa	2	Africa	202	Sub-Saharan Africa	11	Western Africa	288	Territory, region, or administrated by a state	Member State	NO	Member State
Greece	YES	GRC	High income	Northern America and Europe	150	Europe	39	Southern Europe			300	Territory, region, or administrated by a state	Member State	NO	Member State
Grenada	YES	GRD	Upper middle income	Latin America & Caribbean	19	Americas	419	Latin America and the Caribbean	29	Caribbean	308	Territory, region, or administrated by a state	Member State	NO	Member State
Guatemala	YES	GTM	Upper middle income	Latin America & Caribbean	19	Americas	419	Latin America and the Caribbean	13	Central America	320	Territory, region, or administrated by a state	Member State	NO	Member State
Guinea	YES	GIN	Low income	Sub-Saharan Africa	2	Africa	202	Sub-Saharan Africa	11	Western Africa	324	Territory, region, or administrated by a state	Member State	NO	Member State
Guinea-Bissau	YES	GNB	Low income	Sub-Saharan Africa	2	Africa	202	Sub-Saharan Africa	11	Western Africa	624	Territory, region, or administrated by a state	Member State	NO	Member State
Guyana	YES	GUY	Upper middle income	Latin America & Caribbean	19	Americas	419	Latin America and the Caribbean	5	South America	328	Territory, region, or administrated by a state	Member State	NO	Member State
Haiti	YES	HTI	Lower middle income	Latin America & Caribbean	19	Americas	419	Latin America and the Caribbean	29	Caribbean	332	Territory, region, or administrated by a state	Member State	NO	Member State
Honduras	YES	HND	Lower middle income	Latin America & Caribbean	19	Americas	419	Latin America and the Caribbean	13	Central America	340	Territory, region, or administrated by a state	Member State	NO	Member State
Hungary	YES	HUN	High income	Northern America and Europe	150	Europe	151	Eastern Europe			348	Territory, region, or administrated by a state	Member State	NO	Member State
Iceland	YES	ISL	High income	Northern America and Europe	150	Europe	154	Northern Europe			352	Territory, region, or administrated by a state	Member State	NO	Member State
India	YES	IND	Lower middle income	Southern Asia	142	Asia	34	Southern Asia			356	Territory, region, or administrated by a state	Member State	NO	Member State
Indonesia	YES	IDN	Lower middle income	South-eastern Asia	142	Asia	35	South-eastern Asia			360	Territory, region, or administrated by a state	Member State	NO	Member State
Iran (Islamic Republic of)	YES	IRN	Lower middle income	Southern Asia	142	Asia	34	Southern Asia			364	Territory, region, or administrated by a state	Member State	NO	Member State
Iraq	YES	IRQ	Upper middle income	Northern Africa & Western Asia	142	Asia	145	Western Asia			368	Territory, region, or administrated by a state	Member State	NO	Member State
Ireland	YES	IRL	High income	Northern America and Europe	150	Europe	154	Northern Europe			372	Territory, region, or administrated by a state	Member State	NO	Member State
Israel	YES	ISR	High income	Northern Africa & Western Asia	142	Asia	145	Western Asia			376	Territory, region, or administrated by a state	Member State	NO	Member State
Italy	YES	ITA	High income	Northern America and Europe	150	Europe	39	Southern Europe			380	Territory, region, or administrated by a state	Member State	NO	Member State
Jamaica	YES	JAM	Upper middle income	Latin America & Caribbean	19	Americas	419	Latin America and the Caribbean	29	Caribbean	388	Territory, region, or administrated by a state	Member State	NO	Member State
Japan	YES	JPN	High income	Eastern Asia	142	Asia	30	Eastern Asia			392	Territory, region, or administrated by a state	Member State	NO	Member State
Jordan	YES	JOR	Upper middle income	Northern Africa & Western Asia	142	Asia	145	Western Asia			400	Territory, region, or administrated by a state	Member State	NO	Member State
Kazakhstan	YES	KAZ	Upper middle income	Central Asia	142	Asia	143	Central Asia			398	Territory, region, or administrated by a state	Member State	NO	Member State
Kenya	YES	KEN	Lower middle income	Sub-Saharan Africa	2	Africa	202	Sub-Saharan Africa	14	Eastern Africa	404	Territory, region, or administrated by a state	Member State	NO	Member State
Kiribati	YES	KIR	Lower middle income	Oceania	9	Oceania	57	Micronesia			296	Territory, region, or administrated by a state	Member State	NO	Member State
Kuwait	YES	KWT	High income	Northern Africa & Western Asia	142	Asia	145	Western Asia			414	Territory, region, or administrated by a state	Member State	NO	Member State
Kyrgyzstan	YES	KGZ	Lower middle income	Central Asia	142	Asia	143	Central Asia			417	Territory, region, or administrated by a state	Member State	NO	Member State
Lao People's Democratic Republic	YES	LAO	Lower middle income	South-eastern Asia	142	Asia	35	South-eastern Asia			418	Territory, region, or administrated by a state	Member State	NO	Member State
Latvia	YES	LVA	High income	Northern America and Europe	150	Europe	154	Northern Europe			428	Territory, region, or administrated by a state	Member State	NO	Member State
Lebanon	YES	LBN	Lower middle income	Northern Africa & Western Asia	142	Asia	145	Western Asia			422	Territory, region, or administrated by a state	Member State	NO	Member State
Lesotho	YES	LSO	Lower middle income	Sub-Saharan Africa	2	Africa	202	Sub-Saharan Africa	18	Southern Africa	426	Territory, region, or administrated by a state	Member State	NO	Member State
Liberia	YES	LBR	Low income	Sub-Saharan Africa	2	Africa	202	Sub-Saharan Africa	11	Western Africa	430	Territory, region, or administrated by a state	Member State	NO	Member State
Libya	YES	LBY	Upper middle income	Northern Africa & Western Asia	2	Africa	15	Northern Africa			434	Territory, region, or administrated by a state	Member State	NO	Member State
Liechtenstein	YES	LIE	High income	Northern America and Europe	150	Europe	155	Western Europe			438	Territory, region, or administrated by a state	Member State	NO	Member State
Lithuania	YES	LTU	High income	Northern America and Europe	150	Europe	154	Northern Europe			440	Territory, region, or administrated by a state	Member State	NO	Member State
Luxembourg	YES	LUX	High income	Northern America and Europe	150	Europe	155	Western Europe			442	Territory, region, or administrated by a state	Member State	NO	Member State
Madagascar	YES	MDG	Low income	Sub-Saharan Africa	2	Africa	202	Sub-Saharan Africa	14	Eastern Africa	450	Territory, region, or administrated by a state	Member State	NO	Member State
Malawi	YES	MWI	Low income	Sub-Saharan Africa	2	Africa	202	Sub-Saharan Africa	14	Eastern Africa	454	Territory, region, or administrated by a state	Member State	NO	Member State
Malaysia	YES	MYS	Upper middle income	South-eastern Asia	142	Asia	35	South-eastern Asia			458	Territory, region, or administrated by a state	Member State	NO	Member State
Maldives	YES	MDV	Upper middle income	Southern Asia	142	Asia	34	Southern Asia			462	Territory, region, or administrated by a state	Member State	NO	Member State
Mali	YES	MLI	Low income	Sub-Saharan Africa	2	Africa	202	Sub-Saharan Africa	11	Western Africa	466	Territory, region, or administrated by a state	Member State	NO	Member State
Malta	YES	MLT	High income	Northern America and Europe	150	Europe	39	Southern Europe			470	Territory, region, or administrated by a state	Member State	NO	Member State
Marshall Islands	YES	MHL	Upper middle income	Oceania	9	Oceania	57	Micronesia			584	Territory, region, or administrated by a state	Member State	NO	Member State
Mauritania	YES	MRT	Lower middle income	Sub-Saharan Africa	2	Africa	202	Sub-Saharan Africa	11	Western Africa	478	Territory, region, or administrated by a state	Member State	NO	Member State
Mauritius	YES	MUS	Upper middle income	Sub-Saharan Africa	2	Africa	202	Sub-Saharan Africa	14	Eastern Africa	480	Territory, region, or administrated by a state	Member State	NO	Member State
Mexico	YES	MEX	Upper middle income	Latin America & Caribbean	19	Americas	419	Latin America and the Caribbean	13	Central America	484	Territory, region, or administrated by a state	Member State	NO	Member State
Micronesia (Federated States of)	YES	FSM	Lower middle income	Oceania	9	Oceania	57	Micronesia			583	Territory, region, or administrated by a state	Member State	NO	Member State
Monaco	YES	MCO	High income	Northern America and Europe	150	Europe	155	Western Europe			492	Territory, region, or administrated by a state	Member State	NO	Member State
Mongolia	YES	MNG	Lower middle income	Eastern Asia	142	Asia	30	Eastern Asia			496	Territory, region, or administrated by a state	Member State	NO	Member State
Montenegro	YES	MNE	Upper middle income	Northern America and Europe	150	Europe	39	Southern Europe			499	Member state	Member State	NO
Morocco	YES	MAR	Lower middle income	Northern Africa & Western Asia	2	Africa	15	Northern Africa			504	Territory, region, or administrated by a state	Member State	NO	Member State
Mozambique	YES	MOZ	Low income	Sub-Saharan Africa	2	Africa	202	Sub-Saharan Africa	14	Eastern Africa	508	Territory, region, or administrated by a state	Member State	NO	Member State
Myanmar	YES	MMR	Lower middle income	South-eastern Asia	142	Asia	35	South-eastern Asia			104	Territory, region, or administrated by a state	Member State	NO	Member State
Namibia	YES	NAM	Upper middle income	Sub-Saharan Africa	2	Africa	202	Sub-Saharan Africa	18	Southern Africa	516	Territory, region, or administrated by a state	Member State	NO	Member State
Nauru	YES	NRU	High income	Oceania	9	Oceania	57	Micronesia			520	Territory, region, or administrated by a state	Member State	NO	Member State
Nepal	YES	NPL	Lower middle income	Southern Asia	142	Asia	34	Southern Asia			524	Territory, region, or administrated by a state	Member State	NO	Member State
Netherlands	YES	NLD	High income	Northern America and Europe	150	Europe	155	Western Europe			528	Territory, region, or administrated by a state	Member State	NO	Member State
New Zealand	YES	NZL	High income	Oceania	9	Oceania	53	Australia and New Zealand			554	Territory, region, or administrated by a state	Member State	NO	Member State
Nicaragua	YES	NIC	Lower middle income	Latin America & Caribbean	19	Americas	419	Latin America and the Caribbean	13	Central America	558	Territory, region, or administrated by a state	Member State	NO	Member State
Niger	YES	NER	Low income	Sub-Saharan Africa	2	Africa	202	Sub-Saharan Africa	11	Western Africa	562	Territory, region, or administrated by a state	Member State	NO	Member State
Nigeria	YES	NGA	Lower middle income	Sub-Saharan Africa	2	Africa	202	Sub-Saharan Africa	11	Western Africa	566	Territory, region, or administrated by a state	Member State	NO	Member State
North Macedonia	YES	MKD	Upper middle income	Northern America and Europe	150	Europe	39	Southern Europe			807	Territory, region, or administrated by a state	Member State	NO	Member State
Norway	YES	NOR	High income	Northern America and Europe	150	Europe	154	Northern Europe			578	Territory, region, or administrated by a state	Member State	NO	Member State
Oman	YES	OMN	High income	Northern Africa & Western Asia	142	Asia	145	Western Asia			512	Territory, region, or administrated by a state	Member State	NO	Member State
Pakistan	YES	PAK	Lower middle income	Southern Asia	142	Asia	34	Southern Asia			586	Territory, region, or administrated by a state	Member State	NO	Member State
Palau	YES	PLW	Upper middle income	Oceania	9	Oceania	57	Micronesia			585	Territory, region, or administrated by a state	Member State	NO	Member State
Panama	YES	PAN	High income	Latin America & Caribbean	19	Americas	419	Latin America and the Caribbean	13	Central America	591	Territory, region, or administrated by a state	Member State	NO	Member State
Papua New Guinea	YES	PNG	Lower middle income	Oceania	9	Oceania	54	Melanesia			598	Territory, region, or administrated by a state	Member State	NO	Member State
Paraguay	YES	PRY	Upper middle income	Latin America & Caribbean	19	Americas	419	Latin America and the Caribbean	5	South America	600	Territory, region, or administrated by a state	Member State	NO	Member State
Peru	YES	PER	Upper middle income	Latin America & Caribbean	19	Americas	419	Latin America and the Caribbean	5	South America	604	Territory, region, or administrated by a state	Member State	NO	Member State
Philippines	YES	PHL	Lower middle income	South-eastern Asia	142	Asia	35	South-eastern Asia			608	Territory, region, or administrated by a state	Member State	NO	Member State
Poland	YES	POL	High income	Northern America and Europe	150	Europe	151	Eastern Europe			616	Territory, region, or administrated by a state	Member State	NO	Member State
Portugal	YES	PRT	High income	Northern America and Europe	150	Europe	39	Southern Europe			620	Territory, region, or administrated by a state	Member State	NO	Member State
Qatar	YES	QAT	High income	Northern Africa & Western Asia	142	Asia	145	Western Asia			634	Territory, region, or administrated by a state	Member State	NO	Member State
Republic of Korea	YES	KOR	High income	Eastern Asia	142	Asia	30	Eastern Asia			410	Territory, region, or administrated by a state	Member State	NO	Member State
Republic of Moldova	YES	MDA	Upper middle income	Northern America and Europe	150	Europe	151	Eastern Europe			498	Territory, region, or administrated by a state	Member State	NO	Member State
Romania	YES	ROU	High income	Northern America and Europe	150	Europe	151	Eastern Europe			642	Territory, region, or administrated by a state	Member State	NO	Member State
Russian Federation	YES	RUS	Upper middle income	Northern America and Europe	150	Europe	151	Eastern Europe			643	Territory, region, or administrated by a state	Member State	NO	Member State
Rwanda	YES	RWA	Low income	Sub-Saharan Africa	2	Africa	202	Sub-Saharan Africa	14	Eastern Africa	646	Territory, region, or administrated by a state	Member State	NO	Member State
Saint Kitts and Nevis	YES	KNA	High income	Latin America & Caribbean	19	Americas	419	Latin America and the Caribbean	29	Caribbean	659	Territory, region, or administrated by a state	Member State	NO	Member State
Saint Lucia	YES	LCA	Upper middle income	Latin America & Caribbean	19	Americas	419	Latin America and the Caribbean	29	Caribbean	662	Territory, region, or administrated by a state	Member State	NO	Member State
Saint Vincent and the Grenadines	YES	VCT	Upper middle income	Latin America & Caribbean	19	Americas	419	Latin America and the Caribbean	29	Caribbean	670	Territory, region, or administrated by a state	Member State	NO	Member State
Samoa	YES	WSM	Lower middle income	Oceania	9	Oceania	61	Polynesia			882	Territory, region, or administrated by a state	Member State	NO	Member State
San Marino	YES	SMR	High income	Northern America and Europe	150	Europe	39	Southern Europe			674	Territory, region, or administrated by a state	Member State	NO	Member State
Sao Tome and Principe	YES	STP	Lower middle income	Sub-Saharan Africa	2	Africa	202	Sub-Saharan Africa	17	Middle Africa	678	Territory, region, or administrated by a state	Member State	NO	Member State
Saudi Arabia	YES	SAU	High income	Northern Africa & Western Asia	142	Asia	145	Western Asia			682	Territory, region, or administrated by a state	Member State	NO	Member State
Senegal	YES	SEN	Lower middle income	Sub-Saharan Africa	2	Africa	202	Sub-Saharan Africa	11	Western Africa	686	Territory, region, or administrated by a state	Member State	NO	Member State
Serbia	YES	SRB	Upper middle income	Northern America and Europe	150	Europe	39	Southern Europe			688	Member state	Member State	NO
Seychelles	YES	SYC	High income	Sub-Saharan Africa	2	Africa	202	Sub-Saharan Africa	14	Eastern Africa	690	Territory, region, or administrated by a state	Member State	NO	Member State
Sierra Leone	YES	SLE	Low income	Sub-Saharan Africa	2	Africa	202	Sub-Saharan Africa	11	Western Africa	694	Territory, region, or administrated by a state	Member State	NO	Member State
Singapore	YES	SGP	High income	South-eastern Asia	142	Asia	35	South-eastern Asia			702	Territory, region, or administrated by a state	Member State	NO	Member State
Slovakia	YES	SVK	High income	Northern America and Europe	150	Europe	151	Eastern Europe			703	Territory, region, or administrated by a state	Member State	NO	Member State
Slovenia	YES	SVN	High income	Northern America and Europe	150	Europe	39	Southern Europe			705	Territory, region, or administrated by a state	Member State	NO	Member State
Solomon Islands	YES	SLB	Lower middle income	Oceania	9	Oceania	54	Melanesia			90	Territory, region, or administrated by a state	Member State	NO	Member State
Somalia	YES	SOM	Low income	Sub-Saharan Africa	2	Africa	202	Sub-Saharan Africa	14	Eastern Africa	706	Territory, region, or administrated by a state	Member State	NO	Member State
South Africa	YES	ZAF	Upper middle income	Sub-Saharan Africa	2	Africa	202	Sub-Saharan Africa	18	Southern Africa	710	Territory, region, or administrated by a state	Member State	NO	Member State
South Sudan	YES	SSD	Low income	Sub-Saharan Africa	2	Africa	202	Sub-Saharan Africa	14	Eastern Africa	728	Member state	Member State	NO
Spain	YES	ESP	High income	Northern America and Europe	150	Europe	39	Southern Europe			724	Territory, region, or administrated by a state	Member State	NO	Member State
Sri Lanka	YES	LKA	Lower middle income	Southern Asia	142	Asia	34	Southern Asia			144	Territory, region, or administrated by a state	Member State	NO	Member State
Sudan	YES	SDN	Low income	Northern Africa & Western Asia	2	Africa	15	Northern Africa			729	Territory, region, or administrated by a state	Member State	NO	Member State
Suriname	YES	SUR	Upper middle income	Latin America & Caribbean	19	Americas	419	Latin America and the Caribbean	5	South America	740	Territory, region, or administrated by a state	Member State	NO	Member State
Sweden	YES	SWE	High income	Northern America and Europe	150	Europe	154	Northern Europe			752	Territory, region, or administrated by a state	Member State	NO	Member State
Switzerland	YES	CHE	High income	Northern America and Europe	150	Europe	155	Western Europe			756	Territory, region, or administrated by a state	Member State	NO	Member State
Syrian Arab Republic	YES	SYR	Low income	Northern Africa & Western Asia	142	Asia	145	Western Asia			760	Territory, region, or administrated by a state	Member State	NO	Member State
TÃ¼rkiye	YES	TUR	Upper middle income	Northern Africa & Western Asia	142	Asia	145	Western Asia			792	Territory, region, or administrated by a state	Member State	NO	Member State
Tajikistan	YES	TJK	Lower middle income	Central Asia	142	Asia	143	Central Asia			762	Territory, region, or administrated by a state	Member State	NO	Member State
Thailand	YES	THA	Upper middle income	South-eastern Asia	142	Asia	35	South-eastern Asia			764	Territory, region, or administrated by a state	Member State	NO	Member State
Timor-Leste	YES	TLS	Lower middle income	South-eastern Asia	142	Asia	35	South-eastern Asia			626	Territory, region, or administrated by a state	Member State	NO	Member State
Togo	YES	TGO	Low income	Sub-Saharan Africa	2	Africa	202	Sub-Saharan Africa	11	Western Africa	768	Territory, region, or administrated by a state	Member State	NO	Member State
Tonga	YES	TON	Upper middle income	Oceania	9	Oceania	61	Polynesia			776	Territory, region, or administrated by a state	Member State	NO	Member State
Trinidad and Tobago	YES	TTO	High income	Latin America & Caribbean	19	Americas	419	Latin America and the Caribbean	29	Caribbean	780	Territory, region, or administrated by a state	Member State	NO	Member State
Tunisia	YES	TUN	Lower middle income	Northern Africa & Western Asia	2	Africa	15	Northern Africa			788	Territory, region, or administrated by a state	Member State	NO	Member State
Turkmenistan	YES	TKM	Upper middle income	Central Asia	142	Asia	143	Central Asia			795	Territory, region, or administrated by a state	Member State	NO	Member State
Tuvalu	YES	TUV	Upper middle income	Oceania	9	Oceania	61	Polynesia			798	Territory, region, or administrated by a state	Member State	NO	Member State
Uganda	YES	UGA	Low income	Sub-Saharan Africa	2	Africa	202	Sub-Saharan Africa	14	Eastern Africa	800	Territory, region, or administrated by a state	Member State	NO	Member State
Ukraine	YES	UKR	Lower middle income	Northern America and Europe	150	Europe	151	Eastern Europe			804	Territory, region, or administrated by a state	Member State	NO	Member State
United Arab Emirates	YES	ARE	High income	Northern Africa & Western Asia	142	Asia	145	Western Asia			784	Territory, region, or administrated by a state	Member State	NO	Member State
United Kingdom of Great Britain and Northern Ireland	YES	GBR	High income	Northern America and Europe	150	Europe	154	Northern Europe			826	Territory, region, or administrated by a state	Member State	NO	Member State
United Republic of Tanzania	YES	TZA	Lower middle income	Sub-Saharan Africa	2	Africa	202	Sub-Saharan Africa	14	Eastern Africa	834	Territory, region, or administrated by a state	Member State	NO	Member State
United States of America	YES	USA	High income	Northern America and Europe	19	Americas	21	Northern America			840	Territory, region, or administrated by a state	Member State	NO	Member State
Uruguay	YES	URY	High income	Latin America & Caribbean	19	Americas	419	Latin America and the Caribbean	5	South America	858	Territory, region, or administrated by a state	Member State	NO	Member State
Uzbekistan	YES	UZB	Lower middle income	Central Asia	142	Asia	143	Central Asia			860	Territory, region, or administrated by a state	Member State	NO	Member State
Vanuatu	YES	VUT	Lower middle income	Oceania	9	Oceania	54	Melanesia			548	Territory, region, or administrated by a state	Member State	NO	Member State
Venezuela, Bolivarian Republic of	YES	VEN		Latin America & Caribbean	19	Americas	419	Latin America and the Caribbean	5	South America	862	Territory, region, or administrated by a state	Member State	NO	Member State
Viet Nam	YES	VNM	Lower middle income	South-eastern Asia	142	Asia	35	South-eastern Asia			704	Territory, region, or administrated by a state	Member State	NO	Member State
Yemen	YES	YEM	Low income	Northern Africa & Western Asia	142	Asia	145	Western Asia			887	Territory, region, or administrated by a state	Member State	NO	Member State
Zambia	YES	ZMB	Low income	Sub-Saharan Africa	2	Africa	202	Sub-Saharan Africa	14	Eastern Africa	894	Territory, region, or administrated by a state	Member State	NO	Member State
Zimbabwe	YES	ZWE	Lower middle income	Sub-Saharan Africa	2	Africa	202	Sub-Saharan Africa	14	Eastern Africa	716	Territory, region, or administrated by a state	Member State	NO	Member State
Aland Islands	NO	ALA		Northern America and Europe	150	Europe	154	Northern Europe			248
Aksai Chin	NO											Occupied territory	Sovereignty unsettled	YES		XXX
American Samoa	NO	ASM	Upper middle income	Oceania	9	Oceania	61	Polynesia			16	Territory, region, or administrated by a state	US Non-Self-Governing Territory	NO	US Non-Self-Governing Territory	USA
Anguilla	NO	AIA		Latin America & Caribbean	19	Americas	419	Latin America and the Caribbean	29	Caribbean	660	Permanent observer to the UN	UK Non-Self-Governing Territory	NO		GBR
Antarctica	NO	ATA									10			NO
Aruba	NO	ABW	High income	Latin America & Caribbean	19	Americas	419	Latin America and the Caribbean	29	Caribbean	533	Territory, region, or administrated by a state	NL Self-Governing Territory	NO	NL Self-Governing Territory	NLD
Arunachal Pradesh	NO											Occupied territory	Sovereignty unsettled	YES		XXX
Ashmore and Cartier Islands	NO											Territory, region, or administrated by a state	AU Territory	NO	AU Territory	AUS
Azores Islands	NO											Occupied territory	PT Territory	NO		PRT
Baker Island	NO											Territory, region, or administrated by a state	US Territory	NO	US Territory	USA
Bassas da India	NO											Territory, region, or administrated by a state	FR Territory	NO	FR Territory	FRA
Bermuda	NO	BMU	High income	Northern America and Europe	19	Americas	21	Northern America			60	Permanent observer to the UN	UK Non-Self-Governing Territory	NO		GBR
Bird Island	NO											Territory, region, or administrated by a state	VE Territory	NO	VE Territory	VEN
Bonaire, Sint Eustatius and Saba	NO	BES		Latin America & Caribbean	19	Americas	419	Latin America and the Caribbean	29	Caribbean	535
Bouvet Island	NO	BVT		Latin America & Caribbean	19	Americas	419	Latin America and the Caribbean	5	South America	74	Territory, region, or administrated by a state	NO Territory	NO	NO Territory	NOR
British Indian Ocean Territory	NO	IOT										Sovereignty unsettled	UK Territory	NO		GBR
British Virgin Islands	NO	VGB	High income	Latin America & Caribbean	19	Americas	419	Latin America and the Caribbean	29	Caribbean	92	Permanent observer to the UN	UK Non-Self-Governing Territory	NO		GBR
Cayman Islands	NO	CYM	High income	Latin America & Caribbean	19	Americas	419	Latin America and the Caribbean	29	Caribbean	136	Permanent observer to the UN	UK Non-Self-Governing Territory	NO		GBR
Chagos Archipelago	NO	IOT		Sub-Saharan Africa	2	Africa	202	Sub-Saharan Africa	14	Eastern Africa	86
Channel Islands	NO	_CH	High income
China/India	NO											Occupied territory	Sovereignty unsettled	YES		XXX
Christmas Island	NO	CXR		Oceania	9	Oceania	53	Australia and New Zealand			162	Territory, region, or administrated by a state	AU Territory	NO	AU Territory	AUS
Clipperton Island	NO											Territory, region, or administrated by a state	FR Territory	NO	FR Territory	FRA
Cocos (Keeling) Islands	NO	CCK		Oceania	9	Oceania	53	Australia and New Zealand			166	Territory, region, or administrated by a state	AU Territory	NO	AU Territory	AUS
Cook Islands	NO	COK		Oceania	9	Oceania	61	Polynesia			184	Territory, region, or administrated by a state	NZ Territory	NO	NZ Territory	NZL
CuraÃ§ao	NO	CUW	High income	Latin America & Caribbean	19	Americas	419	Latin America and the Caribbean	29	Caribbean	531
Europa Island	NO											Territory, region, or administrated by a state	FR Territory	NO	FR Territory	FRA
Falkland Islands (Malvinas)	NO	FLK		Latin America & Caribbean	19	Americas	419	Latin America and the Caribbean	5	South America	238	Permanent observer to the UN	UK Non-Self-Governing Territory	NO		GBR
Faroe Islands	NO	FRO	High income	Northern America and Europe	150	Europe	154	Northern Europe			234	Territory, region, or administrated by a state	DK Territory	NO	DK Territory	DNK
French Polynesia	NO	PYF	High income	Oceania	9	Oceania	61	Polynesia			258	Territory, region, or administrated by a state	FR Territory	NO	FR Territory	FRA
French Southern and Antarctic Territories	NO	ATF		Sub-Saharan Africa	2	Africa	202	Sub-Saharan Africa	14	Eastern Africa	260	Territory, region, or administrated by a state	FR Territory	NO	FR Territory	FRA
Gaza Strip	NO	PSE	Lower middle income									Territory, region, or administrated by a state	Occupied Palestinian Territory	NO	Occupied Palestinian Territory	XXX
Gibraltar	NO	GIB	High income	Northern America and Europe	150	Europe	39	Southern Europe			292	Permanent observer to the UN	UK Non-Self-Governing Territory	NO		GBR
Glorioso Island	NO											Territory, region, or administrated by a state	FR Territory	NO	FR Territory	FRA
Greenland	NO	GRL	High income	Northern America and Europe	19	Americas	21	Northern America			304	Territory, region, or administrated by a state	DK Self-Governing Territory	NO	DK Self-Governing Territory	DNK
Guadeloupe	NO	GLP		Latin America & Caribbean	19	Americas	419	Latin America and the Caribbean	29	Caribbean	312	Territory, region, or administrated by a state	FR Territory	NO	FR Territory	FRA
Guam	NO	GUM	High income	Oceania	9	Oceania	57	Micronesia			316	Territory, region, or administrated by a state	US Non-Self-Governing Territory	NO	US Non-Self-Governing Territory	USA
Guernsey	NO	GGY		Northern America and Europe	150	Europe	154	Northern Europe	830	Channel Islands	831	Sovereignty unsettled	UK Territory	NO		GBR
Hala'ib triangle	NO											Occupied territory	Sovereignty unsettled	YES		XXX
Heard Island and McDonald Islands	NO	HMD		Oceania	9	Oceania	53	Australia and New Zealand			334	Territory, region, or administrated by a state	AU Territory	NO	AU Territory	AUS
Holy See	NO	VAT		Northern America and Europe	150	Europe	39	Southern Europe			336
Hong Kong	NO	HKG	High income	Eastern Asia	142	Asia	30	Eastern Asia			344	Territory, region, or administrated by a state	CN Special Administrative Region	NO	CN Special Administrative Region	CHN
Howland Island	NO											Territory, region, or administrated by a state	US Territory	NO	US Territory	USA
Ilemi triangle	NO											Occupied territory	Sovereignty unsettled	YES		XXX
Isle of Man	NO	IMN	High income	Northern America and Europe	150	Europe	154	Northern Europe			833	Sovereignty unsettled	UK territory	NO		GBR
Jammu and Kashmir	NO											Occupied territory	Sovereignty unsettled	YES		XXX
Jarvis Island	NO											Territory, region, or administrated by a state	US Territory	NO	US Territory	USA
Jersey	NO	JEY		Northern America and Europe	150	Europe	154	Northern Europe	830	Channel Islands	832	Sovereignty unsettled	UK Territory	NO		GBR
Johnston Atoll	NO											Territory, region, or administrated by a state	US Territory	NO	US Territory	USA
Juan de Nova Island	NO											Territory, region, or administrated by a state	FR Territory	NO	FR Territory	FRA
Kingman Reef	NO											Territory, region, or administrated by a state	US Territory	NO	US Territory	USA
Kosovo	NO	XKX	Upper middle income
Kosovo	NO			Northern America and Europe	150	Europe	39	Southern Europe			412
Kuril islands	NO											Occupied territory	Sovereignty unsettled	YES		XXX
Macau	NO	MAC	High income	Eastern Asia	142	Asia	30	Eastern Asia			446	Territory, region, or administrated by a state	CN Special Administrative Region	NO	CN Special Administrative Region	CHN
Madeira Islands	NO											Occupied territory	PT Territory	NO		PRT
Martinique	NO	MTQ		Latin America & Caribbean	19	Americas	419	Latin America and the Caribbean	29	Caribbean	474	Territory, region, or administrated by a state	FR Territory	NO	FR Territory	FRA
Ma'tan al-Sarra	NO											Occupied territory	Sovereignty unsettled	YES		XXX
Mayotte	NO	MYT		Sub-Saharan Africa	2	Africa	202	Sub-Saharan Africa	14	Eastern Africa	175	Territory, region, or administrated by a state	FR Territory	NO	FR Territory	FRA
Midway Island	NO											Territory, region, or administrated by a state	US Territory	NO	US Territory	USA
Montserrat	NO	MSR		Latin America & Caribbean	19	Americas	419	Latin America and the Caribbean	29	Caribbean	500	Permanent observer to the UN	UK Non-Self-Governing Territory	NO		GBR
Navassa Island	NO											Territory, region, or administrated by a state	US Territory	NO	US Territory	USA
Netherlands Antilles	NO												NL Territory	NO		NLD
New Caledonia	NO	NCL	High income	Oceania	9	Oceania	54	Melanesia			540	Territory, region, or administrated by a state	FR Non-Self-Governing Territory	NO	FR Non-Self-Governing Territory	FRA
Niue	NO	NIU		Oceania	9	Oceania	61	Polynesia			570	Territory, region, or administrated by a state	NZ Territory	NO	NZ Territory	NZL
Norfolk Island	NO	NFK		Oceania	9	Oceania	53	Australia and New Zealand			574	Territory, region, or administrated by a state	AU Territory	NO	AU Territory	AUS
Northern Mariana Islands	NO	MNP	High income	Oceania	9	Oceania	57	Micronesia			580	Territory, region, or administrated by a state	US Territory	NO	US Territory	USA
Palestine, State of	NO	PSE	Lower middle income	Northern Africa & Western Asia	142	Asia	145	Western Asia			275		Occupied Palestinian Territory	NO		XXX
Palmyra Atoll	NO											Territory, region, or administrated by a state	US Territory	NO	US Territory	USA
Paracel Islands	NO											Occupied territory	Sovereignty unsettled	YES		XXX
Pitcairn	NO	PCN		Oceania	9	Oceania	61	Polynesia			612	Permanent observer to the UN	UK Non-Self-Governing Territory	NO		GBR
Puerto Rico	NO	PRI	High income	Latin America & Caribbean	19	Americas	419	Latin America and the Caribbean	29	Caribbean	630	Territory, region, or administrated by a state	US Territory	NO	US Territory	USA
Reunion	NO	REU		Sub-Saharan Africa	2	Africa	202	Sub-Saharan Africa	14	Eastern Africa	638	Territory, region, or administrated by a state	FR Territory	NO	FR Territory	FRA
Saint BarthÃ©lemy	NO	BLM		Latin America & Caribbean	19	Americas	419	Latin America and the Caribbean	29	Caribbean	652
Saint Helena	NO	SHN		Sub-Saharan Africa	2	Africa	202	Sub-Saharan Africa	11	Western Africa	654	Permanent observer to the UN	UK Non-Self-Governing Territory	NO		GBR
Saint Pierre et Miquelon	NO	SPM		Northern America and Europe	19	Americas	21	Northern America			666	Territory, region, or administrated by a state	FR Territory	NO	FR Territory	FRA
Sark	NO	XSQ		Northern America and Europe	150	Europe	154	Northern Europe	830	Channel Islands	680
Scarborough Reef	NO											Occupied territory	Sovereignty unsettled	YES		XXX
Senkaku Islands	NO											Occupied territory	Sovereignty unsettled	YES		XXX
Sint Maarten (Dutch part)	NO	SXM	High income	Latin America & Caribbean	19	Americas	419	Latin America and the Caribbean	29	Caribbean	534
South Georgia and the South Sandwich Islands	NO	SGS		Latin America & Caribbean	19	Americas	419	Latin America and the Caribbean	5	South America	239	Sovereignty unsettled	UK Territory	NO		GBR
Spratly Islands	NO											Occupied territory	Sovereignty unsettled	YES		XXX
St. Martin (French part)	NO	MAF	High income	Latin America & Caribbean	19	Americas	419	Latin America and the Caribbean	29	Caribbean	663
Svalbard and Jan Mayen Islands	NO	SJM		Northern America and Europe	150	Europe	154	Northern Europe			744	Territory, region, or administrated by a state	NO Territory	NO	NO Territory	NOR
Taiwan	NO	TWN	High income	Eastern Asia	142	Asia	30	Eastern Asia			158	Territory, region, or administrated by a state	CN Province	NO	CN Province	CHN
Tokelau	NO	TKL		Oceania	9	Oceania	61	Polynesia			772	Territory, region, or administrated by a state	NZ Non-Self-Governing Territory	NO	NZ Non-Self-Governing Territory	NZL
Tromelin Island	NO											Territory, region, or administrated by a state	FR Territory	NO	FR Territory	FRA
Turks and Caicos Islands	NO	TCA	High income	Latin America & Caribbean	19	Americas	419	Latin America and the Caribbean	29	Caribbean	796	Permanent observer to the UN	UK Non-Self-Governing Territory	NO		GBR
United Republic of Tanzania, Zanzibar	NO			Sub-Saharan Africa	2	Africa	202	Sub-Saharan Africa	14	Eastern Africa	836
United States Minor Outlying Islands	NO	UMI		Oceania	9	Oceania	57	Micronesia			581
United States Virgin Islands	NO	VIR	High income	Latin America & Caribbean	19	Americas	419	Latin America and the Caribbean	29	Caribbean	850	Territory, region, or administrated by a state	US Non-Self-Governing Territory	NO	US Non-Self-Governing Territory	USA
Wake Island	NO											Territory, region, or administrated by a state	US Territory	NO	US Territory	USA
Wallis and Futuna	NO	WLF		Oceania	9	Oceania	61	Polynesia			876	Territory, region, or administrated by a state	FR Territory	NO	FR Territory	FRA
West Bank	NO	PSE	Lower middle income									Territory, region, or administrated by a state	Occupied Palestinian Territory	NO	Occupied Palestinian Territory	XXX
Western Sahara	NO	ESH		Northern Africa & Western Asia	2	Africa	15	Northern Africa			732	Territory, region, or administrated by a state	Non-Self-Governing Territory	NO	Non-Self-Governing Territory	XXX
