# Supplementary material for: The state of food systems worldwide in the countdown to 2030
Source: Nat Food. 2023 Dec 19;4(12):1090–110. doi: 10.1038/s43016-023-00885-9 (PMC10730405; doi:10.1038/s43016-023-00885-9)
Supplement: Supplementary file 4 — Baseline dataset. [file 43016_2023_885_MOESM4_ESM.xlsx]

## Sheet: Sheet1
Economy	ISO-3 Code	Income Group (World Bank)	FSCI Region	Cost of a healthy diet (current PPP$/cap/day)	Fruits availability (grams/capita/day)	Vegetables availability (grams/capita/day)	Retail value of ultra-processed foods ($ / capita / year)	Proportion of population using safely managed drinking water source (SDG 6.1.1)	Prevalence of undernourishment (% population)	Prevalence of experiencing moderate or severe food insecurity (FIES-based; % pop	Percent of the population who cannot afford a healthy diet	Minimum Dietary Diversity-Women (%)	MDD, children 6-23 months (%)	All-5 (%)	Zero fruit or vegetables (%)	Zero fruits and vegetables, children 6-23 months (%)	NCD-Protect Score (0-9)	NCD-Risk Score (0-9)	Sugar-sweetened soft drink consumption (%)	Agri-food systems greenhouse gas emissions (kT CO2eq) (AR5)	Emissions intensity, kg Co2eq/kg product	Emissions intensity, kg Co2eq/kg product	Emissions intensity, kg Co2eq/kg product	Emissions intensity, kg Co2eq/kg product	Cereal yield, total (tonnes/ha)	Fruit yield, primary (tonnes/ha)	Beef (meat) yield, primary (kg/animal)	Milk yield, total (kg/animal)	Vegetables yield, primary (kg/ha)	Cropland change, 5-year average (%)	Agricultural water withdrawal as % of total renewable resources	Share of agricultural land with an integrity value equal to or greater than 10%	Fisheries health progress score	Total pesticides per unit of land (kg/ha)	Sustainable nitrogen management index	Agriculture value added share of GDP (%) (SDG 2.a.1)	Unemployment rate, age 15+, rural	Time-related underemployment rate, age 15+, rural	Coverage of social protection and labor programs (% population)	Adequacy of social protection and labor programs (% of total welfare of benefici	% children (aged 5-17 years) engaged in child labour (economic activities)	Share of landholdings operated by women (% holdings)	Civil society participation index	Share of urban population living in MUFPP signatory municipalities (%)	Degree of legal recognition of the Right to Food	Presence of a national food systems transformation pathway	Government Effectiveness Index, World Governance Indicators	Food Safety Capacity Score	Presence of any health-related food taxes at the national level
Afghanistan	AFG	Low income	Southern Asia		108.082	164.192	redacted	27.589	29.8	70			22.0586			58.5706				20586.1	0.1006	12.7666	3.9377	1.4419	1.9799	11.5643	180	524.3	9.7441	0.454658	30.6138	98.0324			1.07474	27.0135	10.605	5.4	8.82058	22.9863	9		0.254	0	2	0	-1.52311	20	0
Albania	ALB	Upper middle income	Northern America and Europe	4.197	492.11	908.164	redacted	70.6745	3.9	30.9	20.1		52.4985			25.7356				4570.61	0.2656	4.47	1.5733		5.2092	21.8269	116	3028.4	28.558	-0.248561	2.16225	80.0572	16.1923	1.1	1.03054	19.2521	10.692		54.8855	27.9899	2.8	8.9	0.66	19.8845	2	1	-0.135743	80	0
Algeria	DZA	Lower middle income	Northern Africa & Western Asia	3.76	297.041	566.356	redacted	72.3815	2.5	19	30.2		39.3563			25.9919				51101	0.0889	7.4363	0.7064	122.551	1.5204	13.1031	223.1	2658	25.3548	0.128252	57.1784	97.3923	30.3138	0.71	0.798638	14.2277	10.476				1.9	4.08	0.367	10.6465	2	1	-0.525844	80	0
Andorra	AND	High income	Northern America and Europe				redacted	90.64												36.7451										-2.5		100				0.542635								0	2	0	1.82559	80	0
Angola	AGO	Lower middle income	Sub-Saharan Africa	4.534	209.151	68.9041	redacted		20.8	77.7	94.3		29.0692			36.3585				88273.3	0.1781	57.6108	3.7683	7.6124	0.9066	20.5165	165.3	498.3	3.6413	0.0958773	0.0988544	99.1344	13.5657	0.01	0.859818	9.42977	1.386		21.5759	23.5968	9.7		0.347	37.5158	2	1	-1.1818	40	0
Antigua and Barbuda	ATG	High income	Latin America & Caribbean	4.504	361.233	185.534	redacted			33										148.774	0	32.1758	2.8722		3.6667	6.3508	157.9	887.6	3.9953	0	3.46154	99.844	39.4834	2.8	1.30309	2.13631								0	3	0	-0.149707	80	0
Argentina	ARG	Upper middle income	Latin America & Caribbean	3.341	220.658	181.205	redacted		3.7	37	11									245212	0.1164	33.3372	0.3731	1.3602	5.2126	16.0782	226.5	6761.2	17.6529	-2.36632	3.18748	89.8026	34.9372	7.16	0.284086	6.83608	8.708		51.3239	40.0545			0.869	60.1213	2	0	-0.216942	80	0
Armenia	ARM	Upper middle income	Northern Africa & Western Asia	3.247	317.781	576.164	redacted	86.9107	3.5	10.7	42.9		36.3088			22.2948				3827.88	1.2929	6.5088	0.8293		2.0558	12.2478	124	2405.1	28.9984	-0.0119043	24.2245	92.0683		1.27	1.17978	11.7173	13.456	7.3	67.0185	36.3734	3.9	25.5	0.736	0	2	1	-0.124236	40	0
Australia	AUS	High income	Oceania	2.561	178.274	234.904	redacted		2.5	11.9	0.7									174694	0.2702	22.0074	0.6372	1.0383	1.6505	13.2159	272.7	6311.6	26.1521	-0.258743	2.44407	96.0554	27.7586	2.05	0.815624	1.89797	5.071	8.6					0.828	1.62552	3	0	1.61916	100	0
Austria	AUT	High income	Northern America and Europe	2.981	254.11	249.096	redacted	98.9006	2.5	3.3	0.8									18286.6	0.1378	13.3397	0.6427		7.3864	12.3891	338.7	7270.6	36.767	-0.340647	0.0992278	87.5038		4.03	0.643223	1.17093	2.818	2.3				34.5	0.893	30.7202	2	0	1.65506	100	0
Azerbaijan	AZE	Upper middle income	Northern Africa & Western Asia	2.533	234.247	506.685	redacted	88.3228	2.5	9.5	0		34.8347			38.1923				15604.1	0.2336	11.6282	1.182	2.5906	3.2174	12.5516	111.8	1687.4	26.1667	1.54688	32.4066	71.7415		0.23	0.705827	6.92578	4.3		64.6436	2.57452		25	0.202	0	2	1	-0.170232	80	0
Bahamas	BHS	High income	Latin America & Caribbean	4.488	399.397	277.644	redacted			17.2										761.889	0.3061	7.7316	2.5162		7.8415	19.1811	172.7	1005.7	9.6081	0		99.4489	39.3274		1.13775	0.719289	12.5							0	3	1	0.452163	80	0
Bahrain	BHR	High income	Northern Africa & Western Asia	3.835			redacted	98.9833												5946.46		4.2864	0.9104			6.2252	120	2204.7	60.1954	0	124.741	81.4021		1.99	1.36634	0.295125	1.256						0.197	0	2	0	0.428747	100	1
Bangladesh	BGD	Lower middle income	Southern Asia	3.064	78.7945	106.904	redacted	58.5119	11.4	31.7	73.5	58.79	33.8474	21.99	14.12	44.8396	2.87	1.48	10.85	152728	0.1253	94.7028	10.0619	0.7625	4.9013	9.5637	71.6	205.2	9.8407	1.02518	2.56717	29.682	35.6625	1.67	0.516911	12.6452	4.944	3	40.9912	6.09968	5.9	3	0.674	0	1	1	-0.787878	60	0
Barbados	BRB	High income	Latin America & Caribbean		187.123	191.753	redacted		3.4	31.1										479.848	2.1486	121.353	1.4902		3	7.7151	171	1707.1	9.1218	-2.5	68.5	60.2881	6.59921		1.14373	1.60279	9.242				1.2		0.901	0	3	0	0.489312	80	1
Belarus	BLR	Upper middle income	Northern America and Europe	3.31	203.26	428.658	redacted	94.6111	2.5		0.2		69.5846			2.95175				65561.4	0.2646	18.1346	0.6961		3.5399	8.9171	229.5	5219.4	30.5707	-0.10625	0.71848	75.0766		0.8	1.0655	6.82931	2.815	0.6	71.87	53.374	4		0.249	0	1	0	-0.729318	100	0
Belgium	BEL	High income	Northern America and Europe	3.13	271.479	372.301	redacted	99.9	2.5	4.8	0.2									26212.8	0.1993	15.4603	0.565		8.4309	31.0762	325.2	8270.4	32.1559	0.821396	0.245902	65.4143	20.4367	6.26	0.771963	0.719008	4.035	5.4				15.1	0.942	36.9966	2	0	1.1243	100	1
Belize	BLZ	Upper middle income	Latin America & Caribbean	2.14	290.329	122.192	redacted		7.4	42.3	36.4		57.8296			30.3249				6129.63	0.5021	129.497	3.4208	0.7421	3.5263	10.662	204.1	738.6	5.8858	0.327869	0.314714	98.9942	22.5957	10.94	0.644945	9.1189	6.605	20.5	39.387	23.3456	2.2			0	2	0	-0.646434	80	0
Benin	BEN	Lower middle income	Sub-Saharan Africa	3.707	120	149.178	redacted		7.4	67.9	82.9	42.07	25.8801	20.89	15.43	54.1005	2.88	1.24	10.84	18965.8	0.1964	57.6889	9.1152	0.408	1.4328	10.5657	213.2	206	6.1957	0	0.22357	83.5249	4.01383		0.652714	27.1091	1.086		6.62698	39.4936	17		0.661	0	2	1	-0.263881	40	0
Bhutan	BTN	Lower middle income	Southern Asia	5.029			redacted	36.6477			53		15.5002			60.937				742.456	0.0961	35.1681	1.4872	0.8355	3.4415	8.2566	103	1388.1	6.0371	-2.52	0.407692	99.9606		0.35	0.766512	17.1775	2.353		0.892941	27.6365	1.7		0.791	0	2	1	0.373186	60	0
Bolivia (Plurinational State of)	BOL	Lower middle income	Latin America & Caribbean	3.755	258.849	104.904	redacted		13.9		24.7	86.82	70.4844	48.08	2.94	15.787	4.69	2.68	38.13	112587	0.0861	71.9511	0.9149	0.8268	2.024	10.491	198.4	2757.5	4.8791	0.526426	0.334495	98.7742		4.03	0.560532	12.2218	0.833	1.6	77.9896	39.0133	12.3	25.2	0.851	38.8124	1	1	-0.562046	20	0
Bosnia and Herzegovina	BIH	Upper middle income	Northern America and Europe	3.995	247.26	694.74	redacted	88.8692	2.5	12.6	3.7									6398.11	0.1733	33.2688	1.5421		6.0507	2.7358	255.6	3030.2	5.8583	-0.107047		93.4892		2.43	1.02574	6.20464	15.866	1	50.3496	32.4515			0.689	0	2	0	-0.975191	80	0
Botswana	BWA	Upper middle income	Sub-Saharan Africa	3.701	71.726	150.164	redacted		21.9	55.6	61.4									49404.6	0.3578	38.938	1.3491		1.0336	12.584	166.3	1391.9	16.8471	0.0305339	0.563725	99.4641		0.06	1.38109	2.144	25.21	7.5	55.4438	26.048		35.4	0.925	0	3	1	0.256799	40	0
Brazil	BRA	Upper middle income	Latin America & Caribbean	3.084	271.014	138.849	redacted	85.7657	4.1	28.9	19									1.3802e+06	0.1734	39.9941	1.1173	0.5567	5.2557	19.0949	337.9	2258.1	24.2815	0.167197	0.434255	94.7225	18.9514	5.94	0.437402	5.90558	10.098	11.5	50.3127	42.3306	3.4	12.8	0.751	38.9119	1	1	-0.447031	100	0
Brunei Darussalam	BRN						redacted
Bulgaria	BGR	Upper middle income	Northern America and Europe	4.108	168.932	266.301	redacted	97.6173	3	15.5	8.5									15231.2	0.273	45.7296	1	5.5093	4.3734	6.9177	154.4	3644.5	20.1122	0.00439105	3.39906	67.7615	9.50457	1.16	0.51837	3.41329	9.088	0.7	73.6079	32.1923		22.8	0.81	0	2	0	-0.0722199	80	0
Burkina Faso	BFA	Low income	Sub-Saharan Africa	3.345	14.274	39.5342	redacted		18	52.6	80.1	38.73	35.6006	15.89	12.07	25.9563	2.83	1	11.96	34841.9	0.1151	103.163	14.5601	3.4759	1.1704	5.9711	87.4	129	9.3562	0	3.1163	56.5036		0.14	0.89633	20.4255	3.711	1	56.9815	17.2177	35.1		0.907	26.6109	2	1	-0.669525	60	0
Burundi	BDI	Low income	Sub-Saharan Africa	2.943	216.603	103.452	redacted				97.2		18.486			9.26057				7895.36	0.2191	60.5359	3.9031	0.7089	1.3143	7.4996	202.2	481.1	9.2831	0	1.7709	68.4742		0.03	0.767308	28.4544	0.765	7.8			20.5		0.357	0	1	1	-1.2593	40	0
Cabo Verde	CPV	Lower middle income	Sub-Saharan Africa	3.563	128.356	212.384	redacted		17.7	35.4	38.1									370.997	7.4051	42.2836	2.8539		0.0157	14.4991	157	657.9	22.8979	0	8.33333	99.7448	22.9915	0.09	1.25897	4.86412	11.838		29.6796	14.7376		50.53	0.684	36.4277	2	0	0.247196	80	0
Cambodia	KHM	Lower middle income	South-eastern Asia	3.888	41.0685	103.014	redacted	27.7582	6.3	50		66.7	40.4256	20.8	8.35	35.3453	2.86	1.82	23.95	59511.5	0.0872	88.5118	15.8344	1.2887	3.8512	6.0846	118.2	200.2	6.3875	0.96526	0.431212	70.6296			0.578697	22.837	0.327	1.1	3.08597	12.5388	11.5		0.334	0	2	1	-0.419407	60	0
Cameroon	CMR	Lower middle income	Sub-Saharan Africa	2.808	302.521	322.438	redacted		6.7	55.8	60.7	52.69	19.7696	25.51	14.05	31.5095	3.08	1.56	21.17	53801.5	0.128	91.968	3.1571	1.8324	1.6613	13.5376	95.5	594.8	4.015	0	0.260286	93.3874	2.97805	0.94	0.781233	14.6175	1.118		5.01345	3.12761	33.4		0.559	28.9537	2	1	-0.883126	40	0
Canada	CAN	High income	Northern America and Europe	3.008	265.096	279.068	redacted	99.9	2.5	6.5	0.7									271458	0.2344	14.7452	0.5845		4.0794	10.7941	390.5	9514.8	25.2913	-0.0312492	0.0909373	95.9582	39.9368	2.05	0.758446	2.01063	8.169					27.4	0.953	18.3623	3	0	1.64432	100	0
Central African Republic	CAF	Low income	Sub-Saharan Africa	3.615	143.671	51.8356	redacted	6.18332	52.2	81.3	95.1		26.6005			21.6647				52131.7	0.1675	56.6751	7.5425	1.2956	0.8162	4.4316	161.5	249	7.5567	0	0.000284	99.6871		0.01	1.29347	33.9176	4.014				18.4		0.609	0	2	1	-1.68975	0	0
Chad	TCD	Low income	Sub-Saharan Africa	2.821	20.2192	17.6712	redacted	5.59148	32.7		83.4		23.3532			47.5747				107880	0.0942	85.6836	8.0486	1.4746	0.8671	3.3539	120	233.3	10.9134	0.00381825	1.4709	91.5502		0.01	1.01989	31.1235	0.875		2.97437	24.5161	30.9		0.569	14.8216	2	1	-1.46	20	0
Chile	CHL	High income	Latin America & Caribbean	3.402	154.247	196.274	redacted	98.7714	2.6	17.4	3.8			39.06	3.41		4.11	3.26	46.24	29977.4	0.3157	23.3695	0.6506	1.1514	6.2478	16.7118	255.1	3877.7	30.7977	-0.884956	3.18723	99.6205	50.717	5.8	0.80181	3.86261	8.664	7	92.2881	18.6505	2.3		0.855	0	2	1	0.988736	100	1
China	CHN	Upper middle income	Eastern Asia	2.983	280.493	1059.92	redacted		2.5		12	86.24	36.88	54.18	3.76	29.37	4.62	2.39	11.56	1.86204e+06	0.185	14.5094	0.9032	0.9149	6.2955	16.379	147.8	2839.8	25.5817	-0.0174529	13.5623	85.4025	11.4147	1.95	0.65991	7.35619	4.012		63.053	36.83			0.314	7.08037	2	1	0.647959	80	0
Colombia	COL	Upper middle income	Latin America & Caribbean	3.065	397.151	150.466	redacted	73.0094	8.2		26.5	71.73	68.6352	31.16	8.86	15.3497	3.5	2.6	28.34	183179	0.3658	66.533	1.2476	1.2144	5.0829	13.3558	228.4	2022.3	21.269	11.684	0.889831	97.9263	33.4653		1.05751	7.68427	7.957	9.2	31.4167	32.1142	4.7	4	0.637	20.9253	1	1	0.0402886	80	0
Comoros	COM	Lower middle income	Sub-Saharan Africa		87.8356	29.0137	redacted		20.4	79.7			21.5262			51.509				489.51	0.0921	43.8237	1.3553	6.2045	1.382	5.6713	110	1384.1	6.2515	-0.344828	0.391667	98.5459	22.9915	0	1.32661	33.0715	8.139	6.5	1.98288	13.2242	20.4	32.58	0.667	0	2	0	-1.59348	40	0
Congo	COG	Lower middle income	Sub-Saharan Africa	3.422	120.74	76.8493	redacted	45.8969	31.6	88.7	92.4		13.7475			51.3184				15064.3	0.4732	77.2648	1.3642	4.5043	0.8844	6.7955	156	1376.8	8.4788	0.0318471	0.000481	99.2394	16.0335	0	0.905999	8.99805	7.998		8.9148	66.9928	10.8	28.6	0.622	40.0152	2	1	-1.43484	40	0
Costa Rica	CRI	Upper middle income	Latin America & Caribbean	4.11	312.521	160.74	redacted	80.516	3.4	15.9	16.8		75.6483			9.67161				7364.8	0.2967	13.1358	1.7604	0.7704	3.3571	32.1406	253.9	1433.1	21.1481	0.106857	2.03717	98.507	22.9915		0.803566	4.35198	15.667	13.7	73.5669	33.2285	3.4	15.6	0.915	1.4786	1	1	0.362213	80	0
Croatia	HRV	High income	Northern America and Europe	4.277	200	788.493	redacted	82.1426	2.5	11.4	3.8									8423.85	0.1519	15.9546	0.8704		6.9924	7.1508	255.6	5418.2	23.457	1.00826	0.0720379	82.3233	37.7676	1.7	0.588095	3.27417	7.454	2.6	71.0627	41.8274		22	0.723	28.0546	2	0	0.437718	80	0
Cuba	CUB	Upper middle income	Latin America & Caribbean		428.247	299.726	redacted		2.5				57.9257			21.501				20171.5	0.1187	103.481	1.7276	2.4845	2.5723	8.6415	169.3	1462.2	12.1978	0.248765	11.8547	88.0203	16.754		0.849431	3.76765	1.391						0.114	0	1	0	-0.167766	100	0
Cyprus	CYP	High income	Northern Africa & Western Asia	2.969	204.438	226.247	redacted	99.9	2.5		0.3									2018.13	0.4187	11.9318	0.2662		2.3685	10.0381	302.9	7495.5	32.4286	1.07563	0	92.3174	18.6219	9.24	1.22779	1.88071	8.058	6.8				20.6	0.882	0	2	0	0.88321	100	0
Czechia	CZE	High income	Northern America and Europe	2.966	152.685	211.041	redacted	97.8825	2.5	5.8	0.2									20926.8	0.1924	29.1022	0.3969		6.0427	7.5577	308.9	9153	25.2236	-0.0137163	0.365019	73.8763		1.39	0.733396	1.91535	2.297	0.5				15.1	0.841	0	2	0	0.957015	60	0
Côte D'Ivoire	CIV	Lower middle income	Sub-Saharan Africa	3.61	184.301	92.9863	redacted	35.2048	4.4	42.8	70.9		22.6778			44.0963				41352.3	0.2064	54.4262	17.2121	0.4342	2.2109	3.8455	165	109.1	3.9041	0	0.713097	66.7012	19.2308	0.01		20.9927	0.735	10	32.8627	47.5432	17.5	21.8	0.801	23.7671	2	0	-0.48065	0	0
Dem People's Rep of Korea	PRK	Low income	Eastern Asia		165.014	334.575	redacted	66.3809	41.6				46.7							15367.8	0.092	46.643	1.1052	1.2008	3.4762	7.5423	150	2320.9	11.947	-0.314961	8.56773	81.2696			0.642217	21.2364	1.271				4		0.029	0	1	0	-1.46374	60	0
Democratic Republic of the Congo	COD	Low income	Sub-Saharan Africa	2.077	175.918	17.8356	redacted	18.9877	39.8	72.3	90		15.2243			28.1097				668495	0.2192	77.33	2.0854	0.8263	0.8577	4.8148	188.3	900.8	6.5455	1.4598	0.00560405	97.5735	14.5074		0.853913	20.3334	1.674		11.0574	38.2566	9.2		0.695	0	1	1	-1.69274	20	0
Denmark	DNK	High income	Northern America and Europe	2.544	163.507	264.11	redacted	96.7307	2.5	5.5	0.4									22969.8	0.1557	16.7178	0.466		6.9263	12.6492	272.2	10028.3	23.9688	0.15585	10.5421	56.7783	50.9098	1.32	0.654088	1.30633	4.653	3.3				9	0.987	14.688	2	1	1.89087	100	1
Djibouti	DJI	Lower middle income	Sub-Saharan Africa	3.112	83.3699	210.356	redacted		13.5	49.2	63.9									950.628	0	58.195	5.3686		1.8889		108.9	349.7	7.083	0	1	99.9832	0.144371		0.867174	1.27253	27.132		20.9419	28.9534			0.509	0	2	0	-0.676725	20	0
Dominica	DMA	Upper middle income	Latin America & Caribbean	4.345	999.096	241.123	redacted		6.9											92.7461	0.1437	23.8018	2.6967		1.6496	6.1595	180.1	934.9	8.0462	0	0.5	100			1.0378	15.3489			20.8397	28.8762				0	2	0	-0.179586	100	1
Dominican Republic	DOM	Upper middle income	Latin America & Caribbean	3.884	972.164	289.425	redacted		6.7		18.3		51.308			34.919				19502.6	0.367	75.1047	1.5847	1.7349	4.5565	25.2212	137.5	1592	15.2909	0	32.183	93.0384	1.70572	5.74	0.696576	6.04147	4.763	6.6	49.5564	16.089	3.1		0.972	0	2	1	-0.330742	80	0
Ecuador	ECU	Upper middle income	Latin America & Caribbean	2.928	157.808	59.8904	redacted	66.8267	15.4	36.8	21.4	83.65	52.9857	44.27	5.59	26.662	4.14	2.12	29.2	52502	0.3027	28.9018	1.3585	1.6679	3.9157	19.3069	210.2	1857.1	6.3194	-0.564289	1.8255	99.1336	35.0874	13.74	0.913379	9.8033	2.441		33.5604	29.7181	5.1	25.36	0.744	19.8848	1	1	-0.438847	80	1
Egypt	EGY	Lower middle income	Northern Africa & Western Asia	3.369	255.726	410.274	redacted		5.1	27.3	72.9	76.47	34.6901	37.25	5.94	44.6976	3.05	1.6	24.38	90540.1	0.274	4.129	0.8145	1.0998	6.1879	22.8783	314.6	2305.5	24.6583	0.912228	106.696	95.603	3.77919	2.86	0.634475	11.5083	7.178	0.2	55.4532	21.028	3.6	3.9	0.242	0	1	1	-0.545122	80	0
El Salvador	SLV	Lower middle income	Latin America & Caribbean		187.616	228.411	redacted		7.7	46.5			72.8509			15.8608				6446.82	0.1871	60.7332	1.1135	0.3225	2.7639	15.1717	166.9	2265.9	19.6631	0.070374	5.44728	94.48	4.43316	3.52	0.937819	5.11244	4.794	9.8	85.496	31.1835	3.6		0.534	32.0036	2	1	-0.356494	100	0
Equatorial Guinea	GNQ	Upper middle income	Sub-Saharan Africa	3.676			redacted													4151.55		135.255				4.9136	109.6			-0.446622	0.00384615	99.6202	6.51563		0.915617	2.99485	7.885						0.178	0	2	1	-1.47135	20	0
Eritrea	ERI	Low income	Sub-Saharan Africa				redacted													5646.76	0.1626	79.1406	11.2666		0.6407	6.7403	97.4	166.7	3.7116	0	7.5188	97.8043	1.0966	0.04	1.17117	17.6717	5.033						0.063	0	2	0	-1.61678	60	0
Estonia	EST	High income	Northern America and Europe	3.308	206.63	221.233	redacted	95.7611	2.5	7.9	1.3									6867.67	0.1409	38.6177	0.4644		4.4115	1.4399	248	10062.9	28.5213	0.600858	0.0370027	97.0981		0.87	0.885002	2.1665	6.813	0.9				35.8	0.883	0	2	0	1.34334	80	0
Eswatini	SWZ	Lower middle income	Sub-Saharan Africa	3.391	258.959	87.2329	redacted		11	67	71.8		47.7029			21.3702				2493.68	0.1282	37.6364	6.3666	0.6927	1.2755	9.2276	224.9	295	8.0551	0	22.306	88.5578			1.15545	9.10034	28.279	1.8	81.2011	13.5901	6.1	42	0.463	0	2	1	-0.768503	40	0
Ethiopia	ETH	Low income	Sub-Saharan Africa	3.366	24.137	38.6849	redacted	12.5774	24.9	56.2	86.8		13.4944			69.1633				183521	0.1129	187.073	3.0234	1.6706	2.8613	8.2928	108.5	621.1	5.0016	1.46687	7.94016	94.7743		0.22	0.886521	35.4514	2.029	36.1	21.6636	8.25349	40.5	18.68	0.659	6.37385	1	1	-0.552068	40	1
Fiji	FJI	Upper middle income	Oceania	3.914	104.685	183.288	redacted		5.7	19.3	60.4									1139.83	10.1565	57.1358	10.6615	1.5513	3.4452	7.6084	134.4	379.9	10.4944	-0.577201	0.175131	98.9861	20.6188	8.87	1.08692	14.8937	3.192		37.111	11.2759		3.6	0.611	0	1	1	0.301875	80	1
Finland	FIN	High income	Northern America and Europe	2.712	200.164	233.205	redacted	99.9	2.5	8.8	0.1									21536.3	0.1756	14.5692	0.4964		3.5893	3.2756	329	9414.4	24.9069	0.0213514	0.363636	98.6942		2.19	0.971081	2.45079	6.443	6.1				11.1	0.975	0	2	1	1.94893	100	1
France	FRA	High income	Northern America and Europe	3.219	249.753	263.726	redacted	99.9	2.5	5.9	0.1									161293	0.1105	22.0265	0.6462	22.3302	6.3842	9.8058	319.8	7278.6	21.0816	-0.521294	1.39479	70.3729	26.9066	3.44	0.615042	1.59684	6.333	8.4				22.7	0.914	19.7453	2	0	1.24781	80	1
French Guiana	GUF		Latin America & Caribbean				redacted	90.5638												2746.13	0.0566	70.575	3.9754	4.4596	1.6984	8.295	149.7	694.3	16.4224	-0.0850159		99.9599			0.871728									0	3	0	1.32039		0
Gabon	GAB	Upper middle income	Sub-Saharan Africa	3.552	367.288	87.2877	redacted		17.2		36.3	56.25	17.8272	23.51	13.25	52.4597	2.82	2.2	36.54	7731.08	0.3004	38.2808	1.3551	1.3448	1.6211	6.0742	129.4	1386	5.1401	0	0.0242771	99.5756	13.9645		1.14647	5.21079	21.273		48.3754	4.02446	14.5		0.761	0	2	1	-0.909902	20	0
Gambia (Republic of The)	GMB	Low income	Sub-Saharan Africa	3.11	18.7397	38.7397	redacted	44.7153	21.6	58	64		22.8291			56.5838				2213.23	0.0904	130.703	1.3522	16.7668	0.7448	5.0148	120	1389	6.1525	0	0.49	69.5708	14.9663	1.32	1.03997	17.5779	9.069	7.8	2.95458	28.8561	13.6	9	0.831	22.2595	1	1	-0.672011	20	0
Georgia	GEO	Upper middle income	Northern Africa & Western Asia		135.096	168.301	redacted	66.3549	7.6	38.8			52.5895			9.40662				5255.73	0.4224	28.8812	1.5772		2.6475	4.0501	72	1264.6	11.9091	-1.81777	0.722943	92.7093	36.8601	6.54	1.12052	7.36976	8.35	4.1	63.5544	34.0625	1.5	31	0.833	0	2	1	0.787501	40	0
Germany	DEU	High income	Northern America and Europe	3.025	206.795	242.411	redacted	99.9	2.5	3.5	0.2									181346	0.1568	14.8085	0.5525		7.1333	14.523	332.5	8457.4	33.2288	-0.318665	0.259295	75.615	30.9732	4.05	0.673586	0.735311	2.512	1.2				8.4	0.98	7.90096	2	1	1.3608	80	0
Ghana	GHA	Lower middle income	Sub-Saharan Africa	4.033	554.11	80.9589	redacted	41.4104	4.1	36.6	61.2	44.04	26.0549	20.33	9.58	42.6592	2.95	1.45	17.69	20263.7	0.167	66.521	13.8749	0.8446	1.925	12.9874	197.1	135.3	9.5177	-0.0543965	1.90391	71.1367	43.7978	1.86	0.716185	18.2377	2.638	17.7	56.5618	4.79529	14.8		0.867	11.7189	2	1	-0.152652	40	0
Greece	GRC	High income	Northern America and Europe	3.13	394.438	411.452	redacted	99.9	2.5	6.8	3.2			29.23	4.45		3.25	2.26	24.07	24526.3	0.2255	29.2749	0.6151	2.3367	4.1971	15.7248	240.3	7947.2	32.9035	-0.384079	11.8523	78.9683	13.366	3.25	0.684177	4.11786	16.035	4.8				27.7	0.827	8.1165	2	0	0.44448	80	0
Grenada	GRD	Upper middle income	Latin America & Caribbean	5.796	328.082	275.479	redacted	87.1153		22.3										125.488	0.143	56.2109	3.0868		1	5.7287	159.4	815.7	9.3169	0	1.05	100	22.9915		0.691134	4.86871						28.8		0	3	0	-0.0654131		0
Guatemala	GTM	Upper middle income	Latin America & Caribbean		132.986	147.397	redacted	55.8341	16	55.9			59.3161			26.7556				22793	0.433	29.6642	3.4937	0.6929	2.1971	29.2184	200.3	722.1	13.124	0	1.47447	97.1319	3.6764	5.79	0.662308	10.2434	1.843	7.2	63.2683	22.3203	8.1	7.77	0.636	23.6375	1	1	-0.687437	60	0
Guinea	GIN	Low income	Sub-Saharan Africa	4.127	246.192	133.918	redacted			73.3	94.9		13.8096			62.6769				36770.2	0.1157	94.0402	7.4812	2.2426	1.3299	4.2679	140.8	251	2.776	0	0.265487	98.0524	6.76109	0.03	0.840172	23.6672	3.112		3.89322	10.2685	19.5	5.66	0.663	0	2	1	-0.894325	40	0
Guinea-Bissau	GNB	Low income	Sub-Saharan Africa	3.505	148.521	57.0959	redacted	24.3268	31.7	75	87.2		8.08915			68.9629				4063.69	0.0831	108.344	10.6622	1.3177	1.5026	4.4649	114	176.1	5.9083	0	0.458599	98.8571	6.15761	0.15	1.09311	30.8634	3.625				14.9		0.75	0	2	0	-1.43169	40	0
Guyana	GUY	Upper middle income	Latin America & Caribbean	4.889	449.178	874.082	redacted		4.9		43		52.4207			16.7016				17223.2	9.9221	39.0311	1.8089	2.1031	3.6659	27.4938	188.5	1410.3	53.308	0	0.502952	99.8778		1	0.701726	16.8511	15.971	4.4			4.9		0.739	0	1	1	-0.43817	100	0
Haiti	HTI	Lower middle income	Latin America & Caribbean	4.49	269.644	45.3699	redacted		47.2	82.5	85.9		19.1763			54.6594				8981.38	0.1682	55.0327	9.8875	1.1229	1.2717	5.917	156.6	255.2	4.8301	0	8.62216	98.0443	5.45405	0.02	0.846342	18.7377	8.46	15.9	19.4621	34.5982	21.6	25.4	0.378	0	1	1	-2.03382	20	0
Honduras	HND	Lower middle income	Latin America & Caribbean	3.486	152.795	85.2877	redacted		15.3	49.9	51.3		60.7264			36.0599				17848.2	0.3714	73.5163	1.8389	0.5399	1.8901	34.2913	189.2	1372	27.6283	0.451128	1.27816	98.4086	6.59353	5.15	0.996256	12.1172	3.911	29.9	43.5363	11.6492	12.2		0.756	16.4567	1	1	-0.595982	80	0
Hungary	HUN	High income	Northern America and Europe	3.488	196.795	254.219	redacted	92.5885	2.5	10.6	2									27991.8	0.1552	53.3493	0.4089	29.2531	6.6591	8.5975	261.5	8913	19.3668	-1.59712	0.498654	50.6167		2.08	0.541173	3.45041	4.976	0.9	89.445	50.4019		26.3	0.571	0	2	1	0.580902	80	1
Iceland	ISL	High income	Northern America and Europe	2.414	239.452	209.671	redacted	99.9	2.5	6.3	0									1704.4	3.4994	25.829	0.7742		4.858		216.8	6035.6	73.8095	0	0.000176	100	53.4177	0.01	1.40302	4.3339	2.721	3.1				15.4	0.964	0	2	0	1.52378	80	0
India	IND	Lower middle income	Southern Asia	2.97	174.11	244.247	redacted		16.3		70.5	40.83	16.39	28.18	22.3	54.78	3.35	1.49	13.32	1.38992e+06	0.2535	140.974	1.2122	0.8654	3.2828	14.6559	103	1703	15.451	-0.0882108	36.004	44.492	26.9891	0.37	0.765445	18.319	7.601		93.9888	5.19932	4.3	12.8	0.652	0.830896	1	1	0.386544	60	1
Indonesia	IDN	Lower middle income	South-eastern Asia	4.466	188.959	122.548	redacted		6.5	6	69.1	86.13	53.9253	60.15	3.93	17.8483	4.69	3.13	9.18	900291	0.1685	58.7234	1.8446	1.4323	5.2796	25.5112	299.8	1667.7	10.5996	1.94932	9.39714	94.1544	19.0708	0.03	0.675993	13.704	2.942	10.9	44.58	4.27414		10.8	0.844	1.46048	2	1	0.369162	60	0
Iran (Islamic Republic of)	IRN	Lower middle income	Southern Asia	3.55	395.041	380.11	redacted	93.9839	4.1	42.4	20.3									200437	0.1485	5.6427	0.5605	1.539	2.1408	16.1692	450	3683.5	31.8517	1.2078	62.7531	92.0576	24.3637	0.33	0.779379	12.8082	7.865						0.242	0	1	0	-0.989374	80	0
Iraq	IRQ	Upper middle income	Northern Africa & Western Asia	3.54	213.068	294.301	redacted	59.6645	15.9		49.6		44.5826			25.3174				44053	0.1424	65.5033	2.8903	1.7903	2.5496	4.6383	211.8	690.1	11.8294	0	34.1754	89.0587		0.05	0.998892	6.06998	11.944		83.5595	9.52488	3.1		0.506	0	2	0	-1.32672	40	0
Ireland	IRL	High income	Northern America and Europe	2.225	187.452	219.753	redacted	97.329	2.5	6.5	0.1									32875.8	0.1509	17.5342	0.7947		7.1248	28.1183	336.6	5879.9	49.7586	-0.404494	0.125	99.1911	49.3111	6.66	0.93738	0.929475	4.818	5.6				11.5	0.968	0	1	1	1.48022	100	1
Israel	ISR	High income	Northern Africa & Western Asia	2.492	294.301	408.137	redacted	99.9	2.5	14.2	1			44.86	1.85		4.03	3.04	46.28	16766.4	0.3083	4.0572	0.157		3.8168	18.9406	320.9	12700.1	11.7936	3.63523	65.8989	91.4613	7.0851	14.51	1.08118	1.08754	3.22						0.837	22.0342	3	1	1.09614	100	0
Italy	ITA	High income	Northern America and Europe	3.144	337.041	272.986	redacted	95.8237	2.5	6.3	2.9									120909	0.185	13.756	0.7065	2.4633	5.6265	15.7575	271.8	6793.5	32.7538	0.457883	8.88657	64.3181	21.3503	6.11	0.772932	1.99068	8.685	4				30.7	0.921	20.2761	2	1	0.400363	100	0
Jamaica	JAM	Upper middle income	Latin America & Caribbean	6.681	298.795	265.726	redacted		6.9	50.3	66.2									5751.55	0.4211	43.3679	1.1463	6671.03	1.1143	12.6939	259.6	2209.8	15.7127	0	1.05331	95.3941		8.6	0.846219	8.68327	7.146		52.771	27.6873	2.7		0.79	0	3	0	0.414421	80	0
Japan	JPN	High income	Eastern Asia	5.808	91.3699	265.014	redacted	98.5654	3.2	3.8	2.5									222194	0.1593	11.5141	0.2922	1.0009	6.0503	16.3374	450	8866.6	27.4507	-0.567246	12.4884	86.4009	20.8579	11.89	0.823934	1.12877	1.884						0.681	15.5585	2	1	1.59617	100	0
Jordan	JOR	Upper middle income	Northern Africa & Western Asia	3.614	109.068	243.863	redacted	85.7005	16.9	43	14.9	60.72	34.9532	28.22	12.23	41.0865	2.86	2.36	45.14	8046.25	0.1321	1.4328	0.2795		1.7102	21.5975	245.1	7135.2	45.8977	-1.90244	59.1996	97.7566	22.9915	2.35	0.989886	5.20222	17.525	0.2	73.1931	18.492	1.2		0.64	0	3	1	0.11477	40	0
Kazakhstan	KAZ	Upper middle income	Central Asia	2.657	135.068	630.521	redacted	89.3346	2.5	2.7	1.2	88.28	48.9808	24.54	3.75	21.2146	3.52	3.89	33.92	61612.6	0.1052	18.2339	1.0848	1.3528	1.2883	17.2933	176	2364.2	26.2817	-0.0322722	14.5835	91.2049		0.49	0.806159	5.32232	3.242		49.2103	32.5618			0.474	5.7341	2	1	0.155508	80	0
Kenya	KEN	Lower middle income	Sub-Saharan Africa	2.968	177.205	140.356	redacted		26.9	69.5	81.1	69.26	36.3089	38.32	7.06	28.689	3.99	1.58	22.37	63193.3	0.1831	87.459	2.3714	0.4461	1.8062	17.6281	125	791.8	18.5416	0	10.5342	89.1631	6.11402	0.25	0.746728	35.1507	3.501	5.3	27.4009	5.9271	18.8		0.7	10.8548	1	1	-0.354369	60	0
Kiribati	KIR	Lower middle income	Oceania		201.808	130.247	redacted	14.6878	4.2	41			9.30185			51.4499				38.0059						5.9486			12.697	0		40.1325	22.9915		1.22643	30.0797			4.57146	5.61756	7.1			0	3	1	-0.136221	80	1
Kuwait	KWT	High income	Northern Africa & Western Asia	3.606	158.164	434.082	redacted	99.9	2.7	12.2										9160.33	0.1448	15.6268	0.2847		10.3182	30.0053	281.5	7005.4	75.499	0.857143	3892	98.4692	2.59802	2.29	0.975104	0.44467	2.739						0.46	0	2	1	-0.158229	80	0
Kyrgyzstan	KGZ	Lower middle income	Central Asia	3.18	89.3973	498.603	redacted	70.0897	5.3	6.6	49.6		59.7654			13.7876				8765.64	0.09	13.5766	1.3147	2.408	3.2604	7.2849	182.3	1950.9	20.0199	0.124624	30.0618	92.5655		0.51	0.715121	13.5068	7.126		57.8621	42.1551	20.1	12.38	0.489	19.3737	2	1	-0.540158	40	0
Lao People's Democratic Republic	LAO	Lower middle income	South-eastern Asia	4.141	356.794	537.288	redacted	17.6819	5.1	31.8	79.8	73.33	35.6975	26.5	5.11	36.1608	3.59	2.75	30.81	28204.2	0.0581	102.903	16.1541	0.6854	4.737	17.0423	127.2	184.2	8.0023	-4.4904	2.10495	94.0468		0.14	0.526574	16.1976	0.539	0.8	2.15922	29.8406	26.3	1.7	0.297	0	2	1	-0.766011	40	0
Latvia	LVA	High income	Northern America and Europe	3.24	134.219	243.562	redacted	96.2894	2.5	9.4	1.8									8920.1	0.0698	35.9091	0.6433		4.6628	2.5658	200	7264	27.4	1.586	0.154923	94.5727	64.0245	1.42	0.783944	3.77515	9.054	2.4	80.3012	32.3694		46.8	0.824	70.8245	2	1	0.882272	80	1
Lebanon	LBN	Lower middle income	Northern Africa & Western Asia		233.589	297.945	redacted	47.7	10.9	29.1		55.75		25.92	10.94		3.17	1.22	15.88	4958.64	0.1248	1.0734	0.3199		3.1001	16.3146	207.9	6235.4	25.0025	0.34635	15.5452	77.1435	1.82081	6.73	0.772486	2.50437	11.785		54.5608			8.6	0.685	0	3	0	-1.16972	60	0
Lesotho	LSO	Lower middle income	Sub-Saharan Africa	4.266	43.8904	72.3562	redacted	28.9064	34.7	54.4	83.5		16.6952			35.1387				1753.7	0.15	226.132	1.336		0.8824	4.0427	150	1405.4	9.047	12.5667	0.125745	89.6853		0.03	1.10492	6.36809	30.281	4.2	71.6686	12.9535	8.2	34.9	0.803	0	2	1	-0.912312	80	0
Liberia	LBR	Low income	Sub-Saharan Africa	3.903	109.973	78	redacted		38.3	80.6	96.8		8.60743			55.7548				15160.7		42.4624	1.3587	0.4648	1.125	5.2184	125	1383.2	4.9735	0	0.00530172	85.0381	3.37364		0.954878	42.5973	1.082	7.9	14.2547	3.39597	21.1		0.884	0	2	1	-1.40989	40	0
Libya	LBY	Upper middle income	Northern Africa & Western Asia		195.973	538.356	redacted			39.4										12006.6	0.3248	16.5614	1.6429		0.6724	7.6318	196.5	1142.9	15.4941	0	692.857	99.2966		0.38	1.13545	0.819307	19.272						0.648	0	2	0	-2.00943	60	0
Liechtenstein	LIE	High income	Northern America and Europe				redacted	99.9												8.2253										-0.992909		99.744				0.129325								0	3	0	1.82407	80	0
Lithuania	LTU	High income	Northern America and Europe	3.099	129.589	264.356	redacted	94.9238	2.5	9.8	1.2									18221.6	0.1233	19.9999	0.7314		4.7342	2.8635	267.2	6389	17.3259	0.681899	0.233224	78.5794	37.8219	1.12	0.741984	3.28823	10.702	2.4	81.9053	33.1874		47.7	0.801	0	2	0	1.05881	100	0
Luxembourg	LUX	High income	Northern America and Europe	2.661	237.89	246.575	redacted	99.9	2.5	2.8	0.1									1840.13	0.2877	28.8876	0.5665		5.7368	10.1519	369.5	8248.9	23.0667	-0.208839	0.0142857	98.2202		2.07	1.00071	0.216204	5.445	3.7				15.9	0.961	0	2	0	1.84222	100	0
Madagascar	MDG	Low income	Sub-Saharan Africa	3.181	117.534	46.6027	redacted	20.5394	48.5	61.1	97		24.6924			26.3543				39845.6	0.1037	269.54	6.3676	2.068	2.4702	4.9856	125	294.9	9.2767	0	3.85757	98.7748	11.3565	0.21	0.752034	24.1158	1.044		5.69943		29.8	15.28	0.694	8.35853	2	0	-1.00195	40	0
Malawi	MWI	Low income	Sub-Saharan Africa	3.149	520.767	226.329	redacted		17.8	81.3	96.6		22.7651			22.9281				18263.4	0.1573	42.6109	3.1639	1.2742	2.0044	15.7414	105.1	593.5	12.7875	0	6.74768	58.1109		0.62	0.764886	21.0888	5.842		41.5231	4.71527	10		0.885	0	1	1	-0.79443	20	0
Malaysia	MYS	Upper middle income	South-eastern Asia	3.538	112.74	189.315	redacted	93.8182	2.5	15.4	1.9									125536	0.1898	29.774	3.2433	1.6057	3.6499	13.0606	422.7	953	20.7111	0.00248678	0.431897	97.2756	6.2584	4.35	0.430217	8.20609	2.114		76.7262	7.60969			0.655	0	3	1	1.04139	80	1
Maldives	MDV						redacted
Mali	MLI	Low income	Sub-Saharan Africa	3.053	181.534	317.288	redacted		9.8		74.3		22.2384			44.0728				40853.8	0.125	189.896	13.1531	0.719	1.686	14.3996	117.7	142.8	12.2161	0	4.22917	89.1202		0	0.625888	36.0971	7.156	1.7	1.3058	15.5139	10.4	3.06	0.809	15.5352	2	0	-1.15448	80	0
Malta	MLT	High income	Northern America and Europe	3.769	221.945	425.836	redacted	99.9	2.5	5.2	0.7									829.42	0.1964	16.7139	0.7686		4.8802	24.2222	278	6948.8	13.9711	0.289018	49.505	64.9192	18.4418		0.95647	0.64742	2.557	3.3				11.1	0.831	0	3	0	1.03946	80	0
Marshall Islands	MHL						redacted
Mauritania	MRT	Lower middle income	Sub-Saharan Africa	3.692	35.9726	108.192	redacted		10.1	45.3	60.7		28.2863			51.4691				12298.2	0.1501	66.5357	5.3241	1.5554	1.5538	2.068	126.9	352.7	5.4169	0	10.7281	99.6752	16.9132	0.06	1.00749	18.137	7.385	3	45.2155	45.3391	12.6		0.67	35.7584	2	1	-0.772208	20	0
Mauritius	MUS	Upper middle income	Sub-Saharan Africa	3.604	112.247	195.836	redacted		7.8	28.2	13.5									1076.02	27.5462	0.6131	3.2148	49.7519	9.0471	13.3665	198.1	586.9	10.9384	0	11.0505	60.1403		5.87	0.817399	3.41028	5.531		51.5201	43.4548		27.8	0.728	0	3	1	0.866076	80	1
Mexico	MEX	Upper middle income	Latin America & Caribbean	3.293	329.671	182.082	redacted	43.0263	6.1	26.1	26.3	85.77	59.4437	54.42	3.57	18.3093	4.86	2.83	37.84	237984	0.1724	31.7522	0.5211	2.7448	3.8065	15.2228	247.6	4841.7	21.794	-1.6389	14.5628	92.7366	19.5768	1.82	0.827481	3.8892	2.676		38.4475	25.6982	5	15.7	0.438	10.5889	1	1	-0.155061	80	1
Micronesia (Federated States of)	FSM	Lower middle income	Oceania				redacted													123.145	0.0528	141.343		3.8494	1.6951	2.4699	136.2		11.212	0		98.3547	22.9915		0.898322	25.5594			22.2954	27.8978				0	3	1	-0.0826501	40	0
Monaco	MCO						redacted
Mongolia	MNG	Lower middle income	Eastern Asia	5.103	33.0959	158.027	redacted	30.0608	3.6	25.7	51.4		45			45.3969				40275.1	0.2949	38.6368	5.1787		1.2186	0.4854	120.1	495.3	12.9743	0.183873	0.720977	99.8382		0.09	1.31985	12.0644	4.629	0.5	93.8988	23.2697	7.9	13.8	0.649	64.4009	2	1	-0.343761	80	0
Montenegro	MNE	Upper middle income	Northern America and Europe	3.494	415.918	273.671	redacted	85.0722	2.5	14	17.5		66.0231			10.6471				892.995	0.698	8.8028	1.5552		3.3384	10.3616	317.1	3004.6	14.7093	1.16041		97.5521		6.21	1.08462	7.86614	23.329		56.4445	50.7774	7.7	12.9	0.697	0	2	0	-0.0150124	60	0
Morocco	MAR	Lower middle income	Northern Africa & Western Asia	2.797	297.315	271.726	redacted	79.9496	5.6	31.6	16.7	75.57		40.5	4.58		3.82	1.95	16.81	39846.2	0.2757	6.8613	1.2532	3.3389	0.7429	11.8328	217.5	1498.4	26.3608	0.714133	31.5724	90.2817	20.649	1.46	0.686279	12.2262	8.898		41.0134				0.703	0	2	0	-0.0301266	80	1
Mozambique	MOZ	Low income	Sub-Saharan Africa	3.228	84.5205	108.493	redacted			73.7	91.5	50.87	28.039	30.45	10.6	35.7143	3.45	1.43	25.92	80107.8	0.2914	174.117	1.4679	4.4485	0.6721	7.6262	133.6	1279.2	13.018	0	0.495624	95.4055	0.417175	0.09	0.915034	29.9909	0.931	9.8	6.31286	26.8541		27.5	0.706	9.35286	2	1	-0.724426	80	0
Myanmar	MMR	Lower middle income	South-eastern Asia	4.186	132.301	235.616	redacted	58.8311	3.1	25.5	65.1		21.3297			55.7729				226180	0.0834	59.3672	5.0087	1.317	3.6459	5.7427	242.1	592.9	12.979	0.135696	2.53211	79.2663	1.36154	0.94	0.56383	22.822	0.735	3.3	13.7829	24.8565	8.1	15	0.259	0	1	1	-0.996518	60	0
Namibia	NAM	Upper middle income	Sub-Saharan Africa	3.52	75.6438	83.9726	redacted		18	57.9	56.8		24.8902			51.8328				21651.6	0.1521	109.058	4.1862		0.3197	5.3474	248.9	448.5	9.9521	0.0246914	0.503633	99.7275	37.1797	0.07	1.29764	9.03473	16.326	6.3	43.7332	12.7744			0.703	30.14	1	1	0.0499711	60	0
Nauru	NRU						redacted
Nepal	NPL	Lower middle income	Southern Asia	4.362	149.89	391.644	redacted	17.5757	5.5	37.8	84	63.92	39.7096	38.74	11.06	38.1556	3.57	1.61	12.73	36144.2	0.1123	113.337	2.6157	0.8582	3.1963	11.0807	85	789.3	13.7025	0	4.43387	89.772		0.29	0.416337	23.1268	2.24	7.8	43.4854	5.95494	19	19	0.782	0	1	1	-0.944426	40	0
Netherlands	NLD	High income	Northern America and Europe	2.991	278.384	194.822	redacted	99.9	2.5	4.4	0.2									59886.5	0.1671	10.7318	0.5049		7.9199	35.8278	207.2	9255.6	58.5524	-0.72857	0.332088	77.6308	28.0896	10.82	0.910156	1.58231	2.662	6.5				6.1	0.885	16.7736	2	0	1.85336	80	0
New Zealand	NZL	High income	Oceania	2.723	157.205	308.438	redacted	99.9	2.5	14.5										56148.7	0.2153	17.4495	0.8545		9.0292	23.5323	157.2	4521.9	25.7492	1.86356	0.980734	99.6188	35.3876	8.79	1.06331	5.76572	3.267						0.903	4.57384	3	1	1.58941	80	0
Nicaragua	NIC	Lower middle income	Latin America & Caribbean	3.335	127.288	98.6849	redacted	55.5159	18.6		35.7	76.33		53.49	12.63		4.04	2.78	50.73	35965.6	0.4778	58.7171	1.4944	0.2492	2.2237	11.9031	184.7	1695.7	34.4589	0	0.720277	98.9368	2.04785	4.36	1.03582	15.7733	3.012	26.4	68.1515	17.1421	25.9	23.3	0.227	0	1	0	-0.71402	80	0
Niger	NER	Low income	Sub-Saharan Africa	2.859	69.3699	322.822	redacted		19.8	56.4	88.8		16.9818			42.516				38742.4	0.0913	257.621	5.5243	0.6824	0.5602	6.0086	292.5	339.9	13.9289	1.01038	4.51101	98.5291		0	1.00566	38.7478	0.195		21.3807	3.37669	28.8	6.6	0.83	10.3798	1	1	-0.617085	20	0
Nigeria	NGA	Lower middle income	Sub-Saharan Africa	4.093	150.493	199.534	redacted	21.6693	12.7	58.5	95.9	48.01	22.647	23.32	17.42	52.6899	2.7	2	31.88	186053	0.1503	73.3101	7.9221	2.138	1.42	5.9981	101.8	237	3.7201	0	1.92523	62.3598	3.4555		0.885778	24.1433	6.968	23	20.4818	9.57786	28.7		0.812	0	1	1	-1.02947	40	0
North Macedonia	MKD	Upper middle income	Northern America and Europe	3.427	311.205	739.096	redacted	76.8334	3.3	20.9	18		54.1925			12.9778				2710.82	0.1999	62.6188	1.2816	2.2011	3.6642	9.3429	204.5	3647.9	16.5043	0.175055	5.14403	83.6121		0.21	0.817115	9.09338	15.602	2.7			2.4		0.669	0	2	0	0.138258	60	0
Norway	NOR	High income	Northern America and Europe	3.471	211.616	204.932	redacted	98.6428	2.5	4.3	0.4									36706.3	0.2115	16.5127	0.6637		4.1963	5.6297	286.9	7040.4	28.757	-0.061907	0.214987	99.048	60.3256	0.85	1.1844	1.87795	3.778	3.9				14.1	0.976	0	2	0	1.93673	100	1
Oman	OMN	High income	Northern Africa & Western Asia	3.021	367.342	457.808	redacted	90.5572	9.8											15327.3	0.2209	25.2339	1.5094		18.6241	14.9983	130	1339.9	37.7002	4.61966	110.5	99.6081	45.005	15.78	1.09269	2.32515	2.157					7.7	0.325	0	2	1	0.14185	80	0
Pakistan	PAK	Lower middle income	Southern Asia	3.685	97.5342	69.9726	redacted	35.8389	16.9	32.6	83.5	53.92	14.9724	23.48	12.7	61.1903	3.18	1.38	23.57	290438	0.3318	26.8281	1.3428	1.7911	3.0208	10.2015	130.2	1537.4	13.4708	0.328468	69.8541	74.1543	23.3873	0.37	0.945437	22.6938	3.43	1.6	21.8636	25.4271	9		0.755	0	1	1	-0.545996	40	0
Palau	PLW	Upper middle income	Oceania				redacted	91.3117												133.796										0		100	22.9915			2.93581			37.4303	27.9868				0	2	1	-0.0465997	60	0
Panama	PAN	High income	Latin America & Caribbean	4.476	209.534	82.9041	redacted		5.8		18.2									11810.4	0.4166	38.2254	1.7068	0.1965	3.3742	17.2249	218	1481	9.2213	-1.47046	0.320235	95.8487	33.8316	3.11	1.02157	2.73924	5.493	8.9	76.6103	16.7397	2.2	32.3	0.617	0	1	1	0.0715803	80	0
Papua New Guinea	PNG	Lower middle income	Oceania		711.753	159.178	redacted		21.6				32.1836			12.6606				48568.4	4.8674	68.4547	40.0963	18.7001	4.6732	10.8193	150	100.9	12.5396	0	0.000125	99.3068	22.9915	0.11	0.853318	19.3546	1.942		4.24366	0.455201			0.628	0	1	1	-0.846731	40	0
Paraguay	PRY	Upper middle income	Latin America & Caribbean	3.543	208.438	137.753	redacted	64.0842	8.7	25.3	17.8		52.0675			16.4597				86266.6	0.1056	53.5678	1.0035	0.6875	4.7065	10.5622	242.8	2514.2	9.8388	-0.534826	0.489208	98.3298		4.18	0.342449	10.8171	4.922	4.9	69.0878	26.1208	15.5		0.561	0	1	0	-0.465851	80	0
Peru	PER	Upper middle income	Latin America & Caribbean	3.285	358.712	170.904	redacted	51.2641	8.3	50.5	20.5		83.9728			6.06551				136879	0.4505	51.4231	1.0699	0.8993	4.5629	15.8434	147.1	2358.1	13.5307	-0.766126	0.78136	99.8992	62.3628	1.87	0.776161	8.25574	0.79	7	66.8667	19.503	12.2	30.8	0.748	42.5526	2	1	-0.237463	80	1
Philippines	PHL	Lower middle income	South-eastern Asia	4.108	276.712	173.726	redacted	47.4648	5.2	43.8	68.6	79.86	53.5324	36.36	6.05	21.7602	3.91	3.22	45.05	92989.9	0.2188	39.6728	0.9718	2.4585	3.7694	12.4653	143.3	3169.9	8.7738	0.264877	14.1921	82.407	22.1482	2.23	0.610224	10.1848	1.96		40.6201	7.74827	1	10.83	0.714	0	1	1	0.0608745	80	1
Poland	POL	High income	Northern America and Europe	3.17	169.397	340.274	redacted	98.3252	2.5	7.4	1									125585	0.1665	16.3292	0.521		4.7048	13.5786	302	6972.7	37.0566	-0.0124213	2.29587	67.7339		2.14	0.889816	2.39011	3.442	1.4	61.0839	66.8526		29.7	0.582	6.71618	2	1	0.376499	0	1
Portugal	PRT	High income	Northern America and Europe	2.656	360.685	362.63	redacted	95.3537	2.5	11.6	0.5									17965.5	0.4426	34.3634	0.589	3.3942	4.8493	7.8117	248.6	8565.5	46.2126	-0.0443376	4.41793	85.9733	38.38	5.34	1.12883	1.97755	5.503	6.1				29.3	0.861	0.431532	2	0	1.02344	80	1
Qatar	QAT	High income	Northern Africa & Western Asia	2.577			redacted	96.1828												17313.5	3.1712	35.3824	1.432		8.4252	11.7706	120	1415.1	24.3771	2.5	396.552	97.9147		2.83	1.32237	0.286656	0.118						0.187	0	2	1	0.908277	80	0
Republic of Korea	KOR	High income	Eastern Asia	5.183	143.014	552.11	redacted	99.9	2.5	5.3	1.7									87730.7	0.3702	22.4924	0.2922	1.0667	6.2118	15.5033	323.6	8872.3	40.745	-1.45687	22.8981	81.5319	13.5524	10.4	0.774129	1.75806	2.906	3.1				17.8	0.857	25.1391	2	1	1.41587	100	0
Republic of Moldova	MDA	Upper middle income	Northern America and Europe	2.814	348.521	217.397	redacted	74.0711	6.7	24.9	6.7		69.7046			9.58289				5010.07	0.2256	10.1579	1.0919		1.8936	5.3307	121.2	3327.1	5.7054	-0.456668	0.350448	19.5537		1.74	0.540006	9.5113	3.282		60.1061	50.6154		36.4	0.813	26.6162	1	0	-0.455641	80	0
Romania	ROU	High income	Northern America and Europe	3.191	293.288	387.671	redacted	81.9888	2.5	13.4	8.8									38041	0.1507	19.3865	1.1253	15.6128	3.4527	8.8117	140.2	3228.3	15.8436	0.274354	0.673081	61.4225		0.57	0.245589	3.83632	5.782	3.2	81.436	53.6308		32.4	0.76	12.9287	2	0	-0.220549	80	0
Russian Federation	RUS	Upper middle income	Northern America and Europe	3.42	167.781	284.055	redacted	76.1042	2.5	5.5	3.5	71.79		23.39	5.28		3.24	2.88	22.26	531386	0.1228	15.5566	0.747	2.6141	2.9056	9.0454	207.8	4863.3	22.163	0	0.411893	94.4296	32.5359	0.73	0.76931	3.70019	7.531		77.5211	26.6525			0.357	13.1887	2	1	0.0334169	100	0
Rwanda	RWA	Low income	Sub-Saharan Africa	2.698	490.849	120.767	redacted	12.1028	35.8		86.3		30.0944			22.1643				9172.62	0.169	37.0594	3.6326	0.5868	1.4592	7.4186	87.3	516.9	6.0667	0	0.766917	48.8974		1.45	0.611416	26.2519	0.346	17.3	28.3968	4.92533	3.5		0.539	0	2	1	0.342128	40	0
Saint Kitts and Nevis	KNA	High income	Latin America & Caribbean	3.405	186.877	71.1233	redacted			26.9										45.0299		61.1489				7.3704	186.7		6.6699	0	0.833333	98.6483		3.55	1.32045	1.30142						27.87		0	3	0	0.696851	80	0
Saint Lucia	LCA	Upper middle income	Latin America & Caribbean	3.594	240.74	122.137	redacted			22.2	20.6									189.263		47.8859	1.8234			15.5531	183.1	1390.8	11	0	10.1333	99.9744		20.48	1.24299	2.59076	14.031				1.9	29.7		0	3	0	0.152824	80	0
Saint Vincent and the Grenadines	VCT	Upper middle income	Latin America & Caribbean	4.454	420.082	164.027	redacted		7.6	33.3										101.629	0.0346	28.8423	1.8535		29.2414	11.1781	208.5	1362.4	12.9641	0	0	99.9096	32.1675		0.462952	6.67054	18.411							0	3	0	0.152824	80	1
Samoa	WSM	Lower middle income	Oceania		485.945	53.0959	redacted	46.2286	4.4	23.6										341.523		107.368	4.1009			6.5454	153	993.9	1.1401	-9.55349		98.8512	22.0034	4.31	0.754387	10.271	8.308	0.3	33.6381	18.651	13	22.9		0	3	1	0.523468	100	1
San Marino	SMR						redacted
Sao Tome and Principe	STP	Lower middle income	Sub-Saharan Africa	3.551	576.411	62.5205	redacted	36.169	13.5	54.6	84.7		32.2684			31.6849				266.595	0.0759	6.4777	1.3408		2.0088	10.4526	179.7	1371.9	10.7609	0	1.17431	99.3465	22.381		0.955198	13.9921	13.502				6.7		0.7	0	2	0	-0.644741	40	0
Saudi Arabia	SAU	High income	Northern Africa & Western Asia	4.148	190.822	193.014	redacted		3.7											97556.6	0.3434	15.3643	0.1727		4.8604	12.2132	200.5	11551.4	21.9582	-0.228498	791.667	99.5121	13.5631	2.02	1.24419	2.56257	6.794						0.191	0	2	0	0.146087	80	1
Senegal	SEN	Lower middle income	Sub-Saharan Africa	2.33	53.0411	355.452	redacted		7.5	49.2	46	74.76	19.3321	28.24	9.68	52.4489	3.61	1.67	16.66	21540.1	0.1169	50.5366	5.9474	0.7037	1.8216	15.3696	171.7	315.7	12.0355	0.0305064	5.29895	84.6722	10.6295	0.18	1.09621	15.8177	1.288	0.3	16.7866	11.7939	17.1	15.3	0.786	24.5926	2	1	0.0108911	80	0
Serbia	SRB	Upper middle income	Northern America and Europe	4.246	287.562	224.164	redacted	75.0384	3.3	14.1	16.3		85.8848			2.24582				20674.9	0.1256	15.2292	1.2833		6.5601	9.1666	216.6	3650.2	9.7843	0.142298	0.439149	67.3861			0.179041	6.49632	7.949	3.5	61.0368	54.897	9.1	17.6	0.597	0	2	1	0.0324048	80	0
Seychelles	SYC	High income	Sub-Saharan Africa	3.801	235.507	281.534	redacted			14.3	6.8									166.283		16.5273	2.5614			16.2857	203.7	737.2	4.7111	0		78.6719	22.9915	12.1	1.22369	2.48013						18.7	0.817	0	2	1	0.511649	80	1
Sierra Leone	SLE	Low income	Sub-Saharan Africa	2.893	92.4384	135.89	redacted	10.6206	27.4	86.7	89.2	38.95	25.0694	18.97	14.85	51.7315	2.48	0.94	12.12	7816.49	0.0862	67.3478	1.3509	1.1816	1.6317	5.304	252.4	1389.9	3.7022	0	0.0285625	84.276	27.8572		0.88331	61.2913	7.772	0.3	17.0235	2.57274	21		0.954	0	2	1	-1.01649	20	0
Singapore	SGP	High income	South-eastern Asia	3.064			redacted	99.9		4.6										6847.23		7.7543				2.5	443		18.8284	0	4.396	47.6907			1.23029	0.0324031							0.421	0	3	0	2.3353	80	0
Slovakia	SVK	High income	Northern America and Europe	3.15	141.397	184	redacted	99.9	3.8	7.7	1.2									6323.99	0.1693	64.5062	0.4832		6.1298	7.3443	294.7	7519	18.0931	-0.058651	0.161876	70.5537		1.33	0.600971	2.18288	7.887	0.6	88.6191	32.2974		17	0.77	0	2	0	0.544079	60	0
Slovenia	SVN	High income	Northern America and Europe	3.07	261.863	241.781	redacted	98.2743	2.5	7.4	0.1									5944.88	0.1776	23.1742	0.7351		7.3927	9.7999	309	6356.7	19.4802	-0.289805	0.00941324	94.0653	29.6571	4.06	0.927623	2.1222	4.42	3.5				27.2	0.808	22.1679	2	0	1.16624	100	0
Solomon Islands	SLB	Lower middle income	Oceania		115.315	35.1233	redacted		18.1											386.185		40.0354	2.9489	3.5545	1.9142	14.4405	185	1380.1	15.1809	0.733945		99.9855	22.9915		1.17769	24.5879	0.464		1.58338	24.6438	13.8		0.655	0	3	0	-0.912719	20	0
Somalia	SOM	Low income	Sub-Saharan Africa				redacted			77.4										42712	0.1774	85.4424	4.8839	5.7306	0.5003	9.748	107.8	384.5	3.8315	0	22.3197	96.1449	7.29299		1.22942	18.0931	14.788	6.7					0.658	21.5994	2	1	-2.09357	20	0
South Africa	ZAF	Upper middle income	Sub-Saharan Africa	4.298	74.3562	105.288	redacted		6.9	19	65.2	71.75	39.9055	22.71	10.45	37.1063	3.29	3.24	51.36	108893	0.1374	14.0433	0.4919	46.6125	5.4072	23.5969	321	3817.3	18.7649	0	22.3875	97.0941	39.5006	2.16	0.822151	2.40427	34.363	5	79.8689	34.3976	1.9		0.716	26.5145	1	1	0.299396	100	1
South Sudan	SSD	Low income	Sub-Saharan Africa				redacted			86.4										61500.1	0.0925	47.7441	6.4558		1.1567	6.4849	150	290.9	8.5027	-1.13936	0.484848	99.5483			1.23073	3.04192	9.906		6.24151	1.525			0.296	0	1	0	-2.34441	20	0
Spain	ESP	High income	Northern America and Europe	2.838	236.274	326.466	redacted	99.9	2.5	8.6	2									97297.8	0.1939	19.2978	0.517	3.0361	4.5015	12.5772	279.8	9381.6	38.8959	-0.650587	18.2646	71.5489	27.8336	2.6	0.777174	3.14802	14.652	6.8				21.7	0.911	20.6191	2	1	0.894954	80	1
Sri Lanka	LKA	Lower middle income	Southern Asia	3.923	95.8082	136.11	redacted		3.4	10	49	82.16	78.4447	58.26	5.83	10.7017	4.22	1.57	6.74	15810.8	1.1652	31.1907	1.7069	0.8472	4.7468	11.4259	136.5	1222.5	12.75	0.607083	21.4205	76.6628		1.08	0.598919	8.3612	5.875	2.3	35.1407	17.3317	0.8	18.7	0.621	1.79423	1	1	-0.0702101	40	1
Sudan	SDN	Low income	Northern Africa & Western Asia	4.308	180.219	230	redacted		12.8	50.7	91.8		23.9712			66.9668				108890	0.2208	78.0349	5.1299	3.217	0.4459	12.0521	109	366	13.0777	0.86254	68.545	91.0771	2.40715	0.19	1.11551	20.9172	17.29		7.44816	1.05139	15.3		0.494	0	2	1	-1.48648	80	0
Suriname	SUR	Upper middle income	Latin America & Caribbean	5.739	232.466	159.918	redacted	55.7604	8.2	35.8	58.8		28.1123			29.4958				10841.8	100.563	41.047	0.8618	1.7719	4.6376	21.9437	201.3	2981.3	18.0227	-1.19403	0.435455	99.9647		5.64	0.638331	9.42457	7.03				3.4	34.7	0.791	0	1	0	-0.539008	80	0
Sweden	SWE	High income	Northern America and Europe	3.339	162.548	229.973	redacted	99.9	2.5	5.3	0.6									43603.9	0.1804	16.6889	0.513		5.9944	11.471	321.2	9108.9	26.5387	-0.287093	0.0431034	97.3206	51.9529	0.65	0.991208	1.37491	7.083	4.2				15.4	0.953	0	2	1	1.7191	80	0
Switzerland	CHE	High income	Northern America and Europe	2.659	220.247	243.123	redacted	94.2482	2.5	2.2	0									17240.4	0.1901	14.7868	0.6759		6.9869	17.2671	237.4	6913.5	22.8105	0.0858424	0.299252	94.9012		4.54	0.885799	0.689423	3.534	4.4				6.5	0.971	12.2496	1	1	2.0201	80	0
Syrian Arab Republic	SYR	Low income	Northern Africa & Western Asia		344.466	331.479	redacted													13633.5	0.0994	7.8205	0.782		1.8324	9.4743	152.4	2550.7	18.2989	0	87.311	83.2287		0.25	0.886867	19.9806	8.428		8.1938				0.153	0	2	0	-1.72934	40	0
Tajikistan	TJK	Lower middle income	Central Asia	3.48	105.753	657.616	redacted	55.2369	8.6		42.1	86.7	22.5075	63.39	1.92	57.5875	4.16	2.98	32.59	9186.18	0.1698	13.764	2.7749	1.5853	3.5005	9.1113	286.7	924.3	34.0789	1.38713	33.6741	91.6075		0.25	0.435811	23.7878	4.818		39.2887	7.6			0.2	0	2	1	-0.710046	40	0
Thailand	THA	Upper middle income	South-eastern Asia	4.321	212.356	102.219	redacted		8.8	33.8	17		69.2431			13.9291				148795	0.1758	70.1014	0.5735	1.8088	3.0157	10.2296	121.6	5454.5	7.7986	0.450248	11.8078	52.0274	9.31207	0.86	0.821779	8.64485	0.963	1.9	71.881	17.6702		36.3	0.568	17.0242	2	0	0.3007	80	1
Timor-Leste	TLS	Lower middle income	South-eastern Asia		40.7397	74.9041	redacted		26.2				39.8371			33.9817				1679.47	0.0837	271.659		1.6348	2.87	7.6423	103.4		2.5405	0.0835933	13.0371	90.1968	22.9915	0.01	0.951783	16.4986	2.565	0.2	35.3284	20.619	7.2		0.529	0	2	1	-0.80157	40	0
Togo	TGO	Low income	Sub-Saharan Africa		22.274	56.4658	redacted	19.561	18.8	62.5			18.6072			47.8689				6293.73	0.1259	80.2712	11.1704	0.3077	1.1723	6.8027	125	168.1	5.0798	0	0.517007	79.2698		0.51	0.88257	18.7766	2.109	2.4	3.00958	28.5045	32.9	17.7	0.617	0	2	0	-0.690933	40	0
Tonga	TON	Upper middle income	Oceania				redacted	29.5042		23.2			53.4914			10.2006				116.02		81.6653	2.5601			1.6012	189.9	1560.4	3.9259	0		99.6071	16.4594	0.71	0.678782	19.6238	3.403	5.5	1.28827	29.1221	25.9	19		0	3	1	0.156391	80	1
Trinidad and Tobago	TTO	High income	Latin America & Caribbean	4.224	150.74	109.945	redacted		7.5	43.3	11.6									16825.2	0.3028	58.0774	8.4626	22.4059	1.1468	5.4874	149.7	301.5	5.7241	0	0.434896	94.3702			1.32256	1.1296	3.357				0.7	14.71	0.856	0	3	0	0.179911	40	0
Tunisia	TUN	Lower middle income	Northern Africa & Western Asia	3.639	275.534	746.192	redacted	79.2862	3.1	28	20.3		63.1613			19.5868				13838.9	0.2505	5.597	0.5804		1.3271	9.114	177.2	3235.2	26.2836	0.256977	63.545	79.4653	19.4525	0.7	0.941915	11.7395	15.612		14.4259	3.80321	1.8		0.747	16.1022	2	0	-0.203916	80	0
Turkmenistan	TKM	Upper middle income	Central Asia		153.26	372.164	redacted	94.8342	3.5				69.3821			11.8908				22024.1	0.4354	15.8489	1.4798	8.0352	1.528	11.8331	180.6	1790.2	29.1327	0	106.441	93.6819		4.86	0.684355	8.78974	3.199				0.3		0.076	0	2	0	-1.1575	60	0
Tuvalu	TUV						redacted
Türkiye	TUR	Upper middle income	Northern Africa & Western Asia	3.029	351.178	654.822	redacted		2.5		8.2	76.44		50.11	7.92		4.31	2.02	24.62	147247	0.26	16.4537	0.6292	1.0618	3.3415	17.9098	301.4	3170	34.8687	-0.681789	24.4494	73.0793	16.1231	2.32	0.638215	6.60355	11.167	2.1	49.3411	44.7819	1.9		0.285	1.14947	2	1	-0.0440451	80	0
Uganda	UGA	Low income	Sub-Saharan Africa	2.658	470.932	93.1507	redacted	16.6479		72.5	82.2	58.79	25.7356	32.06	8.47	43.7351	3.63	1.33	19.65	55320.8	0.089	90.6405	4.2915	0.7664	2.2429	4.1888	144.6	437.5	5.7753	0	0.430948	65.3873		0.01	0.831134	24.0282	1.673	6.4	1.18878	19.9751	13.2	21.1	0.68	0	1	1	-0.576944	40	0
Ukraine	UKR	Lower middle income	Northern America and Europe		167.507	495.068	redacted	89.0205	2.8	22.7										87287.5	0.1526	8.4471	0.7081	21.7954	4.2959	9.6243	173.8	5130.3	20.802	0.0651331	2.65575	32.9495	12.0988	0.73	0.409461	9.2684	9.432		69.3079	35.0428	2.2		0.753	0	1	1	-0.355652	60	0
United Arab Emirates	ARE	High income	Northern Africa & Western Asia	3.111	153.616	172.548	redacted		5.6	7.5	0									30118.6	3.0437	4.3545	1.9214		26.0228	9.0813	250	1052.7	39.6409	1.55902	2000	96.9482	22.9915		1.30449	0.717894	2.481						0.273	36.4034	2	1	1.3255	100	1
United Kingdom of Great Britain and Northern Ireland	GBR	High income	Northern America and Europe	1.912	215.836	217.315	redacted	99.9	2.5	3.5	0.5									111521	0.1815	18.2169	0.5584		6.241	24.9604	329.8	8369	20.2182	-0.120871	0.804762	82.5093	44.3792	2.48	0.715143	0.574943	2.955	5.2				13.1	0.946	24.408	3	1	1.37663	100	1
United Republic of Tanzania	TZA	Lower middle income	Sub-Saharan Africa	2.736	208.027	154.959	redacted		22.6	57.6	87.6	35.85	21.4786	19.04	18.37	29.3964	2.88	0.96	19.42	143759	0.1757	56.2896	4.4397	1.6464	1.8094	7.1205	146.1	422.9	6.6384	1.36678	4.81147	85.2887	11.6405	0	0.824034	26.7371	0.765		12.8838	13.3493	22.8	20.3	0.853	2.33971	1	1	-0.772799	60	0
United States of America	USA	High income	Northern America and Europe	3.383	292.247	294.438	redacted	97.3257	2.5	8.2	1.5			45	5.62		4	3.26	38.58	1.17545e+06	0.1709	13.5409	0.5131	1.3309	8.175	22.4111	370.4	10837.6	39.0238	0.136091	5.74128	90.1729	53.0459	2.54	0.451007	0.873455	6.635	0.9				13.7	0.981	7.77819	3	1	1.31894	100	0
Uruguay	URY	High income	Latin America & Caribbean	3.414	209.123	158.274	redacted		2.5	23	3.6		69.8118			5.50272				30224	0.2606	41.1703	0.857	1.2216	4.9627	14.9483	252.6	2943.9	20.9754	-3.91781	1.84088	98.6004	47.676	7.97	0.684347	7.48144	5.535	4.7	76.4637	35.2497	3.7		0.772	0	2	1	0.781889	80	0
Uzbekistan	UZB	Lower middle income	Central Asia		299.671	720.794	redacted	58.8301	2.5	23.5			23.2542			42.0775				68270.1	0.243	17.0095	0.9633	3.916	4.5557	14.6031	180.8	2716	44.6054	0.0730034	111.234	84.6978			0.741911	26.0686	4.774		25.1611	28.1007			0.344	0	2	1	-0.507029	20	0
Vanuatu	VUT	Lower middle income	Oceania		200.877	134.301	redacted		11.9	23.3										362.584	0.2354	120.18	18.0986		0.6241	9.6202	195.6	223.7	16.1276	0		99.9811	22.9915	0.9	0.849504	23.5508	1.104	13.9			15	19.7	0.763	0	3	1	-0.461338	80	1
Venezuela, Bolivarian Republic of	VEN		Latin America & Caribbean		264.685	119.041	redacted		22.9											100510	0.2278	68.7586	2.573	2.351	3.4738	15.2757	231.8	990.7	18.6397	0	1.26113	96.5676		1.19	1.13302	5.24364	3.747		14.5234			19.7	0.475	0	1	0	-1.78028	80	0
Viet Nam	VNM	Lower middle income	South-eastern Asia	4.072	205.233	471.945	redacted		5.7	7.6	30	88.67	58.8937	41.89	2.96	13.7492	4.41	2.63	24.59	106472	0.1927	28.2923	0.9507	1.0699	5.7966	14.3035	199.9	3166.4	17.0578	0.362178	8.79405	74.5068	1.3486	1.63	0.686828	14.8532	1.83	2.5	34.8579	22.5242	5.4	18.2	0.709	0	2	0	0.200308	80	0
Yemen	YEM	Low income	Northern Africa & Western Asia		82.2466	57.1507	redacted		41.4				21.2974			65.515				13079	0.1666	19.1719	3.4676		0.8339	11.093	80.5	575.2	11.5756	0.267218	154.048	98.2907		0.08	0.889615	18.6527	13.757	8	21.2649	9.21246			0.242	0	2	1	-2.30766	40	0
Zambia	ZMB	Low income	Sub-Saharan Africa	3.3	20.7945	66.6849	redacted		30.9	69.5	88		23.2217			29.4712				78822.9	0.3698	22.4575	1.3493	2.27	2.4796	4.3532	169.9	1391.6	7.7811	0	1.09924	97.4465		1.09	1.06068	2.73245	14.138	2.6	2.3145	3.01675	20.2	19.2	0.851	26.9769	2	0	-0.767911	80	0
Zimbabwe	ZWE	Lower middle income	Sub-Saharan Africa	3.456	39.2603	40.8767	redacted	29.5359		73	84.1		16.7184			27.8082				23912.9	0.2854	110.729	4.3571	11.3619	1.0752	7.6558	228.1	431	6.7711	0	15.2053	82.2222		0.53	1.15764	10.9363	1.01	10	36.7428	22.7028	25.6		0.567	0	1	1	-1.25061	80	0
[truncated: 67 more columns]
