# Supplementary material for: The state of food systems worldwide in the countdown to 2030
Source: Nat Food. 2023 Dec 19;4(12):1090–110. doi: 10.1038/s43016-023-00885-9 (PMC10730405; doi:10.1038/s43016-023-00885-9)
Supplement: Supplementary file 5 — Time series dataset. [file 43016_2023_885_MOESM5_ESM.csv]

ISO	country	incgrp	wb_region	UNmemberstate	year	UN_contregion_code	UN_continental_region	UN_subregion_code	UN_subregion	UN_intermedregion_code	UN_intermediary_region	m49_code	fsci_regions	totalpop	GDP	GDP_percap	landarea	agland_area	cropland	avail_fruits	avail_veg	UPFretailval_percap	safeh20	fies_modsev	cohd	pctcantafford	pou	All5	NCD_P	NCD_R	zeroFV	SSSD	MDD_W	MDD_iycf	zeroFV_iycf	fs_emissions	emint_cerealsnorice	emint_eggs	emint_beef	emint_chickenmeat	emint_pork	emint_cowmilk	emint_rice	yield_cereals	yield_citrus	yield_fruit	yield_eggs	yield_beef	yield_chickenmeat
AFG	Afghanistan	Low income	South Asia	Yes	1960	142	Asia	34	Southern Asia			4	Southern Asia	8996967	537777811.1	59.773235						Redacted
AFG	Afghanistan	Low income	South Asia	Yes	1961	142	Asia	34	Southern Asia			4	Southern Asia	9169406	548888895.6	59.860901	652.22998	377	77			Redacted															0.113	2.02	46.258701	0.43720001		4.1289001	2.7195001	1.1151	6.9444	5.2181	0.025	119.4	0.008
AFG	Afghanistan	Low income	South Asia	Yes	1962	142	Asia	34	Southern Asia			4	Southern Asia	9351442	546666677.8	58.458008	652.22998	377.60001	77.599998			Redacted															0.1149	2.02	49.352402	0.29280001		4.1289001	2.7195001	1.079	6.9444	5.205	0.025	119.3	0.008
AFG	Afghanistan	Low income	South Asia	Yes	1963	142	Asia	34	Southern Asia			4	Southern Asia	9543200	751111191.1	78.706429	652.22998	378.10001	78.099998			Redacted															0.1205	2.02	48.220798	0.229		4.0257001	2.7195001	0.9858	6.9444	5.274	0.025	119.3	0.008
AFG	Afghanistan	Low income	South Asia	Yes	1964	142	Asia	34	Southern Asia			4	Southern Asia	9744772	800000044.4	82.095306	652.22998	378.73001	78.730003			Redacted															0.1154	2.02	48.409302	0.27450001		4.0257001	2.3963001	1.0828	8.0349	5.8614	0.025	119.4	0.008
AFG	Afghanistan	Low income	South Asia	Yes	1965	142	Asia	34	Southern Asia			4	Southern Asia	9956318	1006666638	101.10832	652.22998	378.75	78.75			Redacted															0.1144	2.0516	46.970299	0.15260001		3.9913001	2.3963001	1.0989	8.4647	6.0765	0.024615	119.4	0.008
AFG	Afghanistan	Low income	South Asia	Yes	1966	142	Asia	34	Southern Asia			4	Southern Asia	10174840	1399999967	137.5943	652.22998	379.13	79.129997			Redacted															0.1188	2.1041999	35.101799	0.1442		3.9638	2.7212	1.0123	8.5714	6.1484	0.024	119.4	0.008
AFG	Afghanistan	Low income	South Asia	Yes	1967	142	Asia	34	Southern Asia			4	Southern Asia	10399936	1673333418	160.89844	652.22998	379.79001	79.790001			Redacted															0.113	2.119	35.3312	0.14390001		3.9788001	2.1647	1.2245	9.2929	6.6352	0.023847	119.5	0.008
AFG	Afghanistan	Low income	South Asia	Yes	1968	142	Asia	34	Southern Asia			4	Southern Asia	10637064	1373333367	129.10831	652.22998	379.79999	79.800003			Redacted															0.1109	2.0225	32.510601	0.3134		3.8243999	2.1375999	1.2875	9.5876	6.6691	0.024964	119.3	0.008
AFG	Afghanistan	Low income	South Asia	Yes	1969	142	Asia	34	Southern Asia			4	Southern Asia	10893772	1408888922	129.32976	652.22998	379.95999	79.959999			Redacted															0.1102	2.02	30.379101	0.1081		3.8243999	2.1127	1.3104	9.5593	6.7096	0.025	119.4	0.008
AFG	Afghanistan	Low income	South Asia	Yes	1970	142	Asia	34	Southern Asia			4	Southern Asia	11173654	1748886596	156.51877	652.22998	380.06	80.059998			Redacted															0.121	2.0274	38.790199	0.183		4.2940998	2.3015001	1.1051	9.1919	6.4314	0.024909	94.9	0.008
AFG	Afghanistan	Low income	South Asia	Yes	1971	142	Asia	34	Southern Asia			4	Southern Asia	11475450	1831108971	159.5675	652.22998	380.35999	80.360001			Redacted															0.1293	1.965	38.9361	0.36320001		4.3439999	2.3803999	0.9762	7.2391	5.3994	0.0257	94.9	0.008
AFG	Afghanistan	Low income	South Asia	Yes	1972	142	Asia	34	Southern Asia			4	Southern Asia	11791222	1595555476	135.31723	652.22998	380.45999	80.459999			Redacted															0.1257	1.965	35.201801	0.36320001		4.1087999	2.1905999	1.0069	8.6601	6.3259	0.0257	94.8	0.008
AFG	Afghanistan	Low income	South Asia	Yes	1973	142	Asia	34	Southern Asia			4	Southern Asia	12108963	1733333264	143.14465	652.22998	380.48001	80.480003			Redacted															0.1124	1.9586	31.458099	0.34869999		3.8340001	2.0897	1.2796	8.8462	6.6251	0.025784	111.9	0.008
AFG	Afghanistan	Low income	South Asia	Yes	1974	142	Asia	34	Southern Asia			4	Southern Asia	12412960	2155555498	173.65363	652.22998	380.48001	80.480003			Redacted															0.1136	1.9586	34.4594	0.34869999		3.8085999	2.0954001	1.3019	8.7697	6.7699	0.025784	119.2	0.008
AFG	Afghanistan	Low income	South Asia	Yes	1975	142	Asia	34	Southern Asia			4	Southern Asia	12689164	2366666616	186.51083	652.22998	380.48001	80.480003			Redacted															0.1144	1.9641	37.914501	0.33520001		3.8213999	2.0274999	1.3164	8.805	6.9304	0.025712	119.3	0.008
AFG	Afghanistan	Low income	South Asia	Yes	1976	142	Asia	34	Southern Asia			4	Southern Asia	12943093	2555555567	197.44551	652.22998	380.48001	80.480003			Redacted															0.1135	1.9641	37.732899	0.33520001		3.7848001	1.9723001	1.3624	8.239	6.9593	0.025712	119	0.008
AFG	Afghanistan	Low income	South Asia	Yes	1977	142	Asia	34	Southern Asia			4	Southern Asia	13171294	2953333418	224.22501	652.22998	380.5	80.5			Redacted															0.1223	1.9680001	35.946201	0.32280001		4.0538998	2.2100999	1.224	4.8742	5.5395	0.02566	122	0.008
AFG	Afghanistan	Low income	South Asia	Yes	1978	142	Asia	34	Southern Asia			4	Southern Asia	13341199	3300000109	247.35408	652.22998	380.5	80.5			Redacted															0.1184	1.9680001	35.221001	0.278		4.3421998	2.0668001	1.2919	7.1835	6.5696	0.02566	120.3	0.008
AFG	Afghanistan	Low income	South Asia	Yes	1979	142	Asia	34	Southern Asia			4	Southern Asia	13411060	3697940410	275.73813	652.22998	380.48999	80.489998			Redacted															0.1173	1.96	32.981899	0.29049999		4.2504001	1.977	1.3237	7.0588	6.8149	0.025741	120.3	0.008
AFG	Afghanistan	Low income	South Asia	Yes	1980	142	Asia	34	Southern Asia			4	Southern Asia	13356500	3641723322	272.65552	652.22998	380.48999	80.489998			Redacted															0.1183	1.96	34.950901	0.29049999		4.1585999	1.9461	1.349	7.2876	7.0699	0.025741	119.6	0.008
AFG	Afghanistan	Low income	South Asia	Yes	1981	142	Asia	34	Southern Asia			4	Southern Asia	13171679	3478787909	264.11121	652.22998	380.53	80.529999			Redacted															0.1157	1.956	34.835701	0.30689999		4.1957998	1.8823	1.3383	7.4	7.271	0.025818	121.4	0.008
AFG	Afghanistan	Low income	South Asia	Yes	1982	142	Asia	34	Southern Asia			4	Southern Asia	12882518			652.22998	380.54001	80.540001			Redacted															0.1209	1.956	34.2001	0.30689999		4.1957998	1.9292001	1.3302	7.3958	7.2971	0.025818	123.2	0.008
AFG	Afghanistan	Low income	South Asia	Yes	1983	142	Asia	34	Southern Asia			4	Southern Asia	12537732			652.22998	380.54001	80.540001			Redacted															0.1198	1.956	30.5816	0.3348		4.1289001	1.8805	1.3556	7.5362	7.4302	0.025818	123.6	0.008
AFG	Afghanistan	Low income	South Asia	Yes	1984	142	Asia	34	Southern Asia			4	Southern Asia	12204306			652.22998	380.54001	80.540001			Redacted															0.12890001	1.956	19.944099	0.35350001		4.1289001	1.9133	1.3341	7.5472	7.4776	0.025818	124.8	0.008
AFG	Afghanistan	Low income	South Asia	Yes	1985	142	Asia	34	Southern Asia			4	Southern Asia	11938204			652.22998	380.54001	80.540001			Redacted															0.1305	1.956	15.9557	0.37580001		4.1289001	1.9115	1.3317	7.4031	7.4886	0.025818	125.9	0.008
AFG	Afghanistan	Low income	South Asia	Yes	1986	142	Asia	34	Southern Asia			4	Southern Asia	11736177			652.22998	380.54001	80.540001			Redacted															0.1318	1.956	10.2649	0.3976		5.23	1.9119999	1.314	7.6984	7.6018	0.025818	127.1	0.008
AFG	Afghanistan	Low income	South Asia	Yes	1987	142	Asia	34	Southern Asia			4	Southern Asia	11604538			652.22998	380.45001	80.449997			Redacted															0.1275	1.956	10.2036	0.37580001		4.5303001	2.1343999	1.3598	7.6498	7.6587	0.025818	127.3	0.008
AFG	Afghanistan	Low income	South Asia	Yes	1988	142	Asia	34	Southern Asia			4	Southern Asia	11618008			652.22998	380.39999	80.400002			Redacted															0.13240001	1.956	10.1873	0.35350001		4.5876999	2.2286999	1.2857	7.4336	7.4212	0.025818	126.8	0.008
AFG	Afghanistan	Low income	South Asia	Yes	1989	142	Asia	34	Southern Asia			4	Southern Asia	11868873			652.22998	380.39999	80.400002			Redacted															0.1357	1.9491	10.1873	0.3348		4.5876999	2.2590001	1.2376	7.489	7.3399	0.025909	126.8	0.008
AFG	Afghanistan	Low income	South Asia	Yes	1990	142	Asia	34	Southern Asia			4	Southern Asia	12412311			652.22998	380.39999	80.400002			Redacted														9655.7568	0.1356	1.9815	8.3035002	0.27669999		2.9733	2.227	1.2006	7.3963	7.364	0.02549	180	0.008
AFG	Afghanistan	Low income	South Asia	Yes	1991	142	Asia	34	Southern Asia			4	Southern Asia	13299016			652.22998	380.29999	80.300003			Redacted														9944.5293	0.1366	1.9435	5.2321	0.27970001		3.7848001	2.1882999	1.1604	7.0685	7.678	0.025973	180	0.008
AFG	Afghanistan	Low income	South Asia	Yes	1992	142	Asia	34	Southern Asia			4	Southern Asia	14485543			652.22998	380.29999	80.300003			Redacted														9750.8975	0.13850001	1.9074	5.546	0.27860001		3.7741001	2.4612	1.0978	6.6976	7.6651	0.026471	180	0.008
AFG	Afghanistan	Low income	South Asia	Yes	1993	142	Asia	34	Southern Asia			4	Southern Asia	15816601			652.22998	379.34	79.339996			Redacted														9858.6582	0.13240001	1.8699	5.5812998	0.27759999		3.2384	2.4625001	1.1329	6.8605	7.6123	0.026984	180	0.008
AFG	Afghanistan	Low income	South Asia	Yes	1994	142	Asia	34	Southern Asia			4	Southern Asia	17075728			652.22998	378.13	78.129997			Redacted														9951.96	0.1113	1.9197	4.6961002	0.1962		2.8640001	2.1812	1.1404	6.9221	7.6252	0.026306	180	0.008
AFG	Afghanistan	Low income	South Asia	Yes	1995	142	Asia	34	Southern Asia			4	Southern Asia	18110662			652.22998	377.53	77.529999			Redacted														10442.572	0.1093	1.9238	4.1350999	0.28299999		2.8152001	1.8132	1.2145	6.9719	7.5304	0.02625	180.1	0.008
AFG	Afghanistan	Low income	South Asia	Yes	1996	142	Asia	34	Southern Asia			4	Southern Asia	18853444			652.22998	377.51999	77.519997			Redacted														11551.907	0.1106	1.8765	5.3200002	0.32249999		2.9491999	2.1393001	1.2044	7.0157	7.5212	0.026912	180.1	0.008
AFG	Afghanistan	Low income	South Asia	Yes	1997	142	Asia	34	Southern Asia			4	Southern Asia	19357126			652.22998	377.89999	77.900002			Redacted														12578.305	0.1055	1.9026999	5.1872001	0.2719		2.9920001	1.8752	1.3488	7.0528	7.4959	0.026522	180.1	0.008
AFG	Afghanistan	Low income	South Asia	Yes	1998	142	Asia	34	Southern Asia			4	Southern Asia	19737770			652.22998	378.67001	78.669998			Redacted														13413.473	0.1049	1.8213	4.8025999	0.28369999		3.0316999	1.6720999	1.388	7.0857	7.4218	0.027727	180	0.008
AFG	Afghanistan	Low income	South Asia	Yes	1999	142	Asia	34	Southern Asia			4	Southern Asia	20170847			652.22998	377.53	77.529999			Redacted														14510.652	0.1071	1.7385	6.5387001	0.2719		3.0028999	2.0806999	1.2857	7.1008	7.6414	0.029048	180	0.008
AFG	Afghanistan	Low income	South Asia	Yes	2000	142	Asia	34	Southern Asia			4	Southern Asia	20779957			652.22998	377.53	77.529999			Redacted	10.92753113													12620.585	0.14040001	1.9514	6.4580998	0.27739999		3.128	2.0813	0.8063	7.1262	7.6731	0.025879	180	0.008
AFG	Afghanistan	Low income	South Asia	Yes	2001	142	Asia	34	Southern Asia			4	Southern Asia	21606992			652.22998	377.53	77.529999			Redacted	10.93879204				47.8									10835.589	0.133	2.2744	5.4331002	0.25029999		4.1289001	2.1022999	1.0067	7.144	8.0268	0.022203	180	0.008
AFG	Afghanistan	Low income	South Asia	Yes	2002	142	Asia	34	Southern Asia			4	Southern Asia	22600774	4055179566	179.42657	652.22998	377.53	77.529999			Redacted	11.72537263				45.6									13589.224	0.1032	3.1091001	6.7207999	0.26899999		3.3547001	1.4787	1.6698	7.1484	8.0174	0.016243	180.1	0.008
AFG	Afghanistan	Low income	South Asia	Yes	2003	142	Asia	34	Southern Asia			4	Southern Asia	23680871	4515558808	190.68381	652.22998	379.10001	79.099998			Redacted	12.5121213				40.6									14132.31	0.1088	3.2390001	8.1110001	0.2333		3.6268001	1.4164	1.458	7.3423	8.2792	0.015591	180	0.008
AFG	Afghanistan	Low income	South Asia	Yes	2004	142	Asia	34	Southern Asia			4	Southern Asia	24726689	5226778809	211.38208	652.22998	379.10999	79.110001			Redacted	13.3059954				38									14191.616	0.1141	3.1925001	6.6251001	0.22830001		3.2844999	1.7711999	1.3348	7.8023	7.9157	0.015818	180.1	0.008
AFG	Afghanistan	Low income	South Asia	Yes	2005	142	Asia	34	Southern Asia			4	Southern Asia	25654274	6209137625	242.03131	652.22998	379.10001	79.099998			Redacted	14.10727456				36.1									14693.897	0.098700002	2.823	7.1960001	0.23810001		3.6815	1.3975	1.7904	7.823	8.1541	0.017889	180	0.008
AFG	Afghanistan	Low income	South Asia	Yes	2006	142	Asia	34	Southern Asia			4	Southern Asia	26433058	6971285595	263.73361	652.22998	379.10001	79.099998			Redacted	14.90905233				33.3									14977.65	0.1043	3.1612999	10.0974	0.23980001		4.2045999	1.2592	1.5517	6.856	8.5655	0.015965	180	0.008
AFG	Afghanistan	Low income	South Asia	Yes	2007	142	Asia	34	Southern Asia			4	Southern Asia	27100542	9747879532	359.69315	652.22998	379.10001	79.099998			Redacted	16.09387809				29.8									15203.632	0.093800001	2.4547999	8.9555998	0.1654		4.3189998	1.3037	1.9153	7.2575	8.6204	0.020559	180	0.008
AFG	Afghanistan	Low income	South Asia	Yes	2008	142	Asia	34	Southern Asia			4	Southern Asia	27722281	10109305183	364.66354	652.22998	379.10001	79.099998			Redacted	17.32239903				26.5									16910.736	0.1067	2.7505	9.8233004	0.266		4.8983998	1.3115	1.4554	6.75	8.4776	0.018349	180	0.008
AFG	Afghanistan	Low income	South Asia	Yes	2009	142	Asia	34	Southern Asia			4	Southern Asia	28394806	12416161049	437.26874	652.22998	379.10001	79.099998			Redacted	18.26376481				23.3									17852.082	0.090899996	2.6185999	9.5170002	0.25940001		4.8214998	1.3094	2.0407	5	8.8478	0.019285	180	0.008
AFG	Afghanistan	Low income	South Asia	Yes	2010	142	Asia	34	Southern Asia			4	Southern Asia	29185511	15856678596	543.30652	652.22998	379.10999	79.110001	68.739723	119.28767	Redacted	19.11514598				21.2									20344.047	0.092299998	2.5320001	12.2368	0.5826		5.7469001	1.3062	2.0111	3.3333	8.2091	0.019932	180	0.008
AFG	Afghanistan	Low income	South Asia	Yes	2011	142	Asia	34	Southern Asia			4	Southern Asia	30117411	17805113119	591.19	652.22998	379.10001	79.099998	72.082191	104.24657	Redacted	19.96687464				20.2									21036.176	0.1046	2.8169999	11.2953	0.51440001		5.5915999	1.3238	1.6599	6.6667	8.2807	0.017927	180	0.008
AFG	Afghanistan	Low income	South Asia	Yes	2012	142	Asia	34	Southern Asia			4	Southern Asia	31161378	19907317066	638.84583	652.22998	379.10001	79.099998	89.561638	103.23288	Redacted	20.81883173				21.1									20893.752	0.090999998	2.6652999	8.0917997	0.52060002		5.4770999	1.7205	2.0296	6.6667	8.9007	0.018947	180.1	0.008
AFG	Afghanistan	Low income	South Asia	Yes	2013	142	Asia	34	Southern Asia			4	Southern Asia	32269592	20146404996	624.31543	652.22998	379.10001	79.099998	88.931503	94.849312	Redacted	21.67101839				20.7									20510.883	0.094999999	2.6652999	8.0629997	0.3362		5.5766001	1.6937	2.0485	6.9037	9.3507	0.018947	180	0.008
AFG	Afghanistan	Low income	South Asia	Yes	2014	142	Asia	34	Southern Asia			4	Southern Asia	33370804	20497126770	614.22333	652.22998	379.10001	79.099998	97.041092	133.80821	Redacted	22.52343729				20.7									21018.33	0.1039	2.5932	9.7428999	0.2242		3.9800999	1.7575001	2.0175	7.3556	9.9873	0.019474	180	0.008
AFG	Afghanistan	Low income	South Asia	Yes	2015	142	Asia	34	Southern Asia			4	Southern Asia	34413603	19134211764	556.0072	652.22998	379.10001	79.099998	98.465752	115.53424	Redacted	23.37620582	45.099998			21.5							22.0586	58.5706	20457.658	0.1102	2.3778999	13.9077	0.35800001		3.9472001	1.7506	2.1322	6.1517	8.9564	0.021244	180	0.008
AFG	Afghanistan	Low income	South Asia	Yes	2016	142	Asia	34	Southern Asia			4	Southern Asia	35383028	18116562465	512.01276	652.22998	379.10001	79.099998	89.287674	211.56165	Redacted	24.22920784	49.599998			22.2									20234.676	0.1153	2.3761001	14.3113	0.36300001		3.9456999	1.4979	1.9804	8.3773	8.8009	0.021241	160	0.008
AFG	Afghanistan	Low income	South Asia	Yes	2017	142	Asia	34	Southern Asia			4	Southern Asia	36296111	18753469630	516.67987	652.22998	379.10001	79.099998	104.46576	178.9315	Redacted	25.08389212	54.299999			23									20242.662	0.134	2.6975999	12.5911	0.36320001		3.9342	1.5095	2.0232	8.422	10.0055	0.018713	180	0.008
AFG	Afghanistan	Low income	South Asia	Yes	2018	142	Asia	34	Southern Asia			4	Southern Asia	37171922	18053228579	485.66843	652.22998	380.10001	80.099998	101.01369	108.65753	Redacted	25.94051208	57.5			24									20071.35	0.1046	2.73	13.0324	0.4294		3.9416001	1.4464999	2.1626	8.1689	9.7721	0.018495	180	0.008
AFG	Afghanistan	Low income	South Asia	Yes	2019	142	Asia	34	Southern Asia			4	Southern Asia	38041757	18799450743	494.17935	652.22998	380.10001	80.099998	108.08219	164.19179	Redacted	26.79895584	63.099998			26.9									19800.584	0.1039	2.6436	15.228	0.41330001		3.9396999	1.454	2.1134	8.5385	11.8053	0.019103	150.8	0.008
AFG	Afghanistan	Low income	South Asia	Yes	2020	142	Asia	34	Southern Asia			4	Southern Asia	38928341	20116137326	516.74786	652.22998	383.56	80.940002			Redacted	27.58895624	70			29.8									20586.061	0.1006	2.6389999	12.7666	0.41060001		3.9377	1.4419	1.9799	7.8426	11.5643	0.01913	180	0.008
AFG	Afghanistan	Low income	South Asia	Yes	2021	142	Asia	34	Southern Asia			4	Southern Asia	39835428								Redacted
AFG	Afghanistan	Low income	South Asia	Yes	2022	142	Asia	34	Southern Asia			4	Southern Asia									Redacted
ALB	Albania	Upper middle income	Europe & Central Asia	Yes	1960	150	Europe	39	Southern Europe			8	Northern America and Europe	1608800								Redacted
ALB	Albania	Upper middle income	Europe & Central Asia	Yes	1961	150	Europe	39	Southern Europe			8	Northern America and Europe	1659800			27.4	12.32	4.79			Redacted															0.1908	1.5623	92.202698	2.6415999	11.2348	7.0953002	5.6866999	0.8452		12.0858	0.065357	82.2	0.00976
ALB	Albania	Upper middle income	Europe & Central Asia	Yes	1962	150	Europe	39	Southern Europe			8	Northern America and Europe	1711319			27.4	12.32	4.8699999			Redacted															0.1608	1.5371	87.812401	2.7593999	10.8559	7.2182002	5.0812001	0.9418		10.1395	0.066429	81.3	0.009783
ALB	Albania	Upper middle income	Europe & Central Asia	Yes	1963	150	Europe	39	Southern Europe			8	Northern America and Europe	1762621			27.4	12.33	4.9499998			Redacted															0.1628	1.5623	81.185501	2.5095999	10.4104	7.2200999	3.5806999	0.9823		6.2539	0.065357	82.6	0.00961
ALB	Albania	Upper middle income	Europe & Central Asia	Yes	1964	150	Europe	39	Southern Europe			8	Northern America and Europe	1814135			27.4	12.3	5.0100002			Redacted															0.15009999	1.5371	97.178802	2.3408999	10.7531	7.3325	3.6724999	1.0233		7.6056	0.066429	81.1	0.00988
ALB	Albania	Upper middle income	Europe & Central Asia	Yes	1965	150	Europe	39	Southern Europe			8	Northern America and Europe	1864791			27.4	12.37	5.2199998			Redacted															0.15459999	1.5398	92.510201	1.8023	12.4261	7.5030999	3.2544999	1.0373		7.4206	0.06593	82.5	0.009751
ALB	Albania	Upper middle income	Europe & Central Asia	Yes	1966	150	Europe	39	Southern Europe			8	Northern America and Europe	1914573			27.4	12.4	5.4000001			Redacted															0.13860001	1.5221	86.594704	1.5558	10.095	7.3318	3.1630001	1.3186		9.646	0.066698	82.1	0.009705
ALB	Albania	Upper middle income	Europe & Central Asia	Yes	1967	150	Europe	39	Southern Europe			8	Northern America and Europe	1965598			27.4	12.44	5.5599999			Redacted															0.16500001	1.5405999	70.809601	1.4016	8.6907997	6.8056002	3.3501999	1.4641		8.3928	0.066082	82.5	0.009653
ALB	Albania	Upper middle income	Europe & Central Asia	Yes	1968	150	Europe	39	Southern Europe			8	Northern America and Europe	2022272			27.4	12.4	5.6999998			Redacted															0.26339999	1.5594	80.440697	1.1644	6.401	6.0324001	3.6947999	1.5537		9.8095	0.065396	82.2	0.009889
ALB	Albania	Upper middle income	Europe & Central Asia	Yes	1969	150	Europe	39	Southern Europe			8	Northern America and Europe	2081695			27.4	12.35	5.8499999			Redacted															0.22759999	1.5384001	63.695599	1.1887	5.7444	5.882	3.2865	1.6398		10.4698	0.066386	82.4	0.009872
ALB	Albania	Upper middle income	Europe & Central Asia	Yes	1970	150	Europe	39	Southern Europe			8	Northern America and Europe	2135479			27.4	12.3	5.9899998			Redacted															0.27770001	1.5446	56.993599	1.6447001	5.7192001	5.1676002	3.8109	1.6461		10.6894	0.066107	82.5	0.00972
ALB	Albania	Upper middle income	Europe & Central Asia	Yes	1971	150	Europe	39	Southern Europe			8	Northern America and Europe	2187853			27.4	12	6.0999999			Redacted															0.34060001	1.5359	52.337399	1.4716001	5.5019002	4.2568998	4.6364002	1.7536		10.4407	0.066482	82.3	0.009749
ALB	Albania	Upper middle income	Europe & Central Asia	Yes	1972	150	Europe	39	Southern Europe			8	Northern America and Europe	2243126			27.4	11.74	6.2399998			Redacted															0.33629999	1.5429	50.509701	1.4181	5.4898	3.9920001	4.6526999	1.7687		11.513	0.066207	82.2	0.00975
ALB	Albania	Upper middle income	Europe & Central Asia	Yes	1973	150	Europe	39	Southern Europe			8	Northern America and Europe	2296752			27.4	11.46	6.3600001			Redacted															0.3441	1.5484999	53.631302	1.2258	5.9892998	3.5578001	4.2744002	1.843		11.7627	0.065652	82.5	0.009773
ALB	Albania	Upper middle income	Europe & Central Asia	Yes	1974	150	Europe	39	Southern Europe			8	Northern America and Europe	2350124			27.4	11.22	6.52			Redacted															0.33329999	1.5495	55.729301	1.1773	5.8934999	3.7664001	4.8737001	1.9345		11.1385	0.065823	82.6	0.009694
ALB	Albania	Upper middle income	Europe & Central Asia	Yes	1975	150	Europe	39	Southern Europe			8	Northern America and Europe	2404831			27.4	10.8	6.6199999			Redacted															0.32120001	1.5398	63.490299	1.1681	6.0872998	3.6900001	4.3203001	2.0289		11.0143	0.066176	82.5	0.009636
ALB	Albania	Upper middle income	Europe & Central Asia	Yes	1976	150	Europe	39	Southern Europe			8	Northern America and Europe	2458526			27.4	10.75	6.8499999			Redacted															0.31009999	1.54	59.4487	1.1136	6.1826	3.6652	4.6441998	2.4451		11.0372	0.066126	82.5	0.009833
ALB	Albania	Upper middle income	Europe & Central Asia	Yes	1977	150	Europe	39	Southern Europe			8	Northern America and Europe	2513546			27.4	11.09	6.9200001			Redacted															0.3168	1.5526	65.323601	1.0939	6.3585	3.6503999	4.7493	2.5501		10.2147	0.065702	82.4	0.009692
ALB	Albania	Upper middle income	Europe & Central Asia	Yes	1978	150	Europe	39	Southern Europe			8	Northern America and Europe	2566266			27.4	11.14	6.9699998			Redacted															0.41249999	1.5451	59.7794	0.97100002	6.7553	3.6352	5.6838999	2.6202		10.4727	0.065846	82.8	0.009714
ALB	Albania	Upper middle income	Europe & Central Asia	Yes	1979	150	Europe	39	Southern Europe			8	Northern America and Europe	2617832			27.4	11.17	6.9699998			Redacted															0.39739999	1.7229	60.866798	0.90450001	7.0798001	3.6054001	5.3755999	2.6348		9.7485	0.059143	82.6	0.009733
ALB	Albania	Upper middle income	Europe & Central Asia	Yes	1980	150	Europe	39	Southern Europe			8	Northern America and Europe	2671997			27.4	11.18	7.02			Redacted															0.4215	1.8659	59.274799	0.88690001	7.6847	3.5901999	6.2937002	2.364		9.8699	0.0546	82.8	0.009873
ALB	Albania	Upper middle income	Europe & Central Asia	Yes	1981	150	Europe	39	Southern Europe			8	Northern America and Europe	2726056			27.4	11.16	7.0599999			Redacted															0.42829999	1.8674001	57.552799	0.84560001	6.5215001	3.5846	6.0791001	2.5006		9.7753	0.054625	81.9	0.009821
ALB	Albania	Upper middle income	Europe & Central Asia	Yes	1982	150	Europe	39	Southern Europe			8	Northern America and Europe	2784278			27.4	11.14	7.0900002			Redacted															0.39309999	1.9021	57.351898	0.79280001	7.1768999	3.5644	6.9917002	2.7152		11.5333	0.053667	81.5	0.009888
ALB	Albania	Upper middle income	Europe & Central Asia	Yes	1983	150	Europe	39	Southern Europe			8	Northern America and Europe	2843960			27.4	11.1	7.0999999			Redacted															0.3705	1.7367001	57.166401	0.9677	6.7087002	3.4621999	6.2789001	3.046		11.0211	0.058778	81.4	0.008778
ALB	Albania	Upper middle income	Europe & Central Asia	Yes	1984	150	Europe	39	Southern Europe			8	Northern America and Europe	2904429	1857338012	639.48474	27.4	11.13	7.1300001			Redacted															0.38789999	1.8096	56.1861	0.98580003	6.4291	3.5294001	6.5899	2.9663		9.8211	0.056345	80.7	0.007692
ALB	Albania	Upper middle income	Europe & Central Asia	Yes	1985	150	Europe	39	Southern Europe			8	Northern America and Europe	2964762	1897050133	639.86591	27.4	11.12	7.1300001			Redacted															0.40279999	1.7739	49.407001	1.263	6.0538998	3.6149001	6.5188999	2.9006	4.4	4.08	0.0575	80.9	0.006
ALB	Albania	Upper middle income	Europe & Central Asia	Yes	1986	150	Europe	39	Southern Europe			8	Northern America and Europe	3022635	2097326250	693.87347	27.4	11.11	7.1300001			Redacted															0.38429999	1.9234	55.281898	1.1579	5.7579999	3.6556001	7.1066999	2.9903	4.6333	3.8915	0.053043	81.1	0.005941
ALB	Albania	Upper middle income	Europe & Central Asia	Yes	1987	150	Europe	39	Southern Europe			8	Northern America and Europe	3083605	2080796250	674.7934	27.4	11.11	7.1399999			Redacted															0.3538	1.7254	56.1768	1.6947	5.8947001	3.6403999	6.9981999	2.9656	3.3	3.8816	0.05913	91.7	0.005882
ALB	Albania	Upper middle income	Europe & Central Asia	Yes	1988	150	Europe	39	Southern Europe			8	Northern America and Europe	3142336	2051236250	652.77429	27.4	11.17	7.1399999			Redacted															0.3766	1.7128	49.6409	1.6003	5.0398998	3.74	8.5627003	2.875	4.4667	3.8603	0.059565	101.1	0.006061
ALB	Albania	Upper middle income	Europe & Central Asia	Yes	1989	150	Europe	39	Southern Europe			8	Northern America and Europe	3227943	2253090000	697.99561	27.4	11.1	7.0700002			Redacted															0.40810001	1.6992	46.322102	1.5626	4.6547999	3.7346001	9.3745003	2.9617	7.55	4.6464	0.06	99	0.006193
ALB	Albania	Upper middle income	Europe & Central Asia	Yes	1990	150	Europe	39	Southern Europe			8	Northern America and Europe	3286542	2028553750	617.23041	27.4	11.21	7.04			Redacted														4798.647	0.4312	1.7309999	35.130901	1.2775	5.0998001	3.2140999	10.9914	2.7944	6	7.8343	0.058929	120.9	0.006204
ALB	Albania	Upper middle income	Europe & Central Asia	Yes	1991	150	Europe	39	Southern Europe			8	Northern America and Europe	3266790	1099559028	336.58701	27.4	11.27	7.0300002			Redacted														4375.3086	0.30109999	1.7271	35.399601	0.83200002	5.0584998	3.4149001	9.8362999	2.0719	6.875	6.7817	0.059091	111.1	0.006
ALB	Albania	Upper middle income	Europe & Central Asia	Yes	1992	150	Europe	39	Southern Europe			8	Northern America and Europe	3247039	652174990.8	200.85222	27.4	11.27	7.0300002			Redacted														4213.481	0.2339	1.2555	28.48	1.0992	2.6289999	3.0901999	13.0843	2.1586	14.3333	10.6336	0.08125	111.4	0.005952
ALB	Albania	Upper middle income	Europe & Central Asia	Yes	1993	150	Europe	39	Southern Europe			8	Northern America and Europe	3227287	1185315468	367.27924	27.4	11.26	7.02			Redacted														4436.0576	0.1788	1.2309	29.086901	0.89020002	2.2895999	2.9820001	20.5889	2.685	13.3	11.5063	0.082875	105.7	0.006
ALB	Albania	Upper middle income	Europe & Central Asia	Yes	1994	150	Europe	39	Southern Europe			8	Northern America and Europe	3207536	1880951520	586.41632	27.4	11.26	7.02			Redacted														5368.2432	0.1662	1.3431	28.9	0.60689998	2.2344999	3.3199999		2.4609	21.6667	13.9885	0.076	108.8	0.006066
ALB	Albania	Upper middle income	Europe & Central Asia	Yes	1995	150	Europe	39	Southern Europe			8	Northern America and Europe	3187784	2392764853	750.60443	27.4	11.27	7.02			Redacted														5518.9448	0.1443	1.3431	26.633699	0.73000002	2.2690001	2.8304		2.8415	6.5774	14.7964	0.076	110	0.00619
ALB	Albania	Upper middle income	Europe & Central Asia	Yes	1996	150	Europe	39	Southern Europe			8	Northern America and Europe	3168033	3199641336	1009.9773	27.4	11.31	7.02			Redacted														5242.1001	0.12720001	1.3537	21.625999	0.8768	4.7567	2.5992		2.4509	6.6689	16.5156	0.07535	103.5	0.005726
ALB	Albania	Upper middle income	Europe & Central Asia	Yes	1997	150	Europe	39	Southern Europe			8	Northern America and Europe	3148281	2258513974	717.38007	27.4	11.35	7			Redacted														4901.8018	0.1079	1.3234	23.1252	1.1862	4.5356998	2.9105999		2.8333	6.4191	14.6727	0.077048	108.3	0.005692
ALB	Albania	Upper middle income	Europe & Central Asia	Yes	1998	150	Europe	39	Southern Europe			8	Northern America and Europe	3128530	2545964541	813.78937	27.4	11.39	6.9899998			Redacted														4817.127	0.2049	1.3376	19.5376	0.91619998	3.9396	2.7921		2.8721	4.6167	14.8789	0.07624	105.3	0.007727
ALB	Albania	Upper middle income	Europe & Central Asia	Yes	1999	150	Europe	39	Southern Europe			8	Northern America and Europe	3108778	3212121651	1033.2426	27.4	11.45	6.9899998			Redacted														5038.9517	0.1266	1.3123	18.947399	0.98470002	4.0321002	2.7047999		2.7981	4.5833	14.8749	0.077692	105.3	0.007143
ALB	Albania	Upper middle income	Europe & Central Asia	Yes	2000	150	Europe	39	Southern Europe			8	Northern America and Europe	3089027	3480355258	1126.6833	27.4	11.44	6.9899998			Redacted	49.13832074													5177.7642	0.1661	1.3118	17.290899	1.2075	4.0783	2.6451001		3.1751	5.317	16.1893	0.077778	105.6	0.007018
ALB	Albania	Upper middle income	Europe & Central Asia	Yes	2001	150	Europe	39	Southern Europe			8	Northern America and Europe	3060173	3922100794	1281.6598	27.4	11.39	6.9899998			Redacted	49.0811986				4.9									5129.5518	0.1663	1.3167	16.795099	1.0338	4.1932998	2.5014999		3.0308	5.303	16.6815	0.077419	105.1	0.007018
ALB	Albania	Upper middle income	Europe & Central Asia	Yes	2002	150	Europe	39	Southern Europe			8	Northern America and Europe	3051010	4348068242	1425.1243	27.4	11.4	6.9899998			Redacted	48.98476504				6.1									5261.2446	0.38940001	1.2951	15.0358	0.77920002	4.0918002	2.3606		3.2919	6.8	16.3403	0.07871	105.1	0.0075
ALB	Albania	Upper middle income	Europe & Central Asia	Yes	2003	150	Europe	39	Southern Europe			8	Northern America and Europe	3039616	5611496257	1846.1201	27.4	11.21	6.9899998			Redacted	48.88544453				7.5									5120.1074	0.4014	1.3022	13.3574	0.58840001	4.7361999	2.3348999		3.1857	7.2013	15.5347	0.078235	111.1	0.007619
ALB	Albania	Upper middle income	Europe & Central Asia	Yes	2004	150	Europe	39	Southern Europe			8	Northern America and Europe	3026939	7184685782	2373.5813	27.4	11.22	6.9899998			Redacted	50.71767849				8.6									5259.8887	0.38159999	1.3012	12.2612	0.31569999	4.3726001	2.2602		3.4663	7.4994	15.0953	0.078378	111.5	0.0075
ALB	Albania	Upper middle income	Europe & Central Asia	Yes	2005	150	Europe	39	Southern Europe			8	Northern America and Europe	3011487	8052073539	2673.7866	27.4	10.77	6.5900002			Redacted	52.57833406				8.9									5223.4927	0.38330001	1.307	12.2264	0.4526	4.0159001	2.2030001		3.4621	7.448	15.3214	0.078	114.9	0.008857
ALB	Albania	Upper middle income	Europe & Central Asia	Yes	2006	150	Europe	39	Southern Europe			8	Northern America and Europe	2992547	8896072919	2972.7429	27.4	11.2	7.0500002			Redacted	54.46708104				8.8									5273.0703	0.32570001	1.3071001	9.7524004	0.40740001	4.1698999	2.0933001		3.6026	7.7029	13.925	0.077941	115.8	0.010172
ALB	Albania	Upper middle income	Europe & Central Asia	Yes	2007	150	Europe	39	Southern Europe			8	Northern America and Europe	2970017	10677324144	3595.0381	27.4	11.19	6.98			Redacted	56.38384125				8.3									5115.7598	0.34330001	1.3118	8.0623999	0.32319999	3.6303	2.1738		3.7284	7.6075	14.4634	0.077714	113.1	0.012982
ALB	Albania	Upper middle income	Europe & Central Asia	Yes	2008	150	Europe	39	Southern Europe			8	Northern America and Europe	2947314	12881353508	4370.54	27.4	11.81	6.9699998			Redacted	58.32847968				7.3									4899.0713	0.2712	1.3046	10.134	0.2606	3.9744	1.9165		4.0812	7.9266	15.7186	0.078158	110	0.019095
ALB	Albania	Upper middle income	Europe & Central Asia	Yes	2009	150	Europe	39	Southern Europe			8	Northern America and Europe	2927519	12044208086	4114.1348	27.4	12.013	6.96			Redacted	60.30090739				6.3							63.17605	24.11221	4686.3438	0.29789999	1.3591	8.0158005	0.2324	3.9591	1.8523		4.3153	12.2892	16.1732	0.075	110.2	0.023927
ALB	Albania	Upper middle income	Europe & Central Asia	Yes	2010	150	Europe	39	Southern Europe			8	Northern America and Europe	2913021	11926922829	4094.3484	27.4	12.013	6.96	384.08218	659.1781	Redacted	62.30062916				5.8									4764.7905	0.25729999	1.4663	7.4984999	0.1524	4.0485001	1.8188		4.7618	17.2919	19.6609	0.069556	110.3	0.024677
ALB	Albania	Upper middle income	Europe & Central Asia	Yes	2011	150	Europe	39	Southern Europe			8	Northern America and Europe	2905195	12890764531	4437.1426	27.4	12.01	6.96	404.21915	695.64386	Redacted	64.32740144				5.4									4846.5835	0.28999999	1.4613	7.4257002	0.40990001	3.8389001	1.7661999		4.7507	20.8333	20.8414	0.069769	110	0.021232
ALB	Albania	Upper middle income	Europe & Central Asia	Yes	2012	150	Europe	39	Southern Europe			8	Northern America and Europe	2900401	12319830437	4247.6299	27.4	12.013	6.96	421.06851	701.39728	Redacted	66.38085219				5.1									4854.0571	0.27849999	1.0398999	7.506	0.9436	3.6956	1.7812001		4.8838	24.5573	20.7429	0.098059	136.8	0.02
ALB	Albania	Upper middle income	Europe & Central Asia	Yes	2013	150	Europe	39	Southern Europe			8	Northern America and Europe	2895092	12776220507	4413.062	27.4	11.873	6.9629998	435.47943	693.61646	Redacted	68.45983191				5									4968.3198	0.25049999	1.0520999	7.5283999	0.82849997	3.4763999	1.7507		4.9498	17.3727	20.2705	0.096907	138	0.02
ALB	Albania	Upper middle income	Europe & Central Asia	Yes	2014	150	Europe	39	Southern Europe			8	Northern America and Europe	2889104	13228147516	4578.6333	27.4	11.742901	6.96	439.0137	705.1781	Redacted	70.56325981				5									5070.1689	0.2511	1.0522	8.2533998	1.2483	4.4723001	1.7674		4.8926	19.867	20.7494	0.0969	124.2	0.0146
ALB	Albania	Upper middle income	Europe & Central Asia	Yes	2015	150	Europe	39	Southern Europe			8	Northern America and Europe	2880703	11386850130	3952.8025	27.4	11.743	6.961	458.1918	723.28766	Redacted	70.59197092	38.799999			4.9									5155.7661	0.29010001	0.94499999	8.4582996	0.99860001	4.6299	1.765		4.8738	21.0372	21.3267	0.107859	116.1	0.011564
ALB	Albania	Upper middle income	Europe & Central Asia	Yes	2016	150	Europe	39	Southern Europe			8	Northern America and Europe	2876101	11861199831	4124.0552	27.4	11.816999	7.0349998	503.69864	786.21918	Redacted	70.61650808	39			4.7									5122.7085	0.32710001	0.92220002	7.842	0.78049999	4.8899999	1.733		4.7164	27.1095	22.394	0.110543	118.8	0.010918
ALB	Albania	Upper middle income	Europe & Central Asia	Yes	2017	150	Europe	39	Southern Europe			8	Northern America and Europe	2873457	13019689337	4531.0195	27.4	11.74281	6.9619999	480	819.28772	Redacted	70.63694219	38.599998	3.9519999	37.799999	4.7							52.49851	25.73565	5146.9917	0.3028	0.96170002	7.1594	0.81209999	4.8083	1.6935		4.813	25.6932	21.4027	0.106015	118.8	0.010918
ALB	Albania	Upper middle income	Europe & Central Asia	Yes	2018	150	Europe	39	Southern Europe			8	Northern America and Europe	2866376	15156432310	5287.6636	27.4	11.74081	6.96	480.1918	815.42468	Redacted	70.65335019	37.099998	4.0510001	27.9	4.6									4946.248	0.21879999	0.9709	7.1689	0.51480001	5.5068998	1.6770999		4.8405	28.1038	21.5699	0.105043	149.5	0.01106
ALB	Albania	Upper middle income	Europe & Central Asia	Yes	2019	150	Europe	39	Southern Europe			8	Northern America and Europe	2854191	15401830754	5396.2158	27.4	11.74	6.96	492.10959	908.16443	Redacted	70.66585365	33.799999	4.1170001	19.799999	4.3									4864.6611	0.3087	0.93589997	5.9903002	0.6243	5.546	1.5928		5.0382	25.1243	21.7237	0.108967	118.1	0.011343
ALB	Albania	Upper middle income	Europe & Central Asia	Yes	2020	150	Europe	39	Southern Europe			8	Northern America and Europe	2837849	15131866271	5332.1606	27.4	11.655551	6.8755498			Redacted	70.67453739	30.9	4.197	20.1	3.9									4570.6099	0.2656	0.94099998	4.4699998	0.50340003	5.4298	1.5733		5.2092	25.7059	21.8269	0.108358	116	0.011344
ALB	Albania	Upper middle income	Europe & Central Asia	Yes	2021	150	Europe	39	Southern Europe			8	Northern America and Europe	2811666	18260043500	6494.3857						Redacted
ALB	Albania	Upper middle income	Europe & Central Asia	Yes	2022	150	Europe	39	Southern Europe			8	Northern America and Europe									Redacted
DZA	Algeria	Lower middle income	Middle East & North Africa	Yes	1960	2	Africa	15	Northern Africa			12	Northern Africa & Western Asia	11057864	2723593385	246.30376						Redacted
DZA	Algeria	Lower middle income	Middle East & North Africa	Yes	1961	2	Africa	15	Northern Africa			12	Northern Africa & Western Asia	11336336	2434727330	214.77197	2381.74	454.70999	70.660004			Redacted															0.19419999	2.3234999	19.5378	1.4364001	19.4375	3.1256001	2.2732	0.3462	6.9506	4.9048	0.024917	115	0.01
DZA	Algeria	Lower middle income	Middle East & North Africa	Yes	1962	2	Africa	15	Northern Africa			12	Northern Africa & Western Asia	11619828	2001428328	172.24251	2381.74	449	69			Redacted															0.1157	2.3285	21.335699	1.4172	19.4375	2.993	2.9826	0.814	6.9824	4.5987	0.024883	116.7	0.01
DZA	Algeria	Lower middle income	Middle East & North Africa	Yes	1963	2	Africa	15	Northern Africa			12	Northern Africa & Western Asia	11912800	2702960118	226.89545	2381.74	445.10001	68.099998			Redacted															0.1173	2.3232	17.528299	1.4033	19.4375	2.905	3.217	0.8038	6.9114	4.6424	0.02489	123.6	0.01
DZA	Algeria	Lower middle income	Middle East & North Africa	Yes	1964	2	Africa	15	Northern Africa			12	Northern Africa & Western Asia	12221675	2909292864	238.04372	2381.74	441.64001	67.529999			Redacted															0.1551	2.3139	15.1685	1.411	12.2662	2.8264	3.7374001	0.5302	6.9643	4.1266	0.025	114.4	0.01
DZA	Algeria	Lower middle income	Middle East & North Africa	Yes	1965	2	Africa	15	Northern Africa			12	Northern Africa & Western Asia	12550880	3136258897	249.88359	2381.74	441.67001	67.839996			Redacted															0.14210001	2.2233	16.3734	1.401	11.3641	2.7444	4.0022001	0.6063	6.9146	5.1113	0.026005	117.5	0.01
DZA	Algeria	Lower middle income	Middle East & North Africa	Yes	1966	2	Africa	15	Northern Africa			12	Northern Africa & Western Asia	12902626	3039834559	235.59813	2381.74	441.67001	67.839996			Redacted															0.1858	2.2237	19.087799	1.4062999	21.5972	2.6731	4.3622999	0.4039	6.9248	3.3453	0.026042	110	0.01
DZA	Algeria	Lower middle income	Middle East & North Africa	Yes	1967	2	Africa	15	Northern Africa			12	Northern Africa & Western Asia	13275020	3370843066	253.92377	2381.74	442.51001	68.660004			Redacted															0.139	2.1335001	21.017099	1.4033999	12.7375	2.6104	4.6461	0.6314	6.9034	3.3678	0.027147	108.5	0.01
DZA	Algeria	Lower middle income	Middle East & North Africa	Yes	1968	2	Africa	15	Northern Africa			12	Northern Africa & Western Asia	13663581	3852115817	281.92578	2381.74	442.03	67.870003			Redacted															0.12899999	2.1429	19.448799	1.3837	10.2391	2.5395	4.2403998	0.7052	7.182	4.5662	0.027027	111.7	0.01
DZA	Algeria	Lower middle income	Middle East & North Africa	Yes	1969	2	Africa	15	Northern Africa			12	Northern Africa & Western Asia	14061724	4257218772	302.75226	2381.74	442.03	67.870003			Redacted															0.1391	2.1026001	19.120001	1.3915	13.9997	2.4423001	4.5646	0.6149	7.1987	4.4608	0.027536	112.3	0.01
DZA	Algeria	Lower middle income	Middle East & North Africa	Yes	1970	2	Africa	15	Northern Africa			12	Northern Africa & Western Asia	14464992	4863487493	336.2247	2381.74	442.16	68			Redacted															0.13510001	2.1122999	22.562	1.3889	13.0687	2.3661001	15.1101	0.6375	7.1472	4.529	0.027412	115.1	0.01
DZA	Algeria	Lower middle income	Middle East & North Africa	Yes	1971	2	Africa	15	Northern Africa			12	Northern Africa & Western Asia	14872253	5077222367	341.38892	2381.74	454.32999	69.809998			Redacted															0.1428	2.0469999	18.823299	1.4007	13.0687	2.3072	25.3321	0.5878	7.3974	4.5817	0.028261	117.1	0.01
DZA	Algeria	Lower middle income	Middle East & North Africa	Yes	1972	2	Africa	15	Northern Africa			12	Northern Africa & Western Asia	15285992	6766766611	442.67761	2381.74	453.95999	71.110001			Redacted															0.13079999	1.9712	15.1332	1.4177999	13.0687	2.3959999	22.3099	0.6717	7.6569	3.6824	0.029348	115.9	0.01
DZA	Algeria	Lower middle income	Middle East & North Africa	Yes	1973	2	Africa	15	Northern Africa			12	Northern Africa & Western Asia	15709831	8707847924	554.29291	2381.74	443.04001	71.349998			Redacted															0.1586	1.9404	13.8929	1.3819	12.8183	2.3814001	19.6849	0.4937	7.4861	3.816	0.029851	113.1	0.01
DZA	Algeria	Lower middle income	Middle East & North Africa	Yes	1974	2	Africa	15	Northern Africa			12	Northern Africa & Western Asia	16149018	13210029612	818.00824	2381.74	443.35999	71.669998			Redacted															0.1586	1.9161	12.9945	1.2989	13.0687	2.1822	16.487301	0.4979	7.638	4.0932	0.030208	106	0.01
DZA	Algeria	Lower middle income	Middle East & North Africa	Yes	1975	2	Africa	15	Northern Africa			12	Northern Africa & Western Asia	16607706	15557934268	936.7901	2381.74	437.53	74.949997			Redacted															0.1156	1.8664	15.5	1.2497	13.0687	2.0118999	15.5539	0.8452	7.458	3.8467	0.031	114.8	0.01
DZA	Algeria	Lower middle income	Middle East & North Africa	Yes	1976	2	Africa	15	Northern Africa			12	Northern Africa & Western Asia	17085799	17728347375	1037.6072	2381.74	440.20999	77.459999			Redacted															0.1279	1.8073	14.9655	1.2067	13.1387	1.9184999	23.280399	0.6905	7.4483	3.3518	0.032008	112.7	0.01
DZA	Algeria	Lower middle income	Middle East & North Africa	Yes	1977	2	Africa	15	Northern Africa			12	Northern Africa & Western Asia	17582899	20971901273	1192.7443	2381.74	438.32001	75.419998			Redacted															0.1761	1.7503	16.5919	1.1808	13.1387	1.9168	21.931499	0.4109	7.5817	3.0085	0.033084	115.9	0.01
DZA	Algeria	Lower middle income	Middle East & North Africa	Yes	1978	2	Africa	15	Northern Africa			12	Northern Africa & Western Asia	18102266	26364491313	1456.4194	2381.74	438.42999	75.419998			Redacted															0.1417	1.7587	20.403299	1.1518	12.8866	1.9153	107.0193	0.5861	7.6366	2.8323	0.032909	128.9	0.01
DZA	Algeria	Lower middle income	Middle East & North Africa	Yes	1979	2	Africa	15	Northern Africa			12	Northern Africa & Western Asia	18647801	33243422158	1782.6993	2381.74	438.20001	74.970001			Redacted															0.1433	1.7539999	23.566299	1.1141	13.6012	1.9058	33.638802	0.5615	7.6202	3.2488	0.033009	124.4	0.01
DZA	Algeria	Lower middle income	Middle East & North Africa	Yes	1980	2	Africa	15	Northern Africa			12	Northern Africa & Western Asia	19221659	42346380831	2203.0554	2381.74	438.29999	75.089996			Redacted															0.1198	1.7357	24.0096	1.1858	13.7262	1.9203	38.139702	0.7604	7.3928	3.2756	0.033333	123.8	0.01
DZA	Algeria	Lower middle income	Middle East & North Africa	Yes	1981	2	Africa	15	Northern Africa			12	Northern Africa & Western Asia	19824297	44348672668	2237.0867	2381.74	391.70999	75.099998			Redacted															0.13060001	1.7359	24.714001	1.1858	13.467	1.9499	27.082701	0.6462	7.3689	3.2259	0.033333	123.1	0.01
DZA	Algeria	Lower middle income	Middle East & North Africa	Yes	1982	2	Africa	15	Northern Africa			12	Northern Africa & Western Asia	20452901	45207088716	2210.302	2381.74	391.07001	75.089996			Redacted															0.13689999	1.5438	23.968599	1.2936	13.467	1.9414001	23.314899	0.5933	7.383	3.0077	0.0375	123.1	0.01
DZA	Algeria	Lower middle income	Middle East & North Africa	Yes	1983	2	Africa	15	Northern Africa			12	Northern Africa & Western Asia	21101875	48801369800	2312.6555	2381.74	392.82001	72.309998			Redacted															0.1383	1.7363	21.1206	1.4232	13.8318	1.9665	27.9534	0.5795	6.8755	3.1196	0.033333	124	0.01
DZA	Algeria	Lower middle income	Middle East & North Africa	Yes	1984	2	Africa	15	Northern Africa			12	Northern Africa & Western Asia	21763578	53698278906	2467.3462	2381.74	396.10001	75.099998			Redacted															0.1402	1.5784	23.2132	1.2199	13.2913	1.934	39.902901	0.5474	6.8409	3.6593	0.036667	130.1	0.01
DZA	Algeria	Lower middle income	Middle East & North Africa	Yes	1985	2	Africa	15	Northern Africa			12	Northern Africa & Western Asia	22431507	57937868670	2582.8789	2381.74	390.51001	75.110001			Redacted															0.1045	1.709	16.740101	1.1208	13.0719	1.9267	44.2967	0.9125	6.8801	3.7676	0.033862	140	0.01
DZA	Algeria	Lower middle income	Middle East & North Africa	Yes	1986	2	Africa	15	Northern Africa			12	Northern Africa & Western Asia	23102386	63692238160	2756.9551	2381.74	386.88	75.330002			Redacted															0.1092	1.91	15.4436	1.1049	12.87	1.9265	48.855499	0.8372	6.848	4.0509	0.030303	144.9	0.01
DZA	Algeria	Lower middle income	Middle East & North Africa	Yes	1987	2	Africa	15	Northern Africa			12	Northern Africa & Western Asia	23774287	66746396416	2807.5037	2381.74	387.79001	76.239998			Redacted															0.1159	1.4786	14.5013	1.1181999	12.926	1.8778	34.037701	0.7599	7.2291	3.9261	0.03913	152.9	0.01
DZA	Algeria	Lower middle income	Middle East & North Africa	Yes	1988	2	Africa	15	Northern Africa			12	Northern Africa & Western Asia	24443472	59089067187	2417.3762	2381.74	388.17001	76.419998			Redacted															0.13600001	1.2792	12.8276	1.0946	12.7375	2.0222001	20.824699	0.5741	8.0071	3.7038	0.045238	152	0.01
DZA	Algeria	Lower middle income	Middle East & North Africa	Yes	1989	2	Africa	15	Northern Africa			12	Northern Africa & Western Asia	25106192	55634414465	2215.9639	2381.74	387.60001	76.730003			Redacted															0.116	1.24	11.4747	1.071	12.2657	2.0513	18.676701	0.7604	7.2394	3.9032	0.046667	152.1	0.01
DZA	Algeria	Lower middle income	Middle East & North Africa	Yes	1990	2	Africa	15	Northern Africa			12	Northern Africa & Western Asia	25758872	62048562947	2408.823	2381.74	386.76001	76.349998			Redacted														21364.027	0.1191	1.0748	10.5709	1.0061001	12.1143	1.9671	23.5215	0.6877	7.4524	3.6198	0.053846	153.3	0.01
DZA	Algeria	Lower middle income	Middle East & North Africa	Yes	1991	2	Africa	15	Northern Africa			12	Northern Africa & Western Asia	26400468	45715614560	1731.6213	2381.74	386.22	78.059998			Redacted														22976.951	0.095299996	1.2759	9.7275	0.9702	11.9733	1.9783	16.8027	1.1146	8.6363	4.2126	0.045357	159.8	0.01
DZA	Algeria	Lower middle income	Middle East & North Africa	Yes	1992	2	Africa	15	Northern Africa			12	Northern Africa & Western Asia	27028330	48003078389	1776.0283	2381.74	388.64999	80.940002			Redacted														23475.635	0.1033	1.5025001	8.4798002	1.0010999	11.6208	2.0222001	19.970699	0.9433	9.1613	4.8148	0.038519	160.8	0.01
DZA	Algeria	Lower middle income	Middle East & North Africa	Yes	1993	2	Africa	15	Northern Africa			12	Northern Africa & Western Asia	27635517	49945599429	1807.2975	2381.74	388.62	80.639999			Redacted														24503.303	0.1214	1.5214	7.7712998	1.0045	11.6208	1.9959	32.352001	0.7417	8.635	5.0557	0.038043	161	0.01
DZA	Algeria	Lower middle income	Middle East & North Africa	Yes	1994	2	Africa	15	Northern Africa			12	Northern Africa & Western Asia	28213777	42543178042	1507.8867	2381.74	396.39999	80.059998			Redacted														24190.408	0.1231	1.3588001	7.0482001	1.2003	11.3961	1.8778	27.370501	0.7494	9.0581	4.5518	0.042593	163.6	0.01
DZA	Algeria	Lower middle income	Middle East & North Africa	Yes	1995	2	Africa	15	Northern Africa			12	Northern Africa & Western Asia	28757788	41764315330	1452.2784	2381.74	396.48999	80.290001			Redacted														24272.152	0.115	0.9206	6.5026002	1.5835	11.3961	1.7194	12.1311	0.8295	7.9486	4.8185	0.062857	178.1	0.01
DZA	Algeria	Lower middle income	Middle East & North Africa	Yes	1996	2	Africa	15	Northern Africa			12	Northern Africa & Western Asia	29266415	46941582519	1603.9403	2381.74	396.35999	80.400002			Redacted														24660.143	0.092100002	0.88529998	6.2076998	1.2262	11.3961	1.5724	11.0888	1.3378	8.5263	5.2496	0.065385	168.3	0.01
DZA	Algeria	Lower middle income	Middle East & North Africa	Yes	1997	2	Africa	15	Northern Africa			12	Northern Africa & Western Asia	29742980	48177612042	1619.7977	2381.74	396.89999	81.589996			Redacted														24811.348	0.1223	0.90429997	6.3867002	1.3399	11.3961	1.6589	65.886101	0.7798	8.6353	4.8581	0.064	179.9	0.01
DZA	Algeria	Lower middle income	Middle East & North Africa	Yes	1998	2	Africa	15	Northern Africa			12	Northern Africa & Western Asia	30192750	48187747529	1596.0039	2381.74	398.26001	81.739998			Redacted														26198.938	0.1165	0.94709998	7.2363	1.7757	11.3961	1.4121	50.477001	0.8463	10.0828	5.5221	0.061111	183.3	0.01
DZA	Algeria	Lower middle income	Middle East & North Africa	Yes	1999	2	Africa	15	Northern Africa			12	Northern Africa & Western Asia	30623406	48640653469	1588.3489	2381.74	397.31	81.919998			Redacted														27148.572	0.1044	0.93349999	8.6071997	1.5773	11.3961	1.4444	57.7523	1.0699	11.0284	6.1403	0.062	180	0.01
DZA	Algeria	Lower middle income	Middle East & North Africa	Yes	2000	2	Africa	15	Northern Africa			12	Northern Africa & Western Asia	31042238	54790392746	1765.0271	2381.74	400.20999	81.919998			Redacted	70.07851708													27173.76	0.1165	0.74510002	6.7704	1.6433001	11.3961	1.0671999	57.288101	0.8833	10.3691	5.5541	0.077692	197.9	0.01
DZA	Algeria	Lower middle income	Middle East & North Africa	Yes	2001	2	Africa	15	Northern Africa			12	Northern Africa & Western Asia	31451513	54744712815	1740.6067	2381.74	401.09	81.629997			Redacted	70.64218151				8									27427.936	0.104	0.69679999	7.4404998	1.6712	11.3961	1.1561	61.025501	1.1069	10.9494	5.9083	0.083077	183.2	0.01
DZA	Algeria	Lower middle income	Middle East & North Africa	Yes	2002	2	Africa	15	Northern Africa			12	Northern Africa & Western Asia	31855110	56760355865	1781.8289	2381.74	398.54999	82.059998			Redacted	71.19185326				7.3									28348.424	0.106	0.65109998	7.0883002	1.7067	11.3961	1.0628999	41.545399	1.0586	11.8771	5.9353	0.088889	193.3	0.01
DZA	Algeria	Lower middle income	Middle East & North Africa	Yes	2003	2	Africa	15	Northern Africa			12	Northern Africa & Western Asia	32264159	67863828413	2103.3813	2381.74	399.05701	82.446999			Redacted	71.72696509				7									29454.006	0.091200002	0.63139999	7.1236	1.7196	11.3961	1.0415	26.513	1.4703	12.9362	6.5012	0.091667	194.8	0.01
DZA	Algeria	Lower middle income	Middle East & North Africa	Yes	2004	2	Africa	15	Northern Africa			12	Northern Africa & Western Asia	32692153	85332581189	2610.1853	2381.74	411.45001	82.959999			Redacted	72.24755271				7									31289.906	0.093400002	0.611	6.3085999	1.7036	11.3961	0.9835	133.85429	1.3441	13.8701	6.4294	0.094737	193.8	0.01
DZA	Algeria	Lower middle income	Middle East & North Africa	Yes	2005	2	Africa	15	Northern Africa			12	Northern Africa & Western Asia	33149720	1.03198E+11	3113.095	2381.74	412.10999	83.629997			Redacted	72.75314768				6.7									32611.668	0.089900002	0.62849998	6.8443999	1.7036	11.3961	0.8527	11.461	1.5008	14.1239	6.843	0.092105	193.5	0.01
DZA	Algeria	Lower middle income	Middle East & North Africa	Yes	2006	2	Africa	15	Northern Africa			12	Northern Africa & Western Asia	33641007	1.17027E+11	3478.71	2381.74	411.81	83.779999			Redacted	73.24434697				6.4									30314.963	0.089500003	0.61619997	8.0465002	1.7036	12.1558	0.70929998	67.749901	1.5037	14.7157	6.8327	0.093942	194.6	0.01
DZA	Algeria	Lower middle income	Middle East & North Africa	Yes	2007	2	Africa	15	Northern Africa			12	Northern Africa & Western Asia	34166976	1.34977E+11	3950.5129	2381.74	412.51999	83.900002			Redacted	73.72071865				5.9									32032.998	0.094899997	0.57679999	8.3739996	1.6888	11.7637	0.71859998	59.063301	1.2534	14.3928	5.8167	0.100354	195.2	0.01
DZA	Algeria	Lower middle income	Middle East & North Africa	Yes	2008	2	Africa	15	Northern Africa			12	Northern Africa & Western Asia	34730604	1.71001E+11	4923.6318	2381.74	413.09	84			Redacted	74.18282004				5.6									32112.697	0.1046	0.5966	8.1317997	1.6969	11.3961	0.722	40.615601	1.034	13.8528	6.6692	0.097032	195.3	0.01
DZA	Algeria	Lower middle income	Middle East & North Africa	Yes	2009	2	Africa	15	Northern Africa			12	Northern Africa & Western Asia	35333882	1.37211E+11	3883.271	2381.74	413.79999	83.989998			Redacted	74.62768941				5.1									33000.586	0.0845	0.58310002	8.2368002	1.6888	11.3961	0.66659999	63.966	1.6539	16.5817	7.7306	0.099262	194.8	0.01
DZA	Algeria	Lower middle income	Middle East & North Africa	Yes	2010	2	Africa	15	Northern Africa			12	Northern Africa & Western Asia	35977451	1.61207E+11	4480.7861	2381.74	413.73999	84.110001	246.32878	392.79449	Redacted	75.0568085				4.3									33765.895	0.088799998	0.43700001	8.5211	1.7158	11.246	0.65280002	102.3941	1.4743	12.4169	7.5781	0.13243	185.5	0.01
DZA	Algeria	Lower middle income	Middle East & North Africa	Yes	2011	2	Africa	15	Northern Africa			12	Northern Africa & Western Asia	36661438	2.00013E+11	5455.6792	2381.74	413.88	84.209999	278.35617	410.38354	Redacted	75.469921				3.8									36289.359	0.086499996	0.42719999	8.7479	1.6761	11.4198	0.60350001	93.740997	1.6433	17.1507	8.3213	0.135474	179.1	0.01
DZA	Algeria	Lower middle income	Middle East & North Africa	Yes	2012	2	Africa	15	Northern Africa			12	Northern Africa & Western Asia	37383899	2.09059E+11	5592.2202	2381.74	413.9819	84.305	286.32877	439.86304	Redacted	75.86762618				3.2									41449.93	0.085600004	0.43329999	8.3546	1.6352	10.725	0.58740002	126.9081	1.6776	16.5425	8.9097	0.133566	193.8	0.01
DZA	Algeria	Lower middle income	Middle East & North Africa	Yes	2013	2	Africa	15	Northern Africa			12	Northern Africa & Western Asia	38140135	2.09755E+11	5499.5874	2381.74	414.31638	84.352005	303.75342	474.19177	Redacted	76.25014456				3									43248.168	0.0836	0.43329999	8.2896004	1.5838	10.725	0.5636	105.4226	1.8131	18.4821	9.6111	0.133567	184.1	0.01
DZA	Algeria	Lower middle income	Middle East & North Africa	Yes	2014	2	Africa	15	Northern Africa			12	Northern Africa & Western Asia	38923688	2.1381E+11	5493.0566	2381.74	414.31	84.391998	293.1781	477.83563	Redacted	75.97178915				2.9									46618.352	0.092699997	0.433	8.5389004	1.6422	11	0.57459998	125.1248	1.3692	21.3341	10.5471	0.133655	184.4	0.01
DZA	Algeria	Lower middle income	Middle East & North Africa	Yes	2015	2	Africa	15	Northern Africa			12	Northern Africa & Western Asia	39728020	1.65979E+11	4177.8896	2381.741	414.564	84.624001	306.19177	495.72604	Redacted	75.53437151	22.9			2.8									48880.613	0.092299998	0.34740001	8.6764002	1.7403001	11.0948	0.70950001	138.0451	1.4002	22.23	11.4	0.166579	189.8	0.01
DZA	Algeria	Lower middle income	Middle East & North Africa	Yes	2016	2	Africa	15	Northern Africa			12	Northern Africa & Western Asia	40551398	1.60034E+11	3946.4524	2381.741	413.60199	84.175995	292.08218	509.78085	Redacted	75.06853131	21.5			2.8									49721.18	0.1031	0.3461	7.9762001	1.7298	11	0.71069998	119.8754	1.0204	18.1204	10.6542	0.167203	207.9	0.01
DZA	Algeria	Lower middle income	Middle East & North Africa	Yes	2017	2	Africa	15	Northern Africa			12	Northern Africa & Western Asia	41389174	1.70097E+11	4109.6982	2381.741	413.35141	84.834259	288.35617	496.21918	Redacted	74.57496533	19.700001	3.763	35.200001	2.7									50105.543	0.1043	0.4052	6.3782001	1.7497	11.5441	0.75620002	121.8045	0.9903	19.4501	11.0709	0.142835	231	0.01
DZA	Algeria	Lower middle income	Middle East & North Africa	Yes	2018	2	Africa	15	Northern Africa			12	Northern Africa & Western Asia	42228415	1.74911E+11	4142.0186	2381.741	413.58847	85.170166	276.90411	526.8493	Redacted	73.87983297	17.6	3.822	33.900002	2.5									52752.527	0.081500001	0.43099999	7.3624001	1.7519	11.2697	0.73089999	123.7419	1.952	23.3657	12.4304	0.134281	226.7	0.01
DZA	Algeria	Lower middle income	Middle East & North Africa	Yes	2019	2	Africa	15	Northern Africa			12	Northern Africa & Western Asia	43053054	1.71767E+11	3989.6682	2381.741	413.58847	85.170166	297.04108	566.35614	Redacted	73.13974587	17.6	3.796	31.799999	2.5							39.35625	25.99189	52597.387	0.084100001	0.4226	7.27	1.7635	11.428	0.7069	121.7767	1.7674	24.6673	13.1442	0.136968	228.9	0.01
DZA	Algeria	Lower middle income	Middle East & North Africa	Yes	2020	2	Africa	15	Northern Africa			12	Northern Africa & Western Asia	43851043	1.45009E+11	3306.8582	2381.741	413.58847	85.170166			Redacted	72.3814561	19	3.76	30.200001	2.5									51100.961	0.0889	0.4436	7.4362998	1.7753	11.34	0.70639998	122.5512	1.5204	23.9273	13.1031	0.130453	223.1	0.01
DZA	Algeria	Lower middle income	Middle East & North Africa	Yes	2021	2	Africa	15	Northern Africa			12	Northern Africa & Western Asia	44616626	1.67983E+11	3765.0347						Redacted
DZA	Algeria	Lower middle income	Middle East & North Africa	Yes	2022	2	Africa	15	Northern Africa			12	Northern Africa & Western Asia									Redacted
AND	Andorra	High income	Europe & Central Asia	Yes	1960	150	Europe	39	Southern Europe			20	Northern America and Europe	13410								Redacted
AND	Andorra	High income	Europe & Central Asia	Yes	1961	150	Europe	39	Southern Europe			20	Northern America and Europe	14378			0.47	0.25999999	0.01			Redacted
AND	Andorra	High income	Europe & Central Asia	Yes	1962	150	Europe	39	Southern Europe			20	Northern America and Europe	15379			0.47	0.25999999	0.01			Redacted
AND	Andorra	High income	Europe & Central Asia	Yes	1963	150	Europe	39	Southern Europe			20	Northern America and Europe	16407			0.47	0.25999999	0.01			Redacted
AND	Andorra	High income	Europe & Central Asia	Yes	1964	150	Europe	39	Southern Europe			20	Northern America and Europe	17466			0.47	0.25999999	0.01			Redacted
AND	Andorra	High income	Europe & Central Asia	Yes	1965	150	Europe	39	Southern Europe			20	Northern America and Europe	18542			0.47	0.25999999	0.01			Redacted
AND	Andorra	High income	Europe & Central Asia	Yes	1966	150	Europe	39	Southern Europe			20	Northern America and Europe	19646			0.47	0.25999999	0.01			Redacted
AND	Andorra	High income	Europe & Central Asia	Yes	1967	150	Europe	39	Southern Europe			20	Northern America and Europe	20760			0.47	0.25999999	0.01			Redacted
AND	Andorra	High income	Europe & Central Asia	Yes	1968	150	Europe	39	Southern Europe			20	Northern America and Europe	21886			0.47	0.25999999	0.01			Redacted
AND	Andorra	High income	Europe & Central Asia	Yes	1969	150	Europe	39	Southern Europe			20	Northern America and Europe	23053			0.47	0.25999999	0.01			Redacted
AND	Andorra	High income	Europe & Central Asia	Yes	1970	150	Europe	39	Southern Europe			20	Northern America and Europe	24275	78619206.09	3238.6902	0.47	0.25999999	0.01			Redacted
AND	Andorra	High income	Europe & Central Asia	Yes	1971	150	Europe	39	Southern Europe			20	Northern America and Europe	25571	89409820.36	3496.532	0.47	0.25	0.01			Redacted
AND	Andorra	High income	Europe & Central Asia	Yes	1972	150	Europe	39	Southern Europe			20	Northern America and Europe	26885	113408231.9	4218.2715	0.47	0.25	0.01			Redacted
AND	Andorra	High income	Europe & Central Asia	Yes	1973	150	Europe	39	Southern Europe			20	Northern America and Europe	28232	150820102.8	5342.1685	0.47	0.23999999	0.01			Redacted
AND	Andorra	High income	Europe & Central Asia	Yes	1974	150	Europe	39	Southern Europe			20	Northern America and Europe	29515	186558696.3	6320.8096	0.47	0.23999999	0.01			Redacted
AND	Andorra	High income	Europe & Central Asia	Yes	1975	150	Europe	39	Southern Europe			20	Northern America and Europe	30705	220127246.4	7169.1011	0.47	0.23999999	0.01			Redacted
AND	Andorra	High income	Europe & Central Asia	Yes	1976	150	Europe	39	Southern Europe			20	Northern America and Europe	31782	227281024.6	7151.25	0.47	0.23	0.01			Redacted
AND	Andorra	High income	Europe & Central Asia	Yes	1977	150	Europe	39	Southern Europe			20	Northern America and Europe	32769	254020153.3	7751.8433	0.47	0.23	0.01			Redacted
AND	Andorra	High income	Europe & Central Asia	Yes	1978	150	Europe	39	Southern Europe			20	Northern America and Europe	33744	308008897.6	9127.8125	0.47	0.23	0.01			Redacted
AND	Andorra	High income	Europe & Central Asia	Yes	1979	150	Europe	39	Southern Europe			20	Northern America and Europe	34825	411578334.2	11818.474	0.47	0.23	0.01			Redacted
AND	Andorra	High income	Europe & Central Asia	Yes	1980	150	Europe	39	Southern Europe			20	Northern America and Europe	36063	446416105.8	12378.784	0.47	0.23	0.01			Redacted
AND	Andorra	High income	Europe & Central Asia	Yes	1981	150	Europe	39	Southern Europe			20	Northern America and Europe	37498	388958731.3	10372.786	0.47	0.23	0.01			Redacted
AND	Andorra	High income	Europe & Central Asia	Yes	1982	150	Europe	39	Southern Europe			20	Northern America and Europe	39115	375895956.4	9610.0205	0.47	0.23	0.01			Redacted
AND	Andorra	High income	Europe & Central Asia	Yes	1983	150	Europe	39	Southern Europe			20	Northern America and Europe	40854	327861832.9	8025.2075	0.47	0.23	0.01			Redacted
AND	Andorra	High income	Europe & Central Asia	Yes	1984	150	Europe	39	Southern Europe			20	Northern America and Europe	42706	330070689.3	7728.9067	0.47	0.23	0.01			Redacted
AND	Andorra	High income	Europe & Central Asia	Yes	1985	150	Europe	39	Southern Europe			20	Northern America and Europe	44593	346737964.8	7775.6143	0.47	0.23	0.01			Redacted
AND	Andorra	High income	Europe & Central Asia	Yes	1986	150	Europe	39	Southern Europe			20	Northern America and Europe	46520	482000594	10361.147	0.47	0.23	0.01			Redacted
AND	Andorra	High income	Europe & Central Asia	Yes	1987	150	Europe	39	Southern Europe			20	Northern America and Europe	48459	611316399.4	12615.126	0.47	0.23	0.01			Redacted
AND	Andorra	High income	Europe & Central Asia	Yes	1988	150	Europe	39	Southern Europe			20	Northern America and Europe	50433	721425939.2	14304.641	0.47	0.23	0.01			Redacted
AND	Andorra	High income	Europe & Central Asia	Yes	1989	150	Europe	39	Southern Europe			20	Northern America and Europe	52452	795449332.4	15165.281	0.47	0.23	0.01			Redacted
AND	Andorra	High income	Europe & Central Asia	Yes	1990	150	Europe	39	Southern Europe			20	Northern America and Europe	54508	1029048482	18878.852	0.47	0.23	0.01			Redacted														38.319901
AND	Andorra	High income	Europe & Central Asia	Yes	1991	150	Europe	39	Southern Europe			20	Northern America and Europe	56666	1106928583	19534.264	0.47	0.23	0.01			Redacted														38.118
AND	Andorra	High income	Europe & Central Asia	Yes	1992	150	Europe	39	Southern Europe			20	Northern America and Europe	58882	1210013652	20549.805	0.47	0.23	0.01			Redacted														37.855801
AND	Andorra	High income	Europe & Central Asia	Yes	1993	150	Europe	39	Southern Europe			20	Northern America and Europe	60974	1007025755	16515.658	0.47	0.23	0.01			Redacted														37.658699
AND	Andorra	High income	Europe & Central Asia	Yes	1994	150	Europe	39	Southern Europe			20	Northern America and Europe	62676	1017549124	16235.068	0.47	0.23	0.01			Redacted														37.898499
AND	Andorra	High income	Europe & Central Asia	Yes	1995	150	Europe	39	Southern Europe			20	Northern America and Europe	63860	1178738991	18458.174	0.47	0.23	0.01			Redacted														40.8587
AND	Andorra	High income	Europe & Central Asia	Yes	1996	150	Europe	39	Southern Europe			20	Northern America and Europe	64363	1223945357	19016.289	0.47	0.23	0.01			Redacted														42.985901
AND	Andorra	High income	Europe & Central Asia	Yes	1997	150	Europe	39	Southern Europe			20	Northern America and Europe	64318	1180597273	18355.627	0.47	0.23	0.01			Redacted														43.716301
AND	Andorra	High income	Europe & Central Asia	Yes	1998	150	Europe	39	Southern Europe			20	Northern America and Europe	64140	1211932398	18895.111	0.47	0.23	0.01			Redacted														45.555901
AND	Andorra	High income	Europe & Central Asia	Yes	1999	150	Europe	39	Southern Europe			20	Northern America and Europe	64368	1239876305	19262.309	0.47	0.23	0.01			Redacted														46.551701
AND	Andorra	High income	Europe & Central Asia	Yes	2000	150	Europe	39	Southern Europe			20	Northern America and Europe	65390	1429049198	21854.246	0.47	0.23	0.01			Redacted	90.64000066													45.015099
AND	Andorra	High income	Europe & Central Asia	Yes	2001	150	Europe	39	Southern Europe			20	Northern America and Europe	67344	1546926174	22970.512	0.47	0.22750001	0.0075			Redacted	90.63999936													44.4366
AND	Andorra	High income	Europe & Central Asia	Yes	2002	150	Europe	39	Southern Europe			20	Northern America and Europe	70048	1755910032	25067.24	0.47	0.22850001	0.008500001			Redacted	90.64000185													44.0994
AND	Andorra	High income	Europe & Central Asia	Yes	2003	150	Europe	39	Southern Europe			20	Northern America and Europe	73180	2361726862	32272.846	0.47	0.22860001	0.0086			Redacted	90.63999528													43.327202
AND	Andorra	High income	Europe & Central Asia	Yes	2004	150	Europe	39	Southern Europe			20	Northern America and Europe	76250	2894921778	37966.188	0.47	0.2281	0.0081			Redacted	90.64000397													44.139999
AND	Andorra	High income	Europe & Central Asia	Yes	2005	150	Europe	39	Southern Europe			20	Northern America and Europe	78871	3159905484	40064.227	0.47	0.21799999	0.008			Redacted	90.63999671													43.660599
AND	Andorra	High income	Europe & Central Asia	Yes	2006	150	Europe	39	Southern Europe			20	Northern America and Europe	80995	3456442103	42674.758	0.47	0.21780001	0.0078			Redacted	90.64000107													42.0886
AND	Andorra	High income	Europe & Central Asia	Yes	2007	150	Europe	39	Southern Europe			20	Northern America and Europe	82682	3952600602	47804.852	0.47	0.2077	0.0077			Redacted	90.63999686													41.102001
AND	Andorra	High income	Europe & Central Asia	Yes	2008	150	Europe	39	Southern Europe			20	Northern America and Europe	83860	4085630584	48719.66	0.47	0.2076	0.0076			Redacted	90.64000309													41.0037
AND	Andorra	High income	Europe & Central Asia	Yes	2009	150	Europe	39	Southern Europe			20	Northern America and Europe	84461	3674409558	43504.215	0.47	0.2077	0.0077			Redacted	90.64000102													39.1656
AND	Andorra	High income	Europe & Central Asia	Yes	2010	150	Europe	39	Southern Europe			20	Northern America and Europe	84454	3449925739	40849.762	0.47	0.19770001	0.0077			Redacted	90.64000205													38.7062
AND	Andorra	High income	Europe & Central Asia	Yes	2011	150	Europe	39	Southern Europe			20	Northern America and Europe	83748	3629133574	43333.973	0.47	0.19770001	0.0077			Redacted	90.63999794													36.423
AND	Andorra	High income	Europe & Central Asia	Yes	2012	150	Europe	39	Southern Europe			20	Northern America and Europe	82427	3188652765	38684.566	0.47	0.1876	0.0076			Redacted	90.64000315													35.937801
AND	Andorra	High income	Europe & Central Asia	Yes	2013	150	Europe	39	Southern Europe			20	Northern America and Europe	80770	3193512950	39538.355	0.47	0.1881	0.0081			Redacted	90.63999572													35.987598
AND	Andorra	High income	Europe & Central Asia	Yes	2014	150	Europe	39	Southern Europe			20	Northern America and Europe	79213	3271685597	41302.383	0.47	0.18799999	0.008			Redacted	90.64000109													35.276901
AND	Andorra	High income	Europe & Central Asia	Yes	2015	150	Europe	39	Southern Europe			20	Northern America and Europe	77993	2789881259	35770.918	0.47	0.1881	0.0081			Redacted	90.63999778													35.452599
AND	Andorra	High income	Europe & Central Asia	Yes	2016	150	Europe	39	Southern Europe			20	Northern America and Europe	77295	2896610480	37474.746	0.47	0.1882	0.0082			Redacted	90.63999553													35.7785
AND	Andorra	High income	Europe & Central Asia	Yes	2017	150	Europe	39	Southern Europe			20	Northern America and Europe	76997	3000162081	38964.66	0.47	0.1882	0.0082			Redacted	90.63999888													35.772099
AND	Andorra	High income	Europe & Central Asia	Yes	2018	150	Europe	39	Southern Europe			20	Northern America and Europe	77008	3218419897	41793.32	0.47	0.1883	0.0083			Redacted	90.64000112													36.481899
AND	Andorra	High income	Europe & Central Asia	Yes	2019	150	Europe	39	Southern Europe			20	Northern America and Europe	77146	3155149348	40898.418	0.47	0.18799999	0.008			Redacted	90.64000336													36.7519
AND	Andorra	High income	Europe & Central Asia	Yes	2020	150	Europe	39	Southern Europe			20	Northern America and Europe	77265	2891001149	37416.699	0.47	0.18719999	0.0072			Redacted	90.64000336													36.745098
AND	Andorra	High income	Europe & Central Asia	Yes	2021	150	Europe	39	Southern Europe			20	Northern America and Europe	77354	3329910724	43047.688						Redacted
AND	Andorra	High income	Europe & Central Asia	Yes	2022	150	Europe	39	Southern Europe			20	Northern America and Europe									Redacted
AGO	Angola	Lower middle income	Sub-Saharan Africa	Yes	1960	2	Africa	202	Sub-Saharan Africa	17	Middle Africa	24	Sub-Saharan Africa	5454938								Redacted
AGO	Angola	Lower middle income	Sub-Saharan Africa	Yes	1961	2	Africa	202	Sub-Saharan Africa	17	Middle Africa	24	Sub-Saharan Africa	5531451			1246.7	451.77219	31.700001			Redacted															0.1661	3.3039999	75.0961	2.7116001	9.5081997	3.7556	6.9330001	0.828	5	6.7952	0.0175	142.9	0.009
AGO	Angola	Lower middle income	Sub-Saharan Africa	Yes	1962	2	Africa	202	Sub-Saharan Africa	17	Middle Africa	24	Sub-Saharan Africa	5608499			1246.7	452.07217	32			Redacted															0.16509999	3.3053	77.476196	2.7037001	9.5458002	3.7556	6.6464	0.8303	5	7.0743	0.0175	139.9	0.009
AGO	Angola	Lower middle income	Sub-Saharan Africa	Yes	1963	2	Africa	202	Sub-Saharan Africa	17	Middle Africa	24	Sub-Saharan Africa	5679409			1246.7	452.27219	32.200001			Redacted															0.1705	3.3065	77.474998	2.7125001	9.6093998	3.7556	6.4384999	0.7984	5	7.0938	0.0175	140	0.009
AGO	Angola	Lower middle income	Sub-Saharan Africa	Yes	1964	2	Africa	202	Sub-Saharan Africa	17	Middle Africa	24	Sub-Saharan Africa	5734995			1246.7	452.57217	32.5			Redacted															0.1612	3.3076	75.323898	2.7130001	9.7702999	3.7553999	6.1985998	0.8758	5.1429	7.2603	0.0175	144.6	0.009
AGO	Angola	Lower middle income	Sub-Saharan Africa	Yes	1965	2	Africa	202	Sub-Saharan Africa	17	Middle Africa	24	Sub-Saharan Africa	5770573			1246.7	452.77219	32.700001			Redacted															0.16509999	3.3087001	75.526497	2.7056	8.7384005	3.7553999	5.8126001	0.932	5.3571	7.1397	0.0175	145.6	0.009
AGO	Angola	Lower middle income	Sub-Saharan Africa	Yes	1966	2	Africa	202	Sub-Saharan Africa	17	Middle Africa	24	Sub-Saharan Africa	5781305			1246.7	453.07217	33			Redacted															0.1869	3.2024	76.091599	2.5392001	8.8276997	3.7553999	5.9405999	0.8243	5.3571	7.146	0.018068	147.4	0.009
AGO	Angola	Lower middle income	Sub-Saharan Africa	Yes	1967	2	Africa	202	Sub-Saharan Africa	17	Middle Africa	24	Sub-Saharan Africa	5774440			1246.7	453.37219	33.299999			Redacted															0.1982	3.1338	76.739197	2.4617	8.8814001	3.7553999	5.4681001	0.8146	5.5714	7.2767	0.018445	148.3	0.009
AGO	Angola	Lower middle income	Sub-Saharan Africa	Yes	1968	2	Africa	202	Sub-Saharan Africa	17	Middle Africa	24	Sub-Saharan Africa	5771973			1246.7	453.67218	33.599998			Redacted															0.1937	3.0768001	74.054497	2.3673999	8.96	3.7556	11.7575	0.8057	5.7143	7.3478	0.01882	152.4	0.009
AGO	Angola	Lower middle income	Sub-Saharan Africa	Yes	1969	2	Africa	202	Sub-Saharan Africa	17	Middle Africa	24	Sub-Saharan Africa	5803677			1246.7	454.07217	34			Redacted															0.1776	3.0353999	72.955399	2.2037001	9.0542002	3.7553999	7.6665001	0.8989	5.7857	7.2467	0.018992	155.8	0.009
AGO	Angola	Lower middle income	Sub-Saharan Africa	Yes	1970	2	Africa	202	Sub-Saharan Africa	17	Middle Africa	24	Sub-Saharan Africa	5890360			1246.7	454.07217	34			Redacted															0.1812	3.0213001	70.740898	1.9220999	9.224	3.7555001	6.7737999	0.9113	5.8571	8.2218	0.019172	160.8	0.009
AGO	Angola	Lower middle income	Sub-Saharan Africa	Yes	1971	2	Africa	202	Sub-Saharan Africa	17	Middle Africa	24	Sub-Saharan Africa	6041239			1246.7	454.07217	34			Redacted															0.2369	2.9428999	73.781197	1.9424	8.9558001	3.7553999	6.5054998	0.8057	5.8571	8.2286	0.019688	155.2	0.009
AGO	Angola	Lower middle income	Sub-Saharan Africa	Yes	1972	2	Africa	202	Sub-Saharan Africa	17	Middle Africa	24	Sub-Saharan Africa	6248965			1246.7	454.07217	34			Redacted															0.2401	2.9161	75.673203	1.9496	9.1522999	3.7551999	8.8712997	0.7803	5.7241	7.215	0.019815	150.9	0.009
AGO	Angola	Lower middle income	Sub-Saharan Africa	Yes	1973	2	Africa	202	Sub-Saharan Africa	17	Middle Africa	24	Sub-Saharan Africa	6497283			1246.7	454.07217	34			Redacted															0.23029999	2.8898001	75.274498	1.9523	9.2851	3.7553999	6.1996999	0.764	5.7931	8.2156	0.02	149.7	0.009
AGO	Angola	Lower middle income	Sub-Saharan Africa	Yes	1974	2	Africa	202	Sub-Saharan Africa	17	Middle Africa	24	Sub-Saharan Africa	6761623			1246.7	454.07217	34			Redacted															0.2251	2.8903999	76.595001	1.9768	9.3165998	3.7553999	7.3185	0.7126	5.8621	8.6481	0.02	149.7	0.009
AGO	Angola	Lower middle income	Sub-Saharan Africa	Yes	1975	2	Africa	202	Sub-Saharan Africa	17	Middle Africa	24	Sub-Saharan Africa	7023994			1246.7	454.07217	34			Redacted															0.1847	2.8987999	65.928497	2.0064001	9.4710999	3.7553999	6.0689001	0.7739	5.5556	7.1698	0.02	144.8	0.009
AGO	Angola	Lower middle income	Sub-Saharan Africa	Yes	1976	2	Africa	202	Sub-Saharan Africa	17	Middle Africa	24	Sub-Saharan Africa	7279630			1246.7	454.07217	34			Redacted															0.1772	2.8993001	72.633499	2.0395999	9.4144001	3.7556	8.0462999	0.7755	5.7143	8.2243	0.02	157.1	0.009
AGO	Angola	Lower middle income	Sub-Saharan Africa	Yes	1977	2	Africa	202	Sub-Saharan Africa	17	Middle Africa	24	Sub-Saharan Africa	7533814			1246.7	454.07217	34			Redacted															0.31369999	2.8921001	72.309998	2.0764	9.3621998	3.7551999	8.2600002	0.6031	5.8621	7.9444	0.02	157.9	0.009
AGO	Angola	Lower middle income	Sub-Saharan Africa	Yes	1978	2	Africa	202	Sub-Saharan Africa	17	Middle Africa	24	Sub-Saharan Africa	7790774			1246.7	454.07217	34			Redacted															0.26300001	2.8927	73.264801	2.1047001	9.3176003	3.7553999	8.2653999	0.6671	5.7143	8.2617	0.02	155.4	0.009
AGO	Angola	Lower middle income	Sub-Saharan Africa	Yes	1979	2	Africa	202	Sub-Saharan Africa	17	Middle Africa	24	Sub-Saharan Africa	8058112			1246.7	454.07217	34			Redacted															0.32890001	2.8857999	74.178299	2.1366	9.3550997	3.7553999	8.8980999	0.5092	5.7143	8.3178	0.02	156.7	0.009
AGO	Angola	Lower middle income	Sub-Saharan Africa	Yes	1980	2	Africa	202	Sub-Saharan Africa	17	Middle Africa	24	Sub-Saharan Africa	8341290	5930503401	710.98157	1246.7	454.07217	34			Redacted															0.27559999	2.8936999	75.054398	2.168	9.3182001	3.7553	9.0523996	0.6179	5.7143	7.9813	0.02	150.9	0.009
AGO	Angola	Lower middle income	Sub-Saharan Africa	Yes	1981	2	Africa	202	Sub-Saharan Africa	17	Middle Africa	24	Sub-Saharan Africa	8640478	5550483036	642.38147	1246.7	454.07217	34			Redacted															0.31889999	2.8942001	73.214302	2.1989999	9.4210997	3.816	8.9884996	0.4511	5.6115	7.8277	0.02	151.5	0.009
AGO	Angola	Lower middle income	Sub-Saharan Africa	Yes	1982	2	Africa	202	Sub-Saharan Africa	17	Middle Africa	24	Sub-Saharan Africa	8952971	5550483036	619.9599	1246.7	454.07217	34			Redacted															0.3008	2.8947001	72.917397	2.2258	9.3841	3.8271999	8.9249001	0.4506	5.6115	7.8277	0.02	151.8	0.009
AGO	Angola	Lower middle income	Sub-Saharan Africa	Yes	1983	2	Africa	202	Sub-Saharan Africa	17	Middle Africa	24	Sub-Saharan Africa	9278104	5784341596	623.44006	1246.7	454.07217	34			Redacted															0.29089999	2.8951001	72.633499	2.256	9.3486004	3.8383	9.1935997	0.4846	5.6835	7.9775	0.02	152.9	0.009
AGO	Angola	Lower middle income	Sub-Saharan Africa	Yes	1984	2	Africa	202	Sub-Saharan Africa	17	Middle Africa	24	Sub-Saharan Africa	9614756	6131475065	637.71509	1246.7	454.07217	34			Redacted															0.30250001	2.8887	72.358803	2.2897	9.3172998	3.8485999	9.1899996	0.466	5.6115	7.8277	0.02	151.4	0.009
AGO	Angola	Lower middle income	Sub-Saharan Africa	Yes	1985	2	Africa	202	Sub-Saharan Africa	17	Middle Africa	24	Sub-Saharan Africa	9961993	7553560459	758.23785	1246.7	454.07217	34			Redacted															0.40560001	2.8959999	72.095299	2.3002999	9.2896996	3.8355999	10.531	0.4491	5.4676	7.6217	0.02	150	0.009
AGO	Angola	Lower middle income	Sub-Saharan Africa	Yes	1986	2	Africa	202	Sub-Saharan Africa	17	Middle Africa	24	Sub-Saharan Africa	10320116	7072063346	685.26978	1246.7	454.07217	34			Redacted															0.3651	2.8959999	69.320099	2.3190999	9.3289003	3.8928001	9.9805002	0.3798	5.5396	7.7715	0.02	146.2	0.009
AGO	Angola	Lower middle income	Sub-Saharan Africa	Yes	1987	2	Africa	202	Sub-Saharan Africa	17	Middle Africa	24	Sub-Saharan Africa	10689247	8083872012	756.26208	1246.7	454.07217	34			Redacted															0.34940001	2.8959999	67.280998	2.3310001	9.3950996	3.8485999	12.7281	0.3812	5.6835	7.9401	0.02	146.2	0.009
AGO	Angola	Lower middle income	Sub-Saharan Africa	Yes	1988	2	Africa	202	Sub-Saharan Africa	17	Middle Africa	24	Sub-Saharan Africa	11068051	8769250550	792.30304	1246.7	454.07217	34			Redacted															0.4064	2.8959999	65.241898	2.3464	9.3284998	3.8517001	12.9435	0.3324	5.7554	7.9588	0.02	142.5	0.009
AGO	Angola	Lower middle income	Sub-Saharan Africa	Yes	1989	2	Africa	202	Sub-Saharan Africa	17	Middle Africa	24	Sub-Saharan Africa	11454784	10201099039	890.55359	1246.7	454.07217	34			Redacted															0.52429998	2.8959999	62.113998	2.358	9.3190002	3.8803999	11.7742	0.2774	5.6115	7.7715	0.02	145	0.009
AGO	Angola	Lower middle income	Sub-Saharan Africa	Yes	1990	2	Africa	202	Sub-Saharan Africa	17	Middle Africa	24	Sub-Saharan Africa	11848385	11228764963	947.70428	1246.7	454.07217	34			Redacted														65231.73	0.3883	0.91799998	60.8811	3.0602	8.5452995	3.8403001	8.7307997	0.3209	5.3627	8.0551	0.063067	147.5	0.009
AGO	Angola	Lower middle income	Sub-Saharan Africa	Yes	1991	2	Africa	202	Sub-Saharan Africa	17	Middle Africa	24	Sub-Saharan Africa	12248901	10603784541	865.69275	1246.7	455.62637	34.5			Redacted														65905.477	0.29800001	0.94630003	61.011902	3.1524999	8.9687004	3.8913	8.2368002	0.4175	5.2377	4.801	0.061162	146.3	0.009
AGO	Angola	Lower middle income	Sub-Saharan Africa	Yes	1992	2	Africa	202	Sub-Saharan Africa	17	Middle Africa	24	Sub-Saharan Africa	12657361	8307810974	656.362	1246.7	457.18054	35			Redacted														65593.727	0.31510001	1.0518	56.345299	3.1331999	8.6485996	3.8271999	9.0530005	0.3971	5.496	5.5506	0.05504	171.9	0.009
AGO	Angola	Lower middle income	Sub-Saharan Africa	Yes	1993	2	Africa	202	Sub-Saharan Africa	17	Middle Africa	24	Sub-Saharan Africa	13075044	5768720422	441.20084	1246.7	458.73474	35			Redacted														62503.453	0.44440001	1.0876	52.932098	3.1406	8.3681002	3.8294001	10.2004	0.268	5.7539	6.4797	0.053247	183	0.009
AGO	Angola	Lower middle income	Sub-Saharan Africa	Yes	1994	2	Africa	202	Sub-Saharan Africa	17	Middle Africa	24	Sub-Saharan Africa	13503753	4438321017	328.67316	1246.7	460.28888	35			Redacted														63862.164	0.4269	1.0506999	53.6366	3.1406	8.0978003	3.8583	9.2038002	0.2984	6.0117	7.634	0.055117	180.6	0.009
AGO	Angola	Lower middle income	Sub-Saharan Africa	Yes	1995	2	Africa	202	Sub-Saharan Africa	17	Middle Africa	24	Sub-Saharan Africa	13945205	5538749260	397.17947	1246.7	461.84305	35			Redacted														67103.438	0.31889999	1.05	63.221298	3.1505001	7.8853002	3.6726999	5.5427999	0.4015	6.2701	8.3152	0.055156	153.9	0.009
AGO	Angola	Lower middle income	Sub-Saharan Africa	Yes	1996	2	Africa	202	Sub-Saharan Africa	17	Middle Africa	24	Sub-Saharan Africa	14400722	7526446606	522.64368	1246.7	463.39722	35			Redacted														69160.938	0.1875	1.0833	54.178299	3.1479001	7.4130998	3.8248	4.6545	0.6531	6.5276	8.2601	0.053165	177.5	0.009
AGO	Angola	Lower middle income	Sub-Saharan Africa	Yes	1997	2	Africa	202	Sub-Saharan Africa	17	Middle Africa	24	Sub-Saharan Africa	14871572	7648377413	514.29517	1246.7	464.95142	35			Redacted														65537.039	0.222	1.0347	53.662601	3.2162001	7.2452998	3.8197999	4.0922999	0.5674	6.5903	8.4406	0.055414	180.3	0.009
AGO	Angola	Lower middle income	Sub-Saharan Africa	Yes	1998	2	Africa	202	Sub-Saharan Africa	17	Middle Africa	24	Sub-Saharan Africa	15359600	6506229607	423.59369	1246.7	466.50555	35			Redacted														62952.211	0.1866	1.0416	53.2906	3.1601	7.1431999	3.8541999	4.1146998	0.7016	6.3754	8.3293	0.055291	180.9	0.009
AGO	Angola	Lower middle income	Sub-Saharan Africa	Yes	1999	2	Africa	202	Sub-Saharan Africa	17	Middle Africa	24	Sub-Saharan Africa	15866871	6152922943	387.78427	1246.7	468.05972	34			Redacted														59484.586	0.2033	1.0454	54.261101	3.211	7.1684999	3.4719999	5.7610998	0.6204	5.7692	8.166	0.055476	179.6	0.009
AGO	Angola	Lower middle income	Sub-Saharan Africa	Yes	2000	2	Africa	202	Sub-Saharan Africa	17	Middle Africa	24	Sub-Saharan Africa	16395477	9129594819	556.83618	1246.7	469.61389	33			Redacted														55043.387	0.2104	1.0977	50.077702	3.145	7.0696001	3.8901999	6.0626001	0.5644	5.7778	8.2625	0.053086	195	0.009
AGO	Angola	Lower middle income	Sub-Saharan Africa	Yes	2001	2	Africa	202	Sub-Saharan Africa	17	Middle Africa	24	Sub-Saharan Africa	16945753	8936063723	527.33356	1246.7	475.16449	33			Redacted					67.5									77319.047	0.1934	1.0821	49.7486	3.0869999	7.1985002	3.7216001	5.8670001	0.5854	6.69	9.7988	0.053571	192	0.009
AGO	Angola	Lower middle income	Sub-Saharan Africa	Yes	2002	2	Africa	202	Sub-Saharan Africa	17	Middle Africa	24	Sub-Saharan Africa	17519418	15285594828	872.49445	1246.7	480.71512	33.900002			Redacted					63.2									80940.055	0.1894	1.0803	47.599602	3.0543001	7.1391001	3.7156999	6.2898998	0.6272	6.9326	11.4867	0.053409	193.2	0.009
AGO	Angola	Lower middle income	Sub-Saharan Africa	Yes	2003	2	Africa	202	Sub-Saharan Africa	17	Middle Africa	24	Sub-Saharan Africa	18121477	17812704825	982.961	1246.7	486.26575	35.900002			Redacted					58.7									86760.102	0.18529999	1.084	46.439301	3.0204	7.1680999	3.7097001	5.9006	0.6461	7.178	13.9694	0.053261	192.8	0.009
AGO	Angola	Lower middle income	Sub-Saharan Africa	Yes	2004	2	Africa	202	Sub-Saharan Africa	17	Middle Africa	24	Sub-Saharan Africa	18758138	23552047248	1255.5642	1246.7	491.81631	35.900002			Redacted					55.1									88615.438	0.2498	1.0911	59.3437	2.9765999	7.1722002	3.7196	7.1314001	0.4917	7.4625	13.9179	0.053191	170	0.009
AGO	Angola	Lower middle income	Sub-Saharan Africa	Yes	2005	2	Africa	202	Sub-Saharan Africa	17	Middle Africa	24	Sub-Saharan Africa	19433604	36970918699	1902.4221	1246.7	497.36694	35.900002			Redacted					52.2									88984	0.20039999	1.0778	55.082199	3.03	7.1756001	3.7514999	11.6392	0.5834	7.0247	14.5458	0.053608	170	0.009
AGO	Angola	Lower middle income	Sub-Saharan Africa	Yes	2006	2	Africa	202	Sub-Saharan Africa	17	Middle Africa	24	Sub-Saharan Africa	20149905	52381006892	2599.5659	1246.7	502.91757	35.900002			Redacted					49.3									85431.609	0.2624	1.0977	56.2943	3.3566999	7.1645999	3.8503001	16.7999	0.4459	7.7119	15.2403	0.053086	170.4	0.009
AGO	Angola	Lower middle income	Sub-Saharan Africa	Yes	2007	2	Africa	202	Sub-Saharan Africa	17	Middle Africa	24	Sub-Saharan Africa	20905360	65266452081	3121.9961	1246.7	508.46817	36.900002			Redacted					46.1									88078.234	0.2581	1.0403	53.283501	3.4175	7.1613998	3.8492	15.9962	0.4643	7.7819	17.4394	0.055707	170	0.009
AGO	Angola	Lower middle income	Sub-Saharan Africa	Yes	2008	2	Africa	202	Sub-Saharan Africa	17	Middle Africa	24	Sub-Saharan Africa	21695636	88538610805	4080.9409	1246.7	514.0188	36.900002			Redacted					42.9									87291.367	0.221	1.0394	51.790699	3.4217999	7.1585002	3.8994999	16.095699	0.6527	11.8678	16.0169	0.055756	170	0.009
AGO	Angola	Lower middle income	Sub-Saharan Africa	Yes	2009	2	Africa	202	Sub-Saharan Africa	17	Middle Africa	24	Sub-Saharan Africa	22514275	70307166934	3122.7817	1246.7	519.5694	42.900002			Redacted					33.1									89266.914	0.2423	0.98769999	53.6199	3.4835999	7.1764998	3.9117	13.5503	0.5714	11.9212	15.9333	0.05869	170	0.009
AGO	Angola	Lower middle income	Sub-Saharan Africa	Yes	2010	2	Africa	202	Sub-Saharan Africa	17	Middle Africa	24	Sub-Saharan Africa	23356247	81699556137	3497.9746	1246.7	525.12	43.900002	137.91782	80.821915	Redacted					23.9									92287.844	0.2423	0.99019998	53.585999	3.4677999	7.1287999	3.7433	11.1771	0.6293	11.7753	16.1181	0.058235	170	0.009
AGO	Angola	Lower middle income	Sub-Saharan Africa	Yes	2011	2	Africa	202	Sub-Saharan Africa	17	Middle Africa	24	Sub-Saharan Africa	24220660	1.09437E+11	4518.3135	1246.7	530.67065	49.900002	157.78082	83.671234	Redacted					16.4									91314.391	0.2264	1.0032001	54.730202	3.5246999	7.1363001	3.4219	9.2514	0.6624	12.5938	20.2858	0.057803	170	0.009
AGO	Angola	Lower middle income	Sub-Saharan Africa	Yes	2012	2	Africa	202	Sub-Saharan Africa	17	Middle Africa	24	Sub-Saharan Africa	25107925	1.24998E+11	4978.4346	1246.7	536.22125	49.900002	154	78.547943	Redacted					15.1									90763.781	0.31760001	1.005	55.087002	3.5574	7.151	3.4010999	10.7314	0.552	7.2344	18.7197	0.057701	170	0.009
AGO	Angola	Lower middle income	Sub-Saharan Africa	Yes	2013	2	Africa	202	Sub-Saharan Africa	17	Middle Africa	24	Sub-Saharan Africa	26015786	1.33402E+11	5127.7173	1246.7	541.77185	51.900002	180.71233	75.589043	Redacted					14.3									90429.656	0.20029999	0.9989	54.5243	3.5834	7.1273999	3.414	6.5004001	0.8144	8.1024	18.11	0.058057	170	0.009
AGO	Angola	Lower middle income	Sub-Saharan Africa	Yes	2014	2	Africa	202	Sub-Saharan Africa	17	Middle Africa	24	Sub-Saharan Africa	26941773	1.37244E+11	5094.1123	1246.7	547.32245	51.900002	208.52055	81.671234	Redacted					13.7									90238.5	0.19930001	0.99550003	56.571899	3.5832	7.1265998	3.4094999	5.9512	0.8882	9.4127	20.7206	0.057955	169.2	0.009
AGO	Angola	Lower middle income	Sub-Saharan Africa	Yes	2015	2	Africa	202	Sub-Saharan Africa	17	Middle Africa	24	Sub-Saharan Africa	27884380	87219290029	3127.8906	1246.7	552.87311	51.900002	207.97261	77.890411	Redacted		66.5			14.5							29.06923	36.35851	92553.25	0.18279999	1.0039999	57.690399	3.5795	7.1395001	3.7646999	5.5405002	0.9824	10.0298	21.3768	0.057778	166.8	0.009
AGO	Angola	Lower middle income	Sub-Saharan Africa	Yes	2016	2	Africa	202	Sub-Saharan Africa	17	Middle Africa	24	Sub-Saharan Africa	28842482	49840494026	1728.0238	1246.7	558.42377	51.950001	205.50685	71.315071	Redacted					15.4									91704.016	0.1856	1.0039999	57.8386	3.5804999	6.033	3.7681	5.5615001	0.8654	10.8551	20.9183	0.057778	166.8	0.009
AGO	Angola	Lower middle income	Sub-Saharan Africa	Yes	2017	2	Africa	202	Sub-Saharan Africa	17	Middle Africa	24	Sub-Saharan Africa	29816769	68972763787	2313.2207	1246.7	563.9743	52.150002	210.87671	75.561646	Redacted			4.3270001	92.900002	15.4									95582.172	0.2001	1.0118001	57.478802	3.5829	6.3058	3.7672999	10.288	0.8062	10.7974	20.658	0.057065	167.9	0.009
AGO	Angola	Lower middle income	Sub-Saharan Africa	Yes	2018	2	Africa	202	Sub-Saharan Africa	17	Middle Africa	24	Sub-Saharan Africa	30809787	77792940077	2524.9424	1246.7	569.5249	52.150002	211.47946	69.671234	Redacted		70.099998	4.2930002	93.400002	15.7									84996.781	0.1723	1.0237	58.010899	3.5899999	6.3631001	3.7683001	7.77	0.9391	10.8626	19.7973	0.056667	166.5	0.009
AGO	Angola	Lower middle income	Sub-Saharan Africa	Yes	2019	2	Africa	202	Sub-Saharan Africa	17	Middle Africa	24	Sub-Saharan Africa	31825299	69309104807	2177.7991	1246.7	569.5249	52.150002	209.15068	68.904106	Redacted		73.5	4.3520002	93.900002	17.9									93126.5	0.16509999	1.0237	57.437698	3.6062	6.3903999	3.767	7.3326998	0.9528	10.8074	19.8187	0.056667	165.9	0.009
AGO	Angola	Lower middle income	Sub-Saharan Africa	Yes	2020	2	Africa	202	Sub-Saharan Africa	17	Middle Africa	24	Sub-Saharan Africa	32866268	53619071176	1631.4316	1246.7	569.5249	52.150002			Redacted		77.699997	4.5339999	94.300003	20.8									88273.297	0.1781	1.0195	57.610802	3.6127	6.3980999	3.7683001	7.6124001	0.9066	10.912	20.5165	0.056781	165.3	0.009
AGO	Angola	Lower middle income	Sub-Saharan Africa	Yes	2021	2	Africa	202	Sub-Saharan Africa	17	Middle Africa	24	Sub-Saharan Africa	33933611	72546985709	2137.9094						Redacted
AGO	Angola	Lower middle income	Sub-Saharan Africa	Yes	2022	2	Africa	202	Sub-Saharan Africa	17	Middle Africa	24	Sub-Saharan Africa									Redacted
ATG	Antigua and Barbuda	High income	Latin America & Caribbean	Yes	1960	19	Americas	419	Latin America and the Caribbean	29	Caribbean	28	Latin America & Caribbean	54132								Redacted
ATG	Antigua and Barbuda	High income	Latin America & Caribbean	Yes	1961	19	Americas	419	Latin America and the Caribbean	29	Caribbean	28	Latin America & Caribbean	55005			0.44	0.1	0.079999998			Redacted																0.64630002	27.6096	1.5583	12.0638	2.5559001					0.055882	181.2	0.012
ATG	Antigua and Barbuda	High income	Latin America & Caribbean	Yes	1962	19	Americas	419	Latin America and the Caribbean	29	Caribbean	28	Latin America & Caribbean	55849			0.44	0.090000004	0.07			Redacted																0.90700001	43.151199	1.1806	11.9292	2.5578001					0.055556	180.6	0.012
ATG	Antigua and Barbuda	High income	Latin America & Caribbean	Yes	1963	19	Americas	419	Latin America and the Caribbean	29	Caribbean	28	Latin America & Caribbean	56701			0.44	0.1	0.079999998			Redacted																0.90700001	36.429401	1.1543	11.9292	2.5578001					0.055556	181.2	0.012
ATG	Antigua and Barbuda	High income	Latin America & Caribbean	Yes	1964	19	Americas	419	Latin America and the Caribbean	29	Caribbean	28	Latin America & Caribbean	57641			0.44	0.090000004	0.07			Redacted																0.86379999	32.3046	1.1292	12.15	2.5546999					0.055263	181.7	0.012
ATG	Antigua and Barbuda	High income	Latin America & Caribbean	Yes	1965	19	Americas	419	Latin America and the Caribbean	29	Caribbean	28	Latin America & Caribbean	58699			0.44	0.11	0.079999998			Redacted																0.86379999	38.1782	1.1458	11.6208	2.5546999					0.055263	180.8	0.012
ATG	Antigua and Barbuda	High income	Latin America & Caribbean	Yes	1966	19	Americas	419	Latin America and the Caribbean	29	Caribbean	28	Latin America & Caribbean	59912			0.44	0.11	0.079999998			Redacted															0	0.82450002	33.956699	1.1292	12.6981	2.5529001		2.5		1561.25	0.057895	182.1	0.012
ATG	Antigua and Barbuda	High income	Latin America & Caribbean	Yes	1967	19	Americas	419	Latin America and the Caribbean	29	Caribbean	28	Latin America & Caribbean	61240			0.44	0.1	0.07			Redacted															0	0.82450002	52.494999	1.1131001	11.7083	2.5546999		2.25		911	0.057895	182	0.012
ATG	Antigua and Barbuda	High income	Latin America & Caribbean	Yes	1968	19	Americas	419	Latin America and the Caribbean	29	Caribbean	28	Latin America & Caribbean	62523			0.44	0.1	0.07			Redacted															0	0.82450002	62.992802	1.1145999	11.1529	2.549		2.5		722.4444	0.055	182.1	0.012
ATG	Antigua and Barbuda	High income	Latin America & Caribbean	Yes	1969	19	Americas	419	Latin America and the Caribbean	29	Caribbean	28	Latin America & Caribbean	63553			0.44	0.11	0.079999998			Redacted															0.062199999	0.78189999	53.9244	1.0700001	10.4093	2.5506999		2.25		551.8333	0.058	181.6	0.012
ATG	Antigua and Barbuda	High income	Latin America & Caribbean	Yes	1970	19	Americas	419	Latin America and the Caribbean	29	Caribbean	28	Latin America & Caribbean	64184			0.44	0.11	0.079999998			Redacted															0.046700001	0.78189999	53.310799	1.0031	10.195	2.5506999		2.4		563.9167	0.058	181.8	0.012
ATG	Antigua and Barbuda	High income	Latin America & Caribbean	Yes	1971	19	Americas	419	Latin America and the Caribbean	29	Caribbean	28	Latin America & Caribbean	64354			0.44	0.11	0.079999998			Redacted															0.035	1.2388	30.5625	1.536	11.633	2.5538001		2.2857		383.1667	0.052727	181.9	0.012
ATG	Antigua and Barbuda	High income	Latin America & Caribbean	Yes	1972	19	Americas	419	Latin America and the Caribbean	29	Caribbean	28	Latin America & Caribbean	64134			0.44	0.07	0.039999999			Redacted															0.030400001	1.1975	32.806599	1.5089	10.5768	2.5538001		2.3		352.35	0.054545	181.8	0.012
ATG	Antigua and Barbuda	High income	Latin America & Caribbean	Yes	1973	19	Americas	419	Latin America and the Caribbean	29	Caribbean	28	Latin America & Caribbean	63649			0.44	0.07	0.039999999			Redacted															0	1.2208	32.316502	1.4569	10.325	2.5538001		2		777.8889	0.05	181.9	0.012
ATG	Antigua and Barbuda	High income	Latin America & Caribbean	Yes	1974	19	Americas	419	Latin America and the Caribbean	29	Caribbean	28	Latin America & Caribbean	63108			0.44	0.07	0.039999999			Redacted															0	1.2208	34.222	1.4083	10.2953	2.471		2.0556		222.3125	0.048	181.8	0.012
ATG	Antigua and Barbuda	High income	Latin America & Caribbean	Yes	1975	19	Americas	419	Latin America and the Caribbean	29	Caribbean	28	Latin America & Caribbean	62671			0.44	0.07	0.039999999			Redacted															0.046700001	1.1720001	58.652699	1.3929	10.9867	2.3961		1.875		619.5	0.05	181.6	0.012
ATG	Antigua and Barbuda	High income	Latin America & Caribbean	Yes	1976	19	Americas	419	Latin America and the Caribbean	29	Caribbean	28	Latin America & Caribbean	62353			0.44	0.07	0.039999999			Redacted															0.054900002	1.1269	47.534401	1.3629	9.9878998	2.4749999		1.8214		298.12	0.052	181.9	0.012
ATG	Antigua and Barbuda	High income	Latin America & Caribbean	Yes	1977	19	Americas	419	Latin America and the Caribbean	29	Caribbean	28	Latin America & Caribbean	62162	77496753.7	1246.6902	0.44	0.07	0.039999999			Redacted															0	1.1269	36.934101	1.1523	9.6236	2.4022		1.6667		696.0909	0.052	181.2	0.012
ATG	Antigua and Barbuda	High income	Latin America & Caribbean	Yes	1978	19	Americas	419	Latin America and the Caribbean	29	Caribbean	28	Latin America & Caribbean	62038	87879341.48	1416.5405	0.44	0.07	0.039999999			Redacted															0.079999998	1.1098	29.139299	1.2675	9.2355003	2.4317		1.75		377.9048	0.048889	171.9	0.012
ATG	Antigua and Barbuda	High income	Latin America & Caribbean	Yes	1979	19	Americas	419	Latin America and the Caribbean	29	Caribbean	28	Latin America & Caribbean	61948	109079978.9	1760.8313	0.44	0.07	0.039999999			Redacted															0.029200001	1.0852	35.873402	1.2908	8.9151001	2.7051001		1.92		479	0.05	171.1	0.012
ATG	Antigua and Barbuda	High income	Latin America & Caribbean	Yes	1980	19	Americas	419	Latin America and the Caribbean	29	Caribbean	28	Latin America & Caribbean	61861	131431026.7	2124.6184	0.44	0.07	0.039999999			Redacted															0	1.0464	35.352699	1.2908	7.5352001	2.5534		1.7059		231.7838	0.051852	172.5	0.012
ATG	Antigua and Barbuda	High income	Latin America & Caribbean	Yes	1981	19	Americas	419	Latin America and the Caribbean	29	Caribbean	28	Latin America & Caribbean	61789	147841734.4	2392.687	0.44	0.07	0.039999999			Redacted															0.062199999	1.0664001	38.904099	1.2654999	7.2821002	2.7381999		1.8		207.6889	0.05	205.6	0.012
ATG	Antigua and Barbuda	High income	Latin America & Caribbean	Yes	1982	19	Americas	419	Latin America and the Caribbean	29	Caribbean	28	Latin America & Caribbean	61780	164369278.9	2660.5581	0.44	0.07	0.039999999			Redacted															0.047499999	1.2124	47.715401	1.1734999	7.9053998	2.6863		1.7879		175.4038	0.048333	190.3	0.012
ATG	Antigua and Barbuda	High income	Latin America & Caribbean	Yes	1983	19	Americas	419	Latin America and the Caribbean	29	Caribbean	28	Latin America & Caribbean	61779	182144093	2948.3174	0.44	0.07	0.039999999			Redacted															0.041200001	1.1720001	43.3302	1.1224999	8.5370998	2.6863		1.7895		836.5	0.05	170.2	0.012
ATG	Antigua and Barbuda	High income	Latin America & Caribbean	Yes	1984	19	Americas	419	Latin America and the Caribbean	29	Caribbean	28	Latin America & Caribbean	61784	208372846.3	3372.6021	0.44	0.079999998	0.039999999			Redacted															0	1.1342	47.1474	1.4213001	7.6346998	2.6863		1.7059		795.9091	0.048438	182	0.012
ATG	Antigua and Barbuda	High income	Latin America & Caribbean	Yes	1985	19	Americas	419	Latin America and the Caribbean	29	Caribbean	28	Latin America & Caribbean	61785	240923924.8	3899.3918	0.44	0.090000004	0.050000001			Redacted															0.073700003	1.0987999	37.964802	1.1808	7.5938001	2.71		1.9	3.6	7.1681	0.05	188.1	0.012
ATG	Antigua and Barbuda	High income	Latin America & Caribbean	Yes	1986	19	Americas	419	Latin America and the Caribbean	29	Caribbean	28	Latin America & Caribbean	61754	290440140.7	4703.1792	0.44	0.090000004	0.050000001			Redacted															0.07	1.1162	37.964802	1.0964	7.5938001	2.71		1.9048	4	7.2926	0.047059	187.5	0.012
ATG	Antigua and Barbuda	High income	Latin America & Caribbean	Yes	1987	19	Americas	419	Latin America and the Caribbean	29	Caribbean	28	Latin America & Caribbean	61713	337174861.9	5463.5952	0.44	0.090000004	0.050000001			Redacted															0.0583	1.1162	37.964802	1.0964	7.3193002	2.71		1.92	4.16	7.4041	0.047059	187.5	0.012
ATG	Antigua and Barbuda	High income	Latin America & Caribbean	Yes	1988	19	Americas	419	Latin America and the Caribbean	29	Caribbean	28	Latin America & Caribbean	61758	398637727.8	6454.8354	0.44	0.090000004	0.050000001			Redacted															0.0491	1.1162	37.964802	1.0964	7.3955002	2.71		2.0357	4.15	7.4877	0.047059	187.5	0.012
ATG	Antigua and Barbuda	High income	Latin America & Caribbean	Yes	1989	19	Americas	419	Latin America and the Caribbean	29	Caribbean	28	Latin America & Caribbean	62007	438794788.5	7076.5361	0.44	0.090000004	0.050000001			Redacted															0.046700001	1.1162	43.531799	1.0964	7.3513999	2.7265999		2.1429	4.1667	6.5758	0.047059	180	0.012
ATG	Antigua and Barbuda	High income	Latin America & Caribbean	Yes	1990	19	Americas	419	Latin America and the Caribbean	29	Caribbean	28	Latin America & Caribbean	62533	459470370.4	7347.6465	0.44	0.090000004	0.050000001			Redacted														95.526199	0.056000002	1.155	38.726299	1.0389	6.8936	2.7279999		2.381	4.5763	7.6983	0.047368	185.7	0.012
ATG	Antigua and Barbuda	High income	Latin America & Caribbean	Yes	1991	19	Americas	419	Latin America and the Caribbean	29	Caribbean	28	Latin America & Caribbean	63363	481707407.4	7602.3452	0.44	0.090000004	0.050000001			Redacted														97.523003	0.050900001	1.155	30.870701	0.97399998	6.8936	2.8965001		1.8333	3.6056	7.2407	0.047368	189.7	0.012
ATG	Antigua and Barbuda	High income	Latin America & Caribbean	Yes	1992	19	Americas	419	Latin America and the Caribbean	29	Caribbean	28	Latin America & Caribbean	64459	499281481.5	7745.7217	0.44	0.090000004	0.050000001			Redacted														97.983299	0.054900002	1.155	30.8605	0.91670001	7.1574998	3.2476001		1.7	3.6364	7.2579	0.047368	189.7	0.012
ATG	Antigua and Barbuda	High income	Latin America & Caribbean	Yes	1993	19	Americas	419	Latin America and the Caribbean	29	Caribbean	28	Latin America & Caribbean	65777	535174074.1	8136.1885	0.44	0.090000004	0.050000001			Redacted														99.142197	0.056000002	1.155	30.845301	0.89050001	7.1574998	2.8996		1.6667	3.6618	7.2727	0.047368	189.7	0.012
ATG	Antigua and Barbuda	High income	Latin America & Caribbean	Yes	1994	19	Americas	419	Latin America and the Caribbean	29	Caribbean	28	Latin America & Caribbean	67201	589429629.6	8771.1436	0.44	0.090000004	0.050000001			Redacted														100.8873	0.057100002	1.155	30.8402	0.89050001	7.1574998	2.8987		1.6333	3.6818	7.271	0.047368	189.7	0.012
ATG	Antigua and Barbuda	High income	Latin America & Caribbean	Yes	1995	19	Americas	419	Latin America and the Caribbean	29	Caribbean	28	Latin America & Caribbean	68672	577281481.5	8406.3594	0.44	0.090000004	0.050000001			Redacted														103.9711	0.062199999	1.0942	31.2834	0.86570001	7.3193002	3.1482		1.6071	3.6667	7.31	0.0475	189.3	0.012
ATG	Antigua and Barbuda	High income	Latin America & Caribbean	Yes	1996	19	Americas	419	Latin America and the Caribbean	29	Caribbean	28	Latin America & Caribbean	70176	633729629.6	9030.5752	0.44	0.090000004	0.050000001			Redacted														105.2712	0.057100002	1.1720001	36.7864	0.86570001	6.8873	2.6429		1.6333	3.746	7.2958	0.047619	185.2	0.012
ATG	Antigua and Barbuda	High income	Latin America & Caribbean	Yes	1997	19	Americas	419	Latin America and the Caribbean	29	Caribbean	28	Latin America & Caribbean	71707	680618518.5	9491.6611	0.44	0.090000004	0.050000001			Redacted														108.6533	0.057100002	1.1295	37.1008	0.9012	7.2691998	2.6493001		1.6333	3.7619	7.2885	0.047727	184.6	0.012
ATG	Antigua and Barbuda	High income	Latin America & Caribbean	Yes	1998	19	Americas	419	Latin America and the Caribbean	29	Caribbean	28	Latin America & Caribbean	73219	727859259.3	9940.8525	0.44	0.090000004	0.050000001			Redacted														114.443	0.057100002	1.1033	36.9804	0.9012	7.0036998	2.6501999		1.6333	3.7344	7.2918	0.047778	184	0.012
ATG	Antigua and Barbuda	High income	Latin America & Caribbean	Yes	1999	19	Americas	419	Latin America and the Caribbean	29	Caribbean	28	Latin America & Caribbean	74674	766200000	10260.6	0.44	0.090000004	0.050000001			Redacted														118.2257	0.056000002	1.1033	29.5562	0.94090003	7.2417002	2.8764999		1.6667	3.7619	7.3068	0.046739	184.3	0.012
ATG	Antigua and Barbuda	High income	Latin America & Caribbean	Yes	2000	19	Americas	419	Latin America and the Caribbean	29	Caribbean	28	Latin America & Caribbean	76007	826370370.4	10872.293	0.44	0.090000004	0.050000001			Redacted														120.357	0.0583	1.0782	28.6721	0.94090003	3.5947001	2.8745999		1.6	3.75	7.3319	0.046809	188	0.012
ATG	Antigua and Barbuda	High income	Latin America & Caribbean	Yes	2001	19	Americas	419	Latin America and the Caribbean	29	Caribbean	28	Latin America & Caribbean	77212	800481481.5	10367.319	0.44	0.090000004	0.050000001			Redacted														124.2115	0.054900002	1.0667	28.009399	0.87220001	3.4600999	2.8726001		1.6452	3.7705	7.3581	0.046875	188.7	0.012
ATG	Antigua and Barbuda	High income	Latin America & Caribbean	Yes	2002	19	Americas	419	Latin America and the Caribbean	29	Caribbean	28	Latin America & Caribbean	78298	814381481.5	10401.051	0.44	0.090000004	0.050000001			Redacted														125.7162	0.084600002	1.0434999	27.931999	0.87220001	3.4028001	3.1830001		1.5625	3.8462	7.3841	0.046	188.9	0.012
ATG	Antigua and Barbuda	High income	Latin America & Caribbean	Yes	2003	19	Americas	419	Latin America and the Caribbean	29	Caribbean	28	Latin America & Caribbean	79311	856396296.3	10797.951	0.44	0.090000004	0.050000001			Redacted														131.7785	0.14210001	1.1104	27.806499	0.99290001	3.4617	2.8842001		1.5714	3.7857	7.3106	0.046154	189.1	0.012
ATG	Antigua and Barbuda	High income	Latin America & Caribbean	Yes	2004	19	Americas	419	Latin America and the Caribbean	29	Caribbean	28	Latin America & Caribbean	80347	919729629.6	11446.969	0.44	0.090000004	0.050000001			Redacted														136.85381	0.046700001	1.1832	28.508699	0.89899999	3.5344999	2.885		1.5789	3.8	7.33	0.046296	185.7	0.012
ATG	Antigua and Barbuda	High income	Latin America & Caribbean	Yes	2005	19	Americas	419	Latin America and the Caribbean	29	Caribbean	28	Latin America & Caribbean	81462	1022962963	12557.548	0.44	0.090000004	0.050000001			Redacted														139.5433	0.092900001	1.1832	28.4925	0.93040001	3.5344999	2.8845		1.6053	3.8462	7.3155	0.046296	185.7	0.012
ATG	Antigua and Barbuda	High income	Latin America & Caribbean	Yes	2006	19	Americas	419	Latin America and the Caribbean	29	Caribbean	28	Latin America & Caribbean	82715	1157662963	13995.805	0.44	0.090000004	0.050000001			Redacted														143.13499	0.065099999	1.2697001	28.487101	0.8348	3.8094001	2.8835001		1.625	3.8462	7.3519	0.046154	185.7	0.012
ATG	Antigua and Barbuda	High income	Latin America & Caribbean	Yes	2007	19	Americas	419	Latin America and the Caribbean	29	Caribbean	28	Latin America & Caribbean	84029	1312759259	15622.692	0.44	0.090000004	0.050000001			Redacted														147.1384	0.043099999	1.2697001	34.403099	0.86830002	4.5713	2.6203001		1.625	3.8125	7.3234	0.046154	185.7	0.012
ATG	Antigua and Barbuda	High income	Latin America & Caribbean	Yes	2008	19	Americas	419	Latin America and the Caribbean	29	Caribbean	28	Latin America & Caribbean	85394	1370070370	16044.105	0.44	0.090000004	0.050000001			Redacted														145.76649	0.062199999	1.2697001	31.421101	0.86830002	5.4038	2.6241		1.619	4.0253	7.3016	0.046154	186.7	0.012
ATG	Antigua and Barbuda	High income	Latin America & Caribbean	Yes	2009	19	Americas	419	Latin America and the Caribbean	29	Caribbean	28	Latin America & Caribbean	86743	1228329630	14160.562	0.44	0.090000004	0.050000001			Redacted														152.1743	0.096699998	1.2697001	31.800699	1.3025	7.0250001	2.6198001		1.5714	4.1358	7.2267	0.046154	186.7	0.012
ATG	Antigua and Barbuda	High income	Latin America & Caribbean	Yes	2010	19	Americas	419	Latin America and the Caribbean	29	Caribbean	28	Latin America & Caribbean	88030	1148700000	13048.961	0.44	0.090000004	0.050000001	337.8356	113.89041	Redacted														132.3837	0.055799998	1.2697001	24.037201	1.7367001	21.6091	2.8338001		1.575	4.2111	7.0221	0.046154	186.6	0.012
ATG	Antigua and Barbuda	High income	Latin America & Caribbean	Yes	2011	19	Americas	419	Latin America and the Caribbean	29	Caribbean	28	Latin America & Caribbean	89250	1137637037	12746.634	0.44	0.090000004	0.050000001	332.65753	163.58904	Redacted														139.0197	0.048799999	1.2697001	19.759899	3.5906	15.8467	2.8778999		1.6	4.2874	7.0489	0.046154	186.7	0.012
ATG	Antigua and Barbuda	High income	Latin America & Caribbean	Yes	2012	19	Americas	419	Latin America and the Caribbean	29	Caribbean	28	Latin America & Caribbean	90407	1199948148	13272.735	0.44	0.090000004	0.050000001	406.57532	209.28767	Redacted														139.8362	0.1014	1.2697001	19.253201	4.3087001	17.7388	2.8778999		1.5909	4.7727	6.7029	0.046154	186.6	0.01194
ATG	Antigua and Barbuda	High income	Latin America & Caribbean	Yes	2013	19	Americas	419	Latin America and the Caribbean	29	Caribbean	28	Latin America & Caribbean	91510	1181448148	12910.591	0.44	0.090000004	0.050000001	355.09589	182.95891	Redacted														144.3844	0.1085	1.1018	20.0604	8.1405001	16.9786	2.8397999		1.6	4.4886	6.8945	0.046724	186.6	0.012
ATG	Antigua and Barbuda	High income	Latin America & Caribbean	Yes	2014	19	Americas	419	Latin America and the Caribbean	29	Caribbean	28	Latin America & Caribbean	92562	1249733333	13501.581	0.44	0.090000004	0.050000001	329.45206	168.54794	Redacted														143.1335	0.078699999	1.1289999	20.431999	22.98	17.4779	2.8778999		1.5652	4.5506	6.991	0.047636	184.9	0.011538
ATG	Antigua and Barbuda	High income	Latin America & Caribbean	Yes	2015	19	Americas	419	Latin America and the Caribbean	29	Caribbean	28	Latin America & Caribbean	93571	1336692593	14285.33	0.44	0.090000004	0.050000001	347.09589	168.0274	Redacted														144.0695	0.056400001	1.1162	24.212999	10.1974	17.655199	2.9061		1.5957	4.6264	6.9128	0.047321	184.6	0.012188
ATG	Antigua and Barbuda	High income	Latin America & Caribbean	Yes	2016	19	Americas	419	Latin America and the Caribbean	29	Caribbean	28	Latin America & Caribbean	94520	1436585185	15198.743	0.44	0.090000004	0.050000001	350.27396	145.80823	Redacted														146.293	0.18629999	1.112	21.264	15.4038	18.4828	2.8397999		1.8571	4.7	6.7569	0.0475	187.5	0.012381
ATG	Antigua and Barbuda	High income	Latin America & Caribbean	Yes	2017	19	Americas	419	Latin America and the Caribbean	29	Caribbean	28	Latin America & Caribbean	95425	1467977778	15383.576	0.44	0.090000004	0.050000001	366.76712	182.76712	Redacted			4.112											147.83611	0.071699999	0.986	20.0233	17.413	18.007601	2.8778999		2.1071	4.6742	6.7181	0.052632	187.5	0.012105
ATG	Antigua and Barbuda	High income	Latin America & Caribbean	Yes	2018	19	Americas	419	Latin America and the Caribbean	29	Caribbean	28	Latin America & Caribbean	96282	1605944444	16679.592	0.44	0.090000004	0.050000001	369.91782	191.8356	Redacted			4.302											155.71181	0.078400001	1.066	38.3605	11.5316	20.593201	3.2783		2.25	4.6667	6.6069	0.05	152	0.011875
ATG	Antigua and Barbuda	High income	Latin America & Caribbean	Yes	2019	19	Americas	419	Latin America and the Caribbean	29	Caribbean	28	Latin America & Caribbean	97115	1687533333	17376.65	0.44	0.090000004	0.050000001	361.23288	185.53426	Redacted			4.3909998											159.37531	0.1479	1.066	37.794998	13.6937	21.189699	2.8657999		2.4	4.6154	6.5581	0.05	159.6	0.012308
ATG	Antigua and Barbuda	High income	Latin America & Caribbean	Yes	2020	19	Americas	419	Latin America and the Caribbean	29	Caribbean	28	Latin America & Caribbean	97928	1370281481	13992.744	0.44	0.090000004	0.050000001			Redacted		33	4.5040002											148.7738	0	1.0655	32.1758	6.0187001	18.5868	2.8722		3.6667	4.6044	6.3508	0.048346	157.9	0.012308
ATG	Antigua and Barbuda	High income	Latin America & Caribbean	Yes	2021	19	Americas	419	Latin America and the Caribbean	29	Caribbean	28	Latin America & Caribbean	98728	1471125926	14900.798						Redacted
ATG	Antigua and Barbuda	High income	Latin America & Caribbean	Yes	2022	19	Americas	419	Latin America and the Caribbean	29	Caribbean	28	Latin America & Caribbean									Redacted
ARG	Argentina	Upper middle income	Latin America & Caribbean	Yes	1960	19	Americas	419	Latin America and the Caribbean	5	South America	32	Latin America & Caribbean	20481781								Redacted
ARG	Argentina	Upper middle income	Latin America & Caribbean	Yes	1961	19	Americas	419	Latin America and the Caribbean	5	South America	32	Latin America & Caribbean	20817270			2736.6899	1378.29	194.72			Redacted															0.097599998	0.84509999	37.507099	0.84609997	4.2908001	1.3918999	2.5114	1.4107		15.5031	0.062653	210	0.015407
ARG	Argentina	Upper middle income	Latin America & Caribbean	Yes	1962	19	Americas	419	Latin America and the Caribbean	5	South America	32	Latin America & Caribbean	21153042	24450604877	1155.8907	2736.6899	1364.34	200.61			Redacted															0.094700001	0.91159999	34.162701	0.82520002	4.0890999	1.3794	2.3692999	1.6049		16.1922	0.058074	201.8	0.015693
ARG	Argentina	Upper middle income	Latin America & Caribbean	Yes	1963	19	Americas	419	Latin America and the Caribbean	5	South America	32	Latin America & Caribbean	21488916	18272123664	850.30457	2736.6899	1348.75	204.86			Redacted															0.097599998	0.91159999	28.8773	0.39340001	4.5974002	1.3807	2.3933001	1.5112		16.7578	0.058074	201.5	0.015777
ARG	Argentina	Upper middle income	Latin America & Caribbean	Yes	1964	19	Americas	419	Latin America and the Caribbean	5	South America	32	Latin America & Caribbean	21824427	25605249382	1173.2382	2736.6899	1332.97	208.92			Redacted															0.093699999	0.91159999	39.467899	0.4833	4.6827002	1.3631999	2.3211	1.6954		15.5611	0.058074	215.6	0.015551
ARG	Argentina	Upper middle income	Latin America & Caribbean	Yes	1965	19	Americas	419	Latin America and the Caribbean	5	South America	32	Latin America & Caribbean	22159644	28344705967	1279.1138	2736.6899	1317.8	213.58			Redacted															0.1066	0.91159999	44.515099	0.2638	3.6873	1.3572	2.0750999	1.4032		14.6863	0.058072	218.4	0.014962
ARG	Argentina	Upper middle income	Latin America & Caribbean	Yes	1966	19	Americas	419	Latin America and the Caribbean	5	South America	32	Latin America & Caribbean	22494031	28630474728	1272.8032	2736.6899	1309.48	225.11			Redacted															0.097199999	0.80000001	39.895401	0.35659999	3.6345999	1.3328	2.3159001	1.557		16.2306	0.06617	209.5	0.015864
ARG	Argentina	Upper middle income	Latin America & Caribbean	Yes	1967	19	Americas	419	Latin America and the Caribbean	5	South America	32	Latin America & Caribbean	22828872	24256667553	1062.5435	2736.6899	1297.03	232.49001			Redacted															0.097199999	0.79229999	38.7906	0.22239999	3.8996	1.3348	2.3322999	1.6064		19.544	0.066826	201.4	0.015818
ARG	Argentina	Upper middle income	Latin America & Caribbean	Yes	1968	19	Americas	419	Latin America and the Caribbean	5	South America	32	Latin America & Caribbean	23168268	26436857247	1141.0804	2736.6899	1292.35	247.64999			Redacted															0.1062	0.72479999	38.2631	0.2608	3.9437001	1.3253	2.0493	1.3133		15.6003	0.073048	200.1	0.015838
ARG	Argentina	Upper middle income	Latin America & Caribbean	Yes	1969	19	Americas	419	Latin America and the Caribbean	5	South America	32	Latin America & Caribbean	23517613	31256284544	1329.0586	2736.6899	1273.8199	248.96001			Redacted															0.099699996	0.71130002	31.829	0.2463	4.2406001	1.3372999	2.0755	1.5547		15.6767	0.074435	208.6	0.015796
ARG	Argentina	Upper middle income	Latin America & Caribbean	Yes	1970	19	Americas	419	Latin America and the Caribbean	5	South America	32	Latin America & Caribbean	23880564	31584210366	1322.5907	2736.6899	1273.83	250.28			Redacted															0.0933	0.69809997	35.241299	0.1789	4.4341002	1.3247	2.0494001	1.7753		17.0255	0.075829	203	0.015673
ARG	Argentina	Upper middle income	Latin America & Caribbean	Yes	1971	19	Americas	419	Latin America and the Caribbean	5	South America	32	Latin America & Caribbean	24259564	33293199095	1372.3741	2736.6899	1273.83	251.60001			Redacted															0.091799997	0.66070002	47.231998	0.1534	4.1844001	1.3200999	2.1961	1.7835		17.9214	0.080125	211.3	0.015629
ARG	Argentina	Upper middle income	Latin America & Caribbean	Yes	1972	19	Americas	419	Latin America and the Caribbean	5	South America	32	Latin America & Caribbean	24653172	34733000536	1408.8654	2736.6899	1273.83	252.91			Redacted															0.1001	0.63209999	45.2262	0.1723	4.4117999	1.2884001	2.3137	1.6095		16.3103	0.083746	218.9	0.015657
ARG	Argentina	Upper middle income	Latin America & Caribbean	Yes	1973	19	Americas	419	Latin America and the Caribbean	5	South America	32	Latin America & Caribbean	25056475	52544000117	2097.0229	2736.6899	1273.83	254.23			Redacted															0.0854	0.60720003	48.4207	0.1837	4.1094999	1.3289	2.4079001	2.0414		15.422	0.087182	218.8	0.015788
ARG	Argentina	Upper middle income	Latin America & Caribbean	Yes	1974	19	Americas	419	Latin America and the Caribbean	5	South America	32	Latin America & Caribbean	25462305	72436777342	2844.8633	2736.6899	1273.83	255.53999			Redacted															0.084700003	0.56690001	48.5905	0.1859	3.6350999	1.3348	2.1431	2.0462		20.6112	0.093378	213.8	0.014797
ARG	Argentina	Upper middle income	Latin America & Caribbean	Yes	1975	19	Americas	419	Latin America and the Caribbean	5	South America	32	Latin America & Caribbean	25865775	52438647922	2027.3372	2736.6899	1273.83	256.85999			Redacted															0.086099997	0.59009999	44.045601	0.17569999	3.4877	1.3396	2.1526	1.9559		17.4349	0.089727	200.8	0.015161
ARG	Argentina	Upper middle income	Latin America & Caribbean	Yes	1976	19	Americas	419	Latin America and the Caribbean	5	South America	32	Latin America & Caribbean	26264681	51169499892	1948.2247	2736.6899	1273.83	258.17001			Redacted															0.0889	0.54250002	39.212101	0.1877	3.3912001	1.3269	2.3081999	1.9072		18.6514	0.097571	202.7	0.015
ARG	Argentina	Upper middle income	Latin America & Caribbean	Yes	1977	19	Americas	419	Latin America and the Caribbean	5	South America	32	Latin America & Caribbean	26661397	56781000101	2129.7083	2736.6899	1273.83	259.48999			Redacted															0.081500001	0.49919999	40.016998	0.206	3.1150999	1.3069	2.3139999	2.1349		18.2989	0.106065	197.6	0.014985
ARG	Argentina	Upper middle income	Latin America & Caribbean	Yes	1978	19	Americas	419	Latin America and the Caribbean	5	South America	32	Latin America & Caribbean	27061041	58082870156	2146.365	2736.6899	1273.83	260.79999			Redacted															0.078400001	0.50260001	34.555901	0.1796	3.3570001	1.2656	2.5026	2.4243		15.8874	0.105341	196.5	0.015
ARG	Argentina	Upper middle income	Latin America & Caribbean	Yes	1979	19	Americas	419	Latin America and the Caribbean	5	South America	32	Latin America & Caribbean	27471046	69252328952	2520.9207	2736.6899	1273.83	262.12			Redacted															0.083999999	0.50279999	35.7257	0.1825	2.9133	1.3732001	2.6798	2.2522		19.7527	0.105327	198.4	0.014973
ARG	Argentina	Upper middle income	Latin America & Caribbean	Yes	1980	19	Americas	419	Latin America and the Caribbean	5	South America	32	Latin America & Caribbean	27896532	76961923741	2758.8347	2736.6899	1273.83	263.44			Redacted															0.096299998	0.49270001	37.074799	0.4914	3.0571001	1.4858	2.5311	1.8741	12.972	11.1428	0.107439	205.3	0.017763
ARG	Argentina	Upper middle income	Latin America & Caribbean	Yes	1981	19	Americas	419	Latin America and the Caribbean	5	South America	32	Latin America & Caribbean	28338514	78676842367	2776.322	2736.6899	1273.83	264.75			Redacted															0.079099998	0.43220001	34.7929	0.57599998	3.2564001	1.4816	2.3392999	2.425	12.5897	10.4637	0.122509	200.6	0.016717
ARG	Argentina	Upper middle income	Latin America & Caribbean	Yes	1982	19	Americas	419	Latin America and the Caribbean	5	South America	32	Latin America & Caribbean	28794550	84307486837	2927.8975	2736.6899	1273.84	266.07001			Redacted															0.080899999	0.46790001	38.8913	0.47400001	3.5864999	1.4241	2.1271	2.4428	12.2579	11.1819	0.113152	206.3	0.0206
ARG	Argentina	Upper middle income	Latin America & Caribbean	Yes	1983	19	Americas	419	Latin America and the Caribbean	5	South America	32	Latin America & Caribbean	29262049	1.03979E+11	3553.3774	2736.6899	1273.85	267.39001			Redacted															0.082800001	0.49399999	41.369701	0.49430001	3.8843999	1.3386	2.24	2.3301	12.371	11.3952	0.107185	214.9	0.019301
ARG	Argentina	Upper middle income	Latin America & Caribbean	Yes	1984	19	Americas	419	Latin America and the Caribbean	5	South America	32	Latin America & Caribbean	29737097	79092001998	2659.7083	2736.6899	1273.84	268.70001			Redacted															0.085699998	0.49810001	40.408401	0.50919998	3.8166001	1.3529	2.1953001	2.5815	12.0611	10.2014	0.106299	209	0.017977
ARG	Argentina	Upper middle income	Latin America & Caribbean	Yes	1985	19	Americas	419	Latin America and the Caribbean	5	South America	32	Latin America & Caribbean	30216284	88416668900	2926.1265	2736.6899	1273.84	270.01001			Redacted															0.087399997	0.4357	35.849602	0.52359998	4.171	1.319	2.2367001	2.4395	13.2127	10.1667	0.1215	202.7	0.016905
ARG	Argentina	Upper middle income	Latin America & Caribbean	Yes	1986	19	Americas	419	Latin America and the Caribbean	5	South America	32	Latin America & Caribbean	30698964	1.10934E+11	3613.6218	2736.6899	1273.84	271.32999			Redacted															0.0867	0.43759999	32.806599	0.54519999	4.1030998	1.3769	2.1164	2.5822	14.211	10.2441	0.120975	208.7	0.015714
ARG	Argentina	Upper middle income	Latin America & Caribbean	Yes	1987	19	Americas	419	Latin America and the Caribbean	5	South America	32	Latin America & Caribbean	31184411	1.11106E+11	3562.876	2736.6899	1273.84	272.64001			Redacted															0.092100002	0.4858	37.3694	0.52929997	3.8287001	1.1315	2.1027999	2.3826	15.2516	13.7186	0.108958	205.3	0.016577
ARG	Argentina	Upper middle income	Latin America & Caribbean	Yes	1988	19	Americas	419	Latin America and the Caribbean	5	South America	32	Latin America & Caribbean	31668939	1.26207E+11	3985.1924	2736.6899	1273.8	273.92001			Redacted															0.090599999	0.43799999	39.437199	0.48010001	3.6763	1.1576	1.9752001	2.5279	15.8777	13.5083	0.120856	211.3	0.017228
ARG	Argentina	Upper middle income	Latin America & Caribbean	Yes	1989	19	Americas	419	Latin America and the Caribbean	5	South America	32	Latin America & Caribbean	32148137	76636898036	2383.8674	2736.6899	1274.7	274.89999			Redacted															0.1021	0.43740001	39.079102	0.51389998	3.4468999	0.97579998	1.7693	2.1294	14.356	12.5744	0.12104	209.6	0.017539
ARG	Argentina	Upper middle income	Latin America & Caribbean	Yes	1990	19	Americas	419	Latin America and the Caribbean	5	South America	32	Latin America & Caribbean	32618648	1.41352E+11	4333.4834	2736.6899	1275.65	275.95001			Redacted														236481.11	0.098200001	0.43610001	33.549702	0.49689999	3.6169	0.96390003	2.2386999	2.2508	15.8142	13.2707	0.121375	224	0.017677
ARG	Argentina	Upper middle income	Latin America & Caribbean	Yes	1991	19	Americas	419	Latin America and the Caribbean	5	South America	32	Latin America & Caribbean	33079002	1.8972E+11	5735.3599	2736.6899	1276.6	277			Redacted														233897.06	0.091399997	0.4373	34.372101	0.4219	3.5904	0.94800001	2.0486	2.4331	17.5167	13.6629	0.121069	211.2	0.017968
ARG	Argentina	Upper middle income	Latin America & Caribbean	Yes	1992	19	Americas	419	Latin America and the Caribbean	5	South America	32	Latin America & Caribbean	33529320	2.28789E+11	6823.5391	2736.6899	1277.55	278.04999			Redacted														238668.48	0.091799997	0.43439999	36.5718	0.4395	3.5025001	0.77969998	1.5929	2.9286	17.2677	13.4074	0.121881	217.1	0.016021
ARG	Argentina	Upper middle income	Latin America & Caribbean	Yes	1993	19	Americas	419	Latin America and the Caribbean	5	South America	32	Latin America & Caribbean	33970103	2.36742E+11	6969.1196	2736.6899	1278.5	279.10001			Redacted														239326.64	0.094099998	0.38080001	35.9417	0.3308	2.6229	0.7687	1.9001	3.0545	16.7683	12.7307	0.139	212.5	0.021509
ARG	Argentina	Upper middle income	Latin America & Caribbean	Yes	1994	19	Americas	419	Latin America and the Caribbean	5	South America	32	Latin America & Caribbean	34402669	2.5744E+11	7483.1401	2736.6899	1279.48	280.17999			Redacted														243021.7	0.1158	0.40380001	36.546101	0.34470001	3.0344	0.72369999	1.9425	2.7598	18.5909	14.3657	0.131122	210.8	0.022075
ARG	Argentina	Upper middle income	Latin America & Caribbean	Yes	1995	19	Americas	419	Latin America and the Caribbean	5	South America	32	Latin America & Caribbean	34828168	2.58032E+11	7408.7085	2736.6899	1280.45	281.25			Redacted														243430.16	0.1167	0.37079999	37.422298	0.33629999	3.1054001	0.676	1.6608	2.9002	18.4657	15.5459	0.1428	209.1	0.022221
ARG	Argentina	Upper middle income	Latin America & Caribbean	Yes	1996	19	Americas	419	Latin America and the Caribbean	5	South America	32	Latin America & Caribbean	35246376	2.7215E+11	7721.354	2736.6899	1281.42	282.32001			Redacted														243662.69	0.15099999	0.49340001	36.025799	0.30790001	3.6561	0.63489997	1.6548001	2.7151	15.2068	13.1129	0.107304	208.6	0.022259
ARG	Argentina	Upper middle income	Latin America & Caribbean	Yes	1997	19	Americas	419	Latin America and the Caribbean	5	South America	32	Latin America & Caribbean	35657438	2.92859E+11	8213.125	2736.6899	1282.35	283.35001			Redacted														243024.73	0.119	0.49590001	35.1446	0.30230001	4.2104998	0.64609998	1.5652	3.0107	21.3162	16.2294	0.10676	212	0.022076
ARG	Argentina	Upper middle income	Latin America & Caribbean	Yes	1998	19	Americas	419	Latin America and the Caribbean	5	South America	32	Latin America & Caribbean	36063451	2.98948E+11	8289.5078	2736.6899	1283.3	284.39999			Redacted														239972.33	0.1029	0.51109999	36.891899	0.3021	4.0279999	0.64090002	1.7525001	3.812	20.6998	15.2367	0.103593	218.9	0.022229
ARG	Argentina	Upper middle income	Latin America & Caribbean	Yes	1999	19	Americas	419	Latin America and the Caribbean	5	South America	32	Latin America & Caribbean	36467218	2.83523E+11	7774.7363	2736.6899	1284.12	285.32001			Redacted														244315.63	0.1212	0.34130001	34.233501	0.3418	1.7027	0.5923	1.4594001	3.3356	19.9825	16.2026	0.155168	223.9	0.022814
ARG	Argentina	Upper middle income	Latin America & Caribbean	Yes	2000	19	Americas	419	Latin America and the Caribbean	5	South America	32	Latin America & Caribbean	36870796	2.84204E+11	7708.0991	2736.6899	1285.1	286.39999			Redacted														244791.33	0.1147	0.34009999	34.011501	0.34150001	1.7323	0.61070001	1.7640001	3.4618	22.5204	16.5952	0.155683	219.2	0.022908
ARG	Argentina	Upper middle income	Latin America & Caribbean	Yes	2001	19	Americas	419	Latin America and the Caribbean	5	South America	32	Latin America & Caribbean	37275644	2.68697E+11	7208.373	2736.6899	1286.0601	287.45999			Redacted					3									287364	0.1171	0.55089998	37.7071	0.3073	1.8231	0.63270003	1.4837	3.3986	22.4394	17.5185	0.096112	212.4	0.022501
ARG	Argentina	Upper middle income	Latin America & Caribbean	Yes	2002	19	Americas	419	Latin America and the Caribbean	5	South America	32	Latin America & Caribbean	37681743	97724004252	2593.4045	2736.6899	1287.1	288.62			Redacted					3.8									290751.97	0.123	0.54909998	39.989601	0.31639999	2.0502	0.61690003	1.5088	3.2757	20.3694	15.7753	0.096422	216.8	0.021858
ARG	Argentina	Upper middle income	Latin America & Caribbean	Yes	2003	19	Americas	419	Latin America and the Caribbean	5	South America	32	Latin America & Caribbean	38087866	1.27587E+11	3349.8064	2736.6899	1291.033	308.28198			Redacted					4.5									303785.81	0.1487	0.48899999	40.536098	0.3274	2.1217	0.61549997	1.6181999	3.3087	18.3047	15.754	0.108257	212.5	0.022036
ARG	Argentina	Upper middle income	Latin America & Caribbean	Yes	2004	19	Americas	419	Latin America and the Caribbean	5	South America	32	Latin America & Caribbean	38491970	1.64658E+11	4277.7217	2736.6899	1294.9661	327.94397			Redacted					4									307948.78	0.1506	0.42320001	36.270302	0.28569999	1.9725	0.62290001	1.3867	3.6588	18.7404	16.721	0.12508	211.5	0.025596
ARG	Argentina	Upper middle income	Latin America & Caribbean	Yes	2005	19	Americas	419	Latin America and the Caribbean	5	South America	32	Latin America & Caribbean	38892924	1.98737E+11	5109.8521	2736.6899	1299.209	347.91602			Redacted					3.7									311393	0.1185	0.36090001	35.090199	0.25209999	2.0950999	0.53469998	1.4318	4.0758	19.3431	17.008	0.146717	219.7	0.02561
ARG	Argentina	Upper middle income	Latin America & Caribbean	Yes	2006	19	Americas	419	Latin America and the Caribbean	5	South America	32	Latin America & Caribbean	39289876	2.32557E+11	5919.0122	2736.6899	1301.389	365.82501			Redacted					3.4									310883.84	0.1549	0.40470001	36.913399	0.20209999	2.0813	0.55299997	1.2344	3.7076	20.1929	17.122	0.130815	226.1	0.025731
ARG	Argentina	Upper middle income	Latin America & Caribbean	Yes	2007	19	Americas	419	Latin America and the Caribbean	5	South America	32	Latin America & Caribbean	39684303	2.87531E+11	7245.4468	2736.6899	1299.684	379.849			Redacted					3.3									318427.72	0.1461	0.34380001	35.064499	0.20100001	2.0034001	0.56510001	1.3446	4.294	17.6997	16.6545	0.153989	215.6	0.025515
ARG	Argentina	Upper middle income	Latin America & Caribbean	Yes	2008	19	Americas	419	Latin America and the Caribbean	5	South America	32	Latin America & Caribbean	40080159	3.61558E+11	9020.873	2736.6899	1270.469	366.36301			Redacted					3.3									319435.78	0.1251	0.32550001	35.3969	0.1785	1.7525001	0.52560002	1.2684	4.1165	18.9683	16.3212	0.162658	213.6	0.02595
ARG	Argentina	Upper middle income	Latin America & Caribbean	Yes	2009	19	Americas	419	Latin America and the Caribbean	5	South America	32	Latin America & Caribbean	40482786	3.32976E+11	8225.1377	2736.6899	1243.2839	354.90698			Redacted					3.2									307406.19	0.1356	0.30070001	30.996799	0.1664	1.6646	0.51109999	1.2344	3.2493	19.4823	15.1891	0.176085	210.5	0.026181
ARG	Argentina	Upper middle income	Latin America & Caribbean	Yes	2010	19	Americas	419	Latin America and the Caribbean	5	South America	32	Latin America & Caribbean	40788453	4.23627E+11	10385.965	2736.6899	1262.679	390.03101	191.9726	185.42465	Redacted					3.1									297928.72	0.1288	0.36320001	35.622799	0.13959999	2.4124999	0.49860001	1.485	4.8762	19.0406	15.9272	0.145789	221.3	0.025954
ARG	Argentina	Upper middle income	Latin America & Caribbean	Yes	2011	19	Americas	419	Latin America and the Caribbean	5	South America	32	Latin America & Caribbean	41261490	5.30163E+11	12848.864	2736.6899	1253.184	396.26501	237.89041	180.41095	Redacted					2.9									266980.69	0.1228	0.36739999	36.671299	0.1233	2.4212999	0.46950001	1.2632999	4.5963	25.9084	19.2544	0.144122	230	0.026046
ARG	Argentina	Upper middle income	Latin America & Caribbean	Yes	2012	19	Americas	419	Latin America and the Caribbean	5	South America	32	Latin America & Caribbean	41733271	5.45982E+11	13082.664	2736.6899	1247.4189	406.22897	228.8493	185.75343	Redacted					2.8									270269.38	0.1195	0.3644	36.728298	0.1244	2.4435999	0.48789999	1.2839	4.1624	22.3794	16.3382	0.145278	227.1	0.025904
ARG	Argentina	Upper middle income	Latin America & Caribbean	Yes	2013	19	Americas	419	Latin America and the Caribbean	5	South America	32	Latin America & Caribbean	42202935	5.52025E+11	13080.255	2736.6899	1229.374	403.91299	207.45206	182.57535	Redacted					2.6									277456.22	0.1153	0.3935	34.5905	0.1258	2.1473	0.5043	1.2771	4.7956	24.3174	17.8492	0.134545	223.5	0.026227
ARG	Argentina	Upper middle income	Latin America & Caribbean	Yes	2014	19	Americas	419	Latin America and the Caribbean	5	South America	32	Latin America & Caribbean	42669500	5.2632E+11	12334.798	2736.6899	1200.129	390.397	234.68494	187.64383	Redacted					2.5									276221.69	0.115	0.35820001	37.1679	0.1269	2.2483001	0.44679999	1.3155	4.8273	21.8943	15.9686	0.147809	221	0.026521
ARG	Argentina	Upper middle income	Latin America & Caribbean	Yes	2015	19	Americas	419	Latin America and the Caribbean	5	South America	32	Latin America & Caribbean	43131966	5.94749E+11	13789.061	2736.6899	1170.884	376.88101	240.76712	189.69862	Redacted		19.200001			2.5									276516.97	0.099100001	0.29409999	35.188099	0.1288	2.1956	0.72130001	1.2694	4.7791	24.2161	16.6176	0.18	224.3	0.028674
ARG	Argentina	Upper middle income	Latin America & Caribbean	Yes	2016	19	Americas	419	Latin America and the Caribbean	5	South America	32	Latin America & Caribbean	43590368	5.57531E+11	12790.242	2736.6899	1141.639	363.36499	205.94521	190.0274	Redacted		25.9			2.6									238020.03	0.1124	0.2845	38.472301	0.123	2.0755	0.43470001	1.284	5.2034	25.0444	14.9681	0.186079	225.6	0.029189
ARG	Argentina	Upper middle income	Latin America & Caribbean	Yes	2017	19	Americas	419	Latin America and the Caribbean	5	South America	32	Latin America & Caribbean	44044811	6.43629E+11	14613.042	2736.6899	1112.394	349.849	211.80821	194.65755	Redacted		32.299999	3.3410001	11	3.1									245210.55	0.1043	0.28650001	37.3139	0.1305	1.9148	0.4298	1.3377	5.4045	24.2453	14.8695	0.184773	225.5	0.029303
ARG	Argentina	Upper middle income	Latin America & Caribbean	Yes	2018	19	Americas	419	Latin America and the Caribbean	5	South America	32	Latin America & Caribbean	44494502	5.2482E+11	11795.159	2736.6899	1083.8176	337.00757	218.10959	190.9863	Redacted		35.799999			3.4									241854.42	0.1207	0.2823	34.6982	0.1247	1.772	0.38249999	1.2783999	4.671	25.8072	17.332	0.187557	227.9	0.029074
ARG	Argentina	Upper middle income	Latin America & Caribbean	Yes	2019	19	Americas	419	Latin America and the Caribbean	5	South America	32	Latin America & Caribbean	44938712	4.52818E+11	10076.355	2736.6899	1083.8176	337.00757	220.65753	181.20547	Redacted		35.799999			3.5									244119.11	0.112	0.28389999	34.050499	0.1248	1.7251	0.39410001	1.3735	5.5237	25.3403	17.1429	0.186517	225.2	0.029109
ARG	Argentina	Upper middle income	Latin America & Caribbean	Yes	2020	19	Americas	419	Latin America and the Caribbean	5	South America	32	Latin America & Caribbean	45376763	3.89591E+11	8585.6943	2736.6899	1083.8176	337.00757			Redacted		37			3.7									245212.41	0.1164	0.27169999	33.3372	0.1234	1.7377	0.37310001	1.3602	5.2126	25.4439	16.0782	0.194866	226.5	0.029297
ARG	Argentina	Upper middle income	Latin America & Caribbean	Yes	2021	19	Americas	419	Latin America and the Caribbean	5	South America	32	Latin America & Caribbean	45808747	4.91493E+11	10729.232						Redacted
ARG	Argentina	Upper middle income	Latin America & Caribbean	Yes	2022	19	Americas	419	Latin America and the Caribbean	5	South America	32	Latin America & Caribbean									Redacted
ARM	Armenia	Upper middle income	Europe & Central Asia	Yes	1960	142	Asia	145	Western Asia			51	Northern Africa & Western Asia	1874119								Redacted
ARM	Armenia	Upper middle income	Europe & Central Asia	Yes	1961	142	Asia	145	Western Asia			51	Northern Africa & Western Asia	1941498								Redacted
ARM	Armenia	Upper middle income	Europe & Central Asia	Yes	1962	142	Asia	145	Western Asia			51	Northern Africa & Western Asia	2009524								Redacted
ARM	Armenia	Upper middle income	Europe & Central Asia	Yes	1963	142	Asia	145	Western Asia			51	Northern Africa & Western Asia	2077584								Redacted
ARM	Armenia	Upper middle income	Europe & Central Asia	Yes	1964	142	Asia	145	Western Asia			51	Northern Africa & Western Asia	2145004								Redacted
ARM	Armenia	Upper middle income	Europe & Central Asia	Yes	1965	142	Asia	145	Western Asia			51	Northern Africa & Western Asia	2211316								Redacted
ARM	Armenia	Upper middle income	Europe & Central Asia	Yes	1966	142	Asia	145	Western Asia			51	Northern Africa & Western Asia	2276038								Redacted
ARM	Armenia	Upper middle income	Europe & Central Asia	Yes	1967	142	Asia	145	Western Asia			51	Northern Africa & Western Asia	2339133								Redacted
ARM	Armenia	Upper middle income	Europe & Central Asia	Yes	1968	142	Asia	145	Western Asia			51	Northern Africa & Western Asia	2401142								Redacted
ARM	Armenia	Upper middle income	Europe & Central Asia	Yes	1969	142	Asia	145	Western Asia			51	Northern Africa & Western Asia	2462938								Redacted
ARM	Armenia	Upper middle income	Europe & Central Asia	Yes	1970	142	Asia	145	Western Asia			51	Northern Africa & Western Asia	2525067								Redacted
ARM	Armenia	Upper middle income	Europe & Central Asia	Yes	1971	142	Asia	145	Western Asia			51	Northern Africa & Western Asia	2587716								Redacted
ARM	Armenia	Upper middle income	Europe & Central Asia	Yes	1972	142	Asia	145	Western Asia			51	Northern Africa & Western Asia	2650484								Redacted
ARM	Armenia	Upper middle income	Europe & Central Asia	Yes	1973	142	Asia	145	Western Asia			51	Northern Africa & Western Asia	2712780								Redacted
ARM	Armenia	Upper middle income	Europe & Central Asia	Yes	1974	142	Asia	145	Western Asia			51	Northern Africa & Western Asia	2773750								Redacted
ARM	Armenia	Upper middle income	Europe & Central Asia	Yes	1975	142	Asia	145	Western Asia			51	Northern Africa & Western Asia	2832752								Redacted
ARM	Armenia	Upper middle income	Europe & Central Asia	Yes	1976	142	Asia	145	Western Asia			51	Northern Africa & Western Asia	2889583								Redacted
ARM	Armenia	Upper middle income	Europe & Central Asia	Yes	1977	142	Asia	145	Western Asia			51	Northern Africa & Western Asia	2944375								Redacted
ARM	Armenia	Upper middle income	Europe & Central Asia	Yes	1978	142	Asia	145	Western Asia			51	Northern Africa & Western Asia	2997419								Redacted
ARM	Armenia	Upper middle income	Europe & Central Asia	Yes	1979	142	Asia	145	Western Asia			51	Northern Africa & Western Asia	3049107								Redacted
ARM	Armenia	Upper middle income	Europe & Central Asia	Yes	1980	142	Asia	145	Western Asia			51	Northern Africa & Western Asia	3099759								Redacted
ARM	Armenia	Upper middle income	Europe & Central Asia	Yes	1981	142	Asia	145	Western Asia			51	Northern Africa & Western Asia	3148096								Redacted
ARM	Armenia	Upper middle income	Europe & Central Asia	Yes	1982	142	Asia	145	Western Asia			51	Northern Africa & Western Asia	3193696								Redacted
ARM	Armenia	Upper middle income	Europe & Central Asia	Yes	1983	142	Asia	145	Western Asia			51	Northern Africa & Western Asia	3238592								Redacted
ARM	Armenia	Upper middle income	Europe & Central Asia	Yes	1984	142	Asia	145	Western Asia			51	Northern Africa & Western Asia	3285593								Redacted
ARM	Armenia	Upper middle income	Europe & Central Asia	Yes	1985	142	Asia	145	Western Asia			51	Northern Africa & Western Asia	3335935								Redacted
ARM	Armenia	Upper middle income	Europe & Central Asia	Yes	1986	142	Asia	145	Western Asia			51	Northern Africa & Western Asia	3392264								Redacted
ARM	Armenia	Upper middle income	Europe & Central Asia	Yes	1987	142	Asia	145	Western Asia			51	Northern Africa & Western Asia	3451947								Redacted
ARM	Armenia	Upper middle income	Europe & Central Asia	Yes	1988	142	Asia	145	Western Asia			51	Northern Africa & Western Asia	3504667								Redacted
ARM	Armenia	Upper middle income	Europe & Central Asia	Yes	1989	142	Asia	145	Western Asia			51	Northern Africa & Western Asia	3536473								Redacted
ARM	Armenia	Upper middle income	Europe & Central Asia	Yes	1990	142	Asia	145	Western Asia			51	Northern Africa & Western Asia	3538164	2256838858	637.8559						Redacted
ARM	Armenia	Upper middle income	Europe & Central Asia	Yes	1991	142	Asia	145	Western Asia			51	Northern Africa & Western Asia	3505249	2069870130	590.50586						Redacted
ARM	Armenia	Upper middle income	Europe & Central Asia	Yes	1992	142	Asia	145	Western Asia			51	Northern Africa & Western Asia	3442820	1272835453	369.70724	28.469999	11.7	4.8299999			Redacted														2964.3167	0.2368	0.85530001	13.1283	2.6006	3.1362	1.299		1.8428		5.2192	0.063127	133.7	0.013241
ARM	Armenia	Upper middle income	Europe & Central Asia	Yes	1993	142	Asia	145	Western Asia			51	Northern Africa & Western Asia	3363111	1201312829	357.20285	28.469999	11.81	4.9299998			Redacted														1865.5637	0.2393	0.98220003	10.7764	0.87809998	4.3997998	1.3214999		1.6889		3.7592	0.054821	132.2	0.013061
ARM	Armenia	Upper middle income	Europe & Central Asia	Yes	1994	142	Asia	145	Western Asia			51	Northern Africa & Western Asia	3283664	1315158637	400.51559	28.469999	12	5			Redacted														1729.6816	0.186	0.91350001	10.9231	0.87809998	3.1375	1.3256		1.4399		6.0548	0.058947	134	0.012
ARM	Armenia	Upper middle income	Europe & Central Asia	Yes	1995	142	Asia	145	Western Asia			51	Northern Africa & Western Asia	3217349	1468317435	456.37494	28.469999	12.44	4.9400001			Redacted														1805.7737	0.1697	0.9386	10.4052	0.4425	4.0242	1.3161		1.859		5.8896	0.057368	138.8	0.012477
ARM	Armenia	Upper middle income	Europe & Central Asia	Yes	1996	142	Asia	145	Western Asia			51	Northern Africa & Western Asia	3168213	1596968946	504.05984	28.469999	13.06	5.0599999			Redacted														1736.7762	0.1619	0.96160001	9.4612999	0.72350001	3.3371999	1.3114001		1.8772		6.4563	0.056	132.4	0.011053
ARM	Armenia	Upper middle income	Europe & Central Asia	Yes	1997	142	Asia	145	Western Asia			51	Northern Africa & Western Asia	3133081	1639492445	523.28442	28.469999	13.32	4.98			Redacted														1884.5502	0.1908	0.96700001	9.0372	0.745	2.3592	1.3354		1.3658		6.2125	0.055684	133.8	0.01
ARM	Armenia	Upper middle income	Europe & Central Asia	Yes	1998	142	Asia	145	Western Asia			51	Northern Africa & Western Asia	3108691	1893726437	609.17163	28.469999	13.28	4.9299998			Redacted														1800.1613	0.1797	0.84189999	8.1573	0.72680002	1.8559	1.1751		1.7684		7.3562	0.063958	130.7	0.009535
ARM	Armenia	Upper middle income	Europe & Central Asia	Yes	1999	142	Asia	145	Western Asia			51	Northern Africa & Western Asia	3089020	1845482173	597.43292	28.469999	13.23	4.8800001			Redacted														1840.063	0.152	0.59789997	9.0288	0.86009997	2.4398	1.1514		1.7765		7.1424	0.09044	124.9	0.010238
ARM	Armenia	Upper middle income	Europe & Central Asia	Yes	2000	142	Asia	145	Western Asia			51	Northern Africa & Western Asia	3069597	1911563669	622.74091	28.469999	13.23	4.8800001			Redacted	79.8840243													2008.1035	0.1964	0.70499998	9.9547005	1.5132999	1.8206	1.1418999		1.383		7.5389	0.076461	117.9	0.010323
ARM	Armenia	Upper middle income	Europe & Central Asia	Yes	2001	142	Asia	145	Western Asia			51	Northern Africa & Western Asia	3050686	2118467913	694.42346	28.469999	13.28	4.9299998			Redacted	80.00290747				26.1									2229.061	0.1257	0.56349999	10.7226	1.2795	1.9016	1.1720999		1.8787		6.49	0.095769	126.6	0.010933
ARM	Armenia	Upper middle income	Europe & Central Asia	Yes	2002	142	Asia	145	Western Asia			51	Northern Africa & Western Asia	3033976	2376335048	783.24121	28.469999	13.91	4.9099998			Redacted	80.12921005				24.5									2345.1626	0.2015	0.40810001	11.1891	1.7835	2.2307	1.1339		2.2047		7.1243	0.1325	108.5	0.01101
ARM	Armenia	Upper middle income	Europe & Central Asia	Yes	2003	142	Asia	145	Western Asia			51	Northern Africa & Western Asia	3017938	2807061009	930.12549	28.469999	14.44	4.9400001			Redacted	80.25843291				21.1									2523.323	0.1983	0.44400001	11.5681	1.5678	2.2649	1.1242		1.5671		8.1469	0.121261	108.8	0.011133
ARM	Armenia	Upper middle income	Europe & Central Asia	Yes	2004	142	Asia	145	Western Asia			51	Northern Africa & Western Asia	3000715	3576615240	1191.921	28.469999	15.05	5.0500002			Redacted	80.38827188				16									2772.6826	0.1724	0.57069999	11.1668	1.2535	2.3570001	1.0832		2.2808		8.1252	0.094545	119.3	0.010427
ARM	Armenia	Upper middle income	Europe & Central Asia	Yes	2005	142	Asia	145	Western Asia			51	Northern Africa & Western Asia	2981262	4900469950	1643.7568	28.469999	16.049999	5.0500002			Redacted	80.51869292				12.3							54.46256	18.97797	2856.5796	0.1665	0.59920001	11.1732	1.1216	2.2251	1.0381		1.9387		12.7041	0.08995	118.6	0.010222
ARM	Armenia	Upper middle income	Europe & Central Asia	Yes	2006	142	Asia	145	Western Asia			51	Northern Africa & Western Asia	2958301	6384451606	2158.1482	28.469999	17.564001	5.039			Redacted	80.6497671				9.3									3224.6968	0.98640001	0.67000002	9.9110003	1.0732	2.2902	1.021		1.3239		12.8756	0.080438	115.4	0.010851
ARM	Armenia	Upper middle income	Europe & Central Asia	Yes	2007	142	Asia	145	Western Asia			51	Northern Africa & Western Asia	2932615	9206301700	3139.2808	28.469999	17.519001	5.0609999			Redacted	80.78142981				6.9									3887.7451	0.26859999	0.50389999	9.8144999	0.7464	2.6975999	1.0192		2.5926		13.3232	0.107026	111	0.010741
ARM	Armenia	Upper middle income	Europe & Central Asia	Yes	2008	142	Asia	145	Western Asia			51	Northern Africa & Western Asia	2907615	11662040714	4010.8613	28.469999	17.488001	5.0440001			Redacted	80.91373904				5.6									4054.1643	0.26910001	0.44279999	8.7692003	0.66280001	2.7144001	1.0013		2.405		13.6607	0.121869	113.3	0.010152
ARM	Armenia	Upper middle income	Europe & Central Asia	Yes	2009	142	Asia	145	Western Asia			51	Northern Africa & Western Asia	2888094	8647936748	2994.3406	28.469999	17.463001	5.0240002			Redacted	81.04664328				4.4									3738.3545	0.42399999	0.40490001	8.2580004	1.0031	2.7685001	0.98379999		2.2503		14.7925	0.133288	113.1	0.010417
ARM	Armenia	Upper middle income	Europe & Central Asia	Yes	2010	142	Asia	145	Western Asia			51	Northern Africa & Western Asia	2877314	9260284938	3218.3784	28.469999	17.35	5.0360003	196.08218	765.31506	Redacted	81.18016973				3.7							49.18274	24.70058	3531.697	0.37380001	0.37459999	8.3914003	0.86519998	3.3475001	0.98009998		2.0682		10.0192	0.144151	107.9	0.010385
ARM	Armenia	Upper middle income	Europe & Central Asia	Yes	2011	142	Asia	145	Western Asia			51	Northern Africa & Western Asia	2876536	10142111334	3525.8071	28.469999	16.980999	5.026	213.36986	882.13702	Redacted	81.79551015				3.4									3513.1653	0.3396	0.3585	8.4125996	0.63340002	2.8659	0.97439998		2.789		12.5991	0.150542	105.2	0.010556
ARM	Armenia	Upper middle income	Europe & Central Asia	Yes	2012	142	Asia	145	Western Asia			51	Northern Africa & Western Asia	2884239	10619320049	3681.8447	28.469999	16.83	5.0510001	315.58905	954.0274	Redacted	82.41306782				3.2									3851.4194	0.4905	0.3786	9.0071001	0.57669997	2.6707001	0.98290002		2.6505		14.5109	0.142686	106	0.010506
ARM	Armenia	Upper middle income	Europe & Central Asia	Yes	2013	142	Asia	145	Western Asia			51	Northern Africa & Western Asia	2897593	11121465767	3838.1738	28.469999	16.83	5.059	297.26028	975.78082	Redacted	83.03306749				3.2									3943.4009	0.42410001	0.433	9.0585003	0.514	2.7035	1.0009		3.0725		14.1531	0.124582	105.1	0.010513
ARM	Armenia	Upper middle income	Europe & Central Asia	Yes	2014	142	Asia	145	Western Asia			51	Northern Africa & Western Asia	2912403	11609512940	3986.2317	28.469999	16.806999	5.0479999	299.31506	1074.7944	Redacted	83.63866051				2.8									3819.4722	0.3484	0.38330001	8.4650002	0.68089998	2.0258	0.96780002		3.1816		14.8051	0.140845	106.1	0.010476
ARM	Armenia	Upper middle income	Europe & Central Asia	Yes	2015	142	Asia	145	Western Asia			51	Northern Africa & Western Asia	2925559	10553337673	3607.2893	28.469999	16.767	5.0429997	325.45206	1102.2466	Redacted	84.12902976				2.8									3856.6899	0.417	0.4066	7.9959998	0.55229998	1.9109	0.94309998		3.1321		16.7609	0.132882	105	0.01044
ARM	Armenia	Upper middle income	Europe & Central Asia	Yes	2016	142	Asia	145	Western Asia			51	Northern Africa & Western Asia	2936147	10546135160	3591.8281	28.469999	16.768	5.0440001	249.04111	973.69861	Redacted	84.6196882				2.7							36.30882	22.29481	4344.8125	0.87370002	0.4249	7.6315999	0.46110001	2.2809999	0.92449999		3.0761		11.1586	0.127123	108.6	0.011444
ARM	Armenia	Upper middle income	Europe & Central Asia	Yes	2017	142	Asia	145	Western Asia			51	Northern Africa & Western Asia	2944789	11527458566	3914.5278	28.469999	16.761	5.0409999	306.65753	881.12323	Redacted	85.42311993	17.1	3.096	40.900002	2.8									3951.4629	1.0781	0.42480001	6.8976002	0.39230001	2.4837999	0.85079998		1.9751		13.417	0.126999	122.4	0.010476
ARM	Armenia	Upper middle income	Europe & Central Asia	Yes	2018	142	Asia	145	Western Asia			51	Northern Africa & Western Asia	2951741	12457941907	4220.5405	28.469999	16.773001	5.0469999	322.27396	579.45203	Redacted	85.92295741	14.8	3.1659999	41.700001	2.9									3872.8369	0.95200002	0.38999999	6.3870001	0.53820002	2.4037001	0.82410002		2.6236		11.4352	0.13828	127.8	0.010476
ARM	Armenia	Upper middle income	Europe & Central Asia	Yes	2019	142	Asia	145	Western Asia			51	Northern Africa & Western Asia	2957728	13619291361	4604.6465	28.469999	16.77	5.0500002	317.78082	576.16437	Redacted	86.42296899	12.7	3.237	43.599998	3.1									3817.6685	1.5905	0.405	6.335	0.43239999	2.8857	0.82249999		1.6906		11.4118	0.133149	127.9	0.010477
ARM	Armenia	Upper middle income	Europe & Central Asia	Yes	2020	142	Asia	145	Western Asia			51	Northern Africa & Western Asia	2963234	12641209802	4266.0181	28.469999	16.76	5.04			Redacted	86.91066001	10.7	3.247	42.900002	3.5									3827.8816	1.2929	0.389	6.5088	0.50340003	3.2370999	0.82929999		2.0558		12.2478	0.138459	124	0.010476
ARM	Armenia	Upper middle income	Europe & Central Asia	Yes	2021	142	Asia	145	Western Asia			51	Northern Africa & Western Asia	2968128	13861183874	4670.0088						Redacted
ARM	Armenia	Upper middle income	Europe & Central Asia	Yes	2022	142	Asia	145	Western Asia			51	Northern Africa & Western Asia									Redacted
AUS	Australia	High income	East Asia & Pacific	Yes	1960	9	Oceania	53	Australia and New Zealand			36	Oceania	10276477	18606786874	1810.6193						Redacted
AUS	Australia	High income	East Asia & Pacific	Yes	1961	9	Oceania	53	Australia and New Zealand			36	Oceania	10483000	19683055213	1877.6166	7682.2998	4744.8442	145.51393			Redacted															0.1185	0.50040001	52.029499	0.44479999	7.4053001	2.0260999	1.5608	1.0839	11.1329	11.1938	0.103813	150.3	0.0129
AUS	Australia	High income	East Asia & Pacific	Yes	1962	9	Oceania	53	Australia and New Zealand			36	Oceania	10742000	19922723709	1854.6569	7682.2998	4765.9292	156.94266			Redacted															0.1142	0.4991	43.466801	0.45680001	6.8063002	1.9203	1.3513	1.2173	11.1335	12.3311	0.104043	157.2	0.0129
AUS	Australia	High income	East Asia & Pacific	Yes	1963	9	Oceania	53	Australia and New Zealand			36	Oceania	10950000	21539926084	1967.1166	7682.2998	4793.6958	155.63953			Redacted															0.1195	0.5007	38.858799	0.51270002	6.2483001	1.9078	1.4656	1.2852	12.3438	11.2848	0.103676	156.6	0.0129
AUS	Australia	High income	East Asia & Pacific	Yes	1964	9	Oceania	53	Australia and New Zealand			36	Oceania	11167000	23801097547	2131.3779	7682.2998	4819.0381	164.78169			Redacted															0.115	0.49939999	37.665901	0.4549	6.5453	1.765	1.5179	1.3237	11.1413	12.6542	0.104	155.6	0.0129
AUS	Australia	High income	East Asia & Pacific	Yes	1965	9	Oceania	53	Australia and New Zealand			36	Oceania	11388000	25977153097	2281.0989	7682.2998	4862.5918	175.10965			Redacted															0.1367	0.50230002	36.3517	0.33849999	6.8532	1.6995	1.4568	0.9835	13.2138	12.9521	0.103378	150	0.0129
AUS	Australia	High income	East Asia & Pacific	Yes	1966	9	Oceania	53	Australia and New Zealand			36	Oceania	11651000	27309889125	2343.9954	7682.2998	4870.2852	189.68289			Redacted															0.1123	0.50010002	37.487701	0.34999999	6.5179	1.6079	1.2913001	1.4416	11.0151	12.2293	0.103813	149.7	0.011386
AUS	Australia	High income	East Asia & Pacific	Yes	1967	9	Oceania	53	Australia and New Zealand			36	Oceania	11799000	30444618658	2580.271	7682.2998	4895.8057	194.56357			Redacted															0.1708	0.49900001	41.343102	0.26750001	6.3941998	1.5407	1.2526	0.8308	12.7896	13.321	0.104051	155.5	0.011684
AUS	Australia	High income	East Asia & Pacific	Yes	1968	9	Oceania	53	Australia and New Zealand			36	Oceania	12009000	32716989584	2724.3726	7682.2998	5135.6958	215.95197			Redacted															0.1243	0.50089997	42.875099	0.2076	6.9408002	1.601	1.2510999	1.3387	11.9602	13.0263	0.103645	159.9	0.012039
AUS	Australia	High income	East Asia & Pacific	Yes	1969	9	Oceania	53	Australia and New Zealand			36	Oceania	12263000	36686079068	2991.6072	7682.2998	5108.8804	198.22205			Redacted															0.13689999	0.50660002	45.232399	0.2322	6.9889998	1.5122	1.1733	1.1149	13.295	12.6482	0.102488	166.7	0.012766
AUS	Australia	High income	East Asia & Pacific	Yes	1970	9	Oceania	53	Australia and New Zealand			36	Oceania	12507000	41337215814	3305.1265	7682.2998	4934.3252	186.80142			Redacted															0.13169999	0.53759998	45.554401	0.236	6.9208002	1.3861001	1.4816	1.2176	12.3212	14.2547	0.096605	172.3	0.012731
AUS	Australia	High income	East Asia & Pacific	Yes	1971	9	Oceania	53	Australia and New Zealand			36	Oceania	12937000	45222309329	3495.5793	7682.2998	4995.3613	170.47			Redacted															0.125	0.49990001	49.079899	0.27149999	7.1816001	1.3997	1.2545	1.2696	16.2655	13.5169	0.103853	178.4	0.012865
AUS	Australia	High income	East Asia & Pacific	Yes	1972	9	Oceania	53	Australia and New Zealand			36	Oceania	13177000	52051401869	3950.1709	7682.2998	4998.1499	172.31			Redacted															0.1673	0.42809999	50.295601	0.53329998	8.3121004	1.4136	1.5059	0.9331	15.2766	14.5531	0.121255	181.4	0.012781
AUS	Australia	High income	East Asia & Pacific	Yes	1973	9	Oceania	53	Australia and New Zealand			36	Oceania	13380000	63844971172	4771.6719	7682.2998	4978.9702	151.02			Redacted															0.13339999	0.4188	43.6175	0.60329998	6.9589	1.4207	1.3507	1.3185	17.9956	13.8606	0.123983	176.5	0.01245
AUS	Australia	High income	East Asia & Pacific	Yes	1974	9	Oceania	53	Australia and New Zealand			36	Oceania	13723000	88981577008	6484.1196	7682.2998	5003.5698	149.57001			Redacted															0.1344	0.46810001	50.841	0.51359999	5.9871001	1.3769	1.5215	1.3936	16.7463	12.6219	0.110908	182.2	0.012439
AUS	Australia	High income	East Asia & Pacific	Yes	1975	9	Oceania	53	Australia and New Zealand			36	Oceania	13893000	97333060221	7005.9067	7682.2998	4995.4702	137.47			Redacted															0.1276	0.43099999	46.447601	0.4716	6.3291001	1.4141001	1.7925	1.414	18.4268	14.2402	0.120469	183.4	0.012586
AUS	Australia	High income	East Asia & Pacific	Yes	1976	9	Oceania	53	Australia and New Zealand			36	Oceania	14033000	1.05101E+11	7489.5942	7682.2998	5007.4199	146.42			Redacted															0.139	0.42070001	39.8773	0.47799999	6.3035002	1.4641	1.6512001	1.3455	19.5711	13.9713	0.12342	173.4	0.012932
AUS	Australia	High income	East Asia & Pacific	Yes	1977	9	Oceania	53	Australia and New Zealand			36	Oceania	14192000	1.10388E+11	7778.1641	7682.2998	4915.1001	150.10001			Redacted															0.1548	0.43059999	34.866299	0.45359999	6.0738001	1.4691	1.5984	0.9875	18.0199	14.0043	0.12055	165.9	0.012846
AUS	Australia	High income	East Asia & Pacific	Yes	1978	9	Oceania	53	Australia and New Zealand			36	Oceania	14358000	1.18536E+11	8255.7441	7682.2998	4961	168			Redacted															0.1188	0.40810001	29.482599	0.39700001	5.6160002	1.461	1.7158999	1.6802	19.329	13.5176	0.12725	168.4	0.012828
AUS	Australia	High income	East Asia & Pacific	Yes	1979	9	Oceania	53	Australia and New Zealand			36	Oceania	14514000	1.34941E+11	9297.333	7682.2998	4932.3799	174.38			Redacted															0.13070001	0.42969999	29.468	0.36140001	5.8435001	1.3269	1.4693	1.5102	20.5297	14.6465	0.120848	177.9	0.013206
AUS	Australia	High income	East Asia & Pacific	Yes	1980	9	Oceania	53	Australia and New Zealand			36	Oceania	14692000	1.50032E+11	10211.837	7682.2998	4956.3799	179.53999			Redacted															0.1639	0.39610001	36.7192	0.37270001	5.7823	1.3508	1.7431	1.0523	20.4687	15.6515	0.13108	176	0.012893
AUS	Australia	High income	East Asia & Pacific	Yes	1981	9	Oceania	53	Australia and New Zealand			36	Oceania	14927000	1.76953E+11	11854.589	7682.2998	4955.6499	183.96001			Redacted															0.1337	0.38780001	37.567402	0.3752	5.2584	1.3533	1.2918	1.4015	21.4565	15.3477	0.133909	173.9	0.012618
AUS	Australia	High income	East Asia & Pacific	Yes	1982	9	Oceania	53	Australia and New Zealand			36	Oceania	15178000	1.94105E+11	12788.549	7682.2998	4907.7202	196.13			Redacted															0.1884	0.38890001	34.061699	0.38029999	5.2378998	1.3404	1.3699	0.8756	18.5793	15.5795	0.133506	181.4	0.012844
AUS	Australia	High income	East Asia & Pacific	Yes	1983	9	Oceania	53	Australia and New Zealand			36	Oceania	15369000	1.77334E+11	11538.398	7682.2998	4837.8901	194.21001			Redacted															0.1246	0.39469999	31.650499	0.38139999	5.2525001	1.2656	1.3699	1.6462	19.0618	14.9573	0.131592	169.3	0.012849
AUS	Australia	High income	East Asia & Pacific	Yes	1984	9	Oceania	53	Australia and New Zealand			36	Oceania	15544000	1.93594E+11	12454.552	7682.2998	4865.5801	219.11			Redacted															0.1331	0.37099999	35.713699	0.41	5.0303998	1.1914001	1.7257	1.6093	18.399	15.1891	0.139964	183.9	0.012755
AUS	Australia	High income	East Asia & Pacific	Yes	1985	9	Oceania	53	Australia and New Zealand			36	Oceania	15758000	1.80574E+11	11459.18	7682.2998	4867.9102	211.36			Redacted															0.1441	0.37670001	37.7136	0.38909999	4.8653998	1.1688	1.3055	1.4531	19.9396	16.2215	0.137808	186.2	0.013095
AUS	Australia	High income	East Asia & Pacific	Yes	1986	9	Oceania	53	Australia and New Zealand			36	Oceania	16018400	1.82368E+11	11384.938	7682.2998	4685.4102	208.53			Redacted															0.1434	0.3809	36.930599	0.38569999	4.7533002	1.1436	1.4266	1.5219	22.1436	16.3079	0.136304	187.1	0.01301
AUS	Australia	High income	East Asia & Pacific	Yes	1987	9	Oceania	53	Australia and New Zealand			36	Oceania	16263900	1.894E+11	11645.452	7682.2998	4710.2002	197.64999			Redacted															0.1605	0.373	31.3549	0.41690001	4.6553001	1.0847	1.6089	1.436	21.3293	16.5121	0.139197	190.5	0.012872
AUS	Australia	High income	East Asia & Pacific	Yes	1988	9	Oceania	53	Australia and New Zealand			36	Oceania	16532200	2.36066E+11	14279.159	7682.2998	4720.52	183.59			Redacted															0.1559	0.37990001	29.996201	0.49070001	4.5984998	1.0668	1.2838	1.6294	20.3142	16.2266	0.136671	195.8	0.013034
AUS	Australia	High income	East Asia & Pacific	Yes	1989	9	Oceania	53	Australia and New Zealand			36	Oceania	16814400	2.99768E+11	17828.049	7682.2998	4671.04	177.03999			Redacted															0.16230001	0.3664	32.875198	0.37509999	4.3709998	1.0319	1.1224	1.6764	16.7976	15.9074	0.141742	205.9	0.013438
AUS	Australia	High income	East Asia & Pacific	Yes	1990	9	Oceania	53	Australia and New Zealand			36	Oceania	17065100	3.11327E+11	18243.471	7682.2998	4644.3701	171.37			Redacted														283041.66	0.1601	0.36140001	30.2833	0.42340001	4.2104001	1.0295	1.0606	1.7161	19.7052	15.7657	0.143687	211.2	0.013492
AUS	Australia	High income	East Asia & Pacific	Yes	1991	9	Oceania	53	Australia and New Zealand			36	Oceania	17284000	3.25903E+11	18855.762	7682.2998	4627.8198	173.82001			Redacted														281488.84	0.1822	0.39629999	29.5488	0.38409999	4.0900998	0.99760002	1.0561	1.6034	18.0023	15.1684	0.130946	210.1	0.013685
AUS	Australia	High income	East Asia & Pacific	Yes	1992	9	Oceania	53	Australia and New Zealand			36	Oceania	17495000	3.2548E+11	18604.188	7682.2998	4660.04	164.03999			Redacted														278530.5	0.15719999	0.39840001	29.299999	0.4131	4.1936998	0.95730001	1.0565	1.8966	18.4399	16.4671	0.130321	205.5	0.014159
AUS	Australia	High income	East Asia & Pacific	Yes	1993	9	Oceania	53	Australia and New Zealand			36	Oceania	17667000	3.12126E+11	17667.188	7682.2998	4600.9702	172.97			Redacted														276329.63	0.1627	0.46000001	28.916201	0.43799999	4.0644002	0.90350002	1.2158	1.9795	21.7245	15.943	0.112853	215.4	0.0145
AUS	Australia	High income	East Asia & Pacific	Yes	1994	9	Oceania	53	Australia and New Zealand			36	Oceania	17855000	3.22807E+11	18079.381	7682.2998	4691.4302	180.42999			Redacted														279038.06	0.2483	0.4815	31.010201	0.41600001	4.0654001	0.86290002	1.1416	1.2667	19.9675	15.8592	0.107802	220.3	0.014224
AUS	Australia	High income	East Asia & Pacific	Yes	1995	9	Oceania	53	Australia and New Zealand			36	Oceania	18072000	3.67916E+11	20358.334	7682.2998	4633.8799	170.39999			Redacted														277410.66	0.1787	0.419	31.2983	0.4091	3.8081999	0.86570001	1.061	1.871	18.6139	14.4301	0.123968	218.1	0.014117
AUS	Australia	High income	East Asia & Pacific	Yes	1996	9	Oceania	53	Australia and New Zealand			36	Oceania	18311000	4.0109E+11	21904.295	7682.2998	4652.2998	194.09			Redacted														269656.97	0.1693	0.51340002	33.140499	0.4513	3.8148999	0.84329998	1.4545	2.1295	16.4251	15.4911	0.101171	219.9	0.014286
AUS	Australia	High income	East Asia & Pacific	Yes	1997	9	Oceania	53	Australia and New Zealand			36	Oceania	18517000	4.35324E+11	23509.424	7682.2998	4622.3301	211.33			Redacted														269777.94	0.18799999	0.52780002	32.343399	0.42050001	3.7434001	0.85350001	1.1191	1.9538	18.8512	14.8321	0.098371	215.2	0.015618
AUS	Australia	High income	East Asia & Pacific	Yes	1998	9	Oceania	53	Australia and New Zealand			36	Oceania	18711000	3.99404E+11	21345.971	7682.2998	4638.8101	215.95			Redacted														279521.28	0.19769999	0.49219999	29.932301	0.43630001	3.783	0.87779999	0.99400002	1.9863	18.534	14.9596	0.105443	209.8	0.016149
AUS	Australia	High income	East Asia & Pacific	Yes	1999	9	Oceania	53	Australia and New Zealand			36	Oceania	18926000	3.89099E+11	20558.961	7682.2998	4536.9302	232.64			Redacted														312237	0.2017	0.48480001	28.6761	0.4711	3.6563001	0.85159999	1.0216	2.111	17.4088	14.1591	0.107102	221	0.015972
AUS	Australia	High income	East Asia & Pacific	Yes	2000	9	Oceania	53	Australia and New Zealand			36	Oceania	19153000	4.15576E+11	21697.709	7682.2998	4554.6899	237.69			Redacted														330691.31	0.1901	0.43619999	30.182899	0.41589999	3.4749999	0.80500001	1.1291	1.9623	19.0878	13.3928	0.119008	229.8	0.015482
AUS	Australia	High income	East Asia & Pacific	Yes	2001	9	Oceania	53	Australia and New Zealand			36	Oceania	19413000	3.79084E+11	19527.324	7682.2998	4557	245.2			Redacted					2.5									358471.25	0.20110001	0.52579999	29.007099	0.42539999	3.661	0.82980001	1.0057	1.9596	22.6262	14.3447	0.098767	237.2	0.015793
AUS	Australia	High income	East Asia & Pacific	Yes	2002	9	Oceania	53	Australia and New Zealand			36	Oceania	19651400	3.95343E+11	20117.789	7682.2998	4470	240.60001			Redacted					2.5									345200.03	0.1772	0.4786	29.084801	0.35879999	3.6403999	0.75760001	1.1288	2.1975	21.0008	14.2056	0.108493	230.9	0.016336
AUS	Australia	High income	East Asia & Pacific	Yes	2003	9	Oceania	53	Australia and New Zealand			36	Oceania	19895400	4.67391E+11	23492.404	7682.2998	4395	235.75			Redacted					2.5									268380.78	0.3082	0.51419997	29.087999	0.36199999	3.2	0.79830003	0.98629999	1.0207	23.2157	13.0512	0.100984	224.3	0.016293
AUS	Australia	High income	East Asia & Pacific	Yes	2004	9	Oceania	53	Australia and New Zealand			36	Oceania	20127400	6.14166E+11	30513.941	7682.2998	3949.0601	260.79999			Redacted					2.5									313658.63	0.1742	0.4984	28.4084	0.34060001	3.2542	0.8136	1.1237	2.1164	18.7184	14.2538	0.104191	240	0.016584
AUS	Australia	High income	East Asia & Pacific	Yes	2005	9	Oceania	53	Australia and New Zealand			36	Oceania	20394800	6.95075E+11	34081	7682.2998	4102.2998	267.42001			Redacted					2.5									272883.81	0.1901	0.49360001	29.1824	0.289	3.279	0.77130002	1.4062001	1.6946	22.0413	15.0351	0.105199	246.9	0.017445
AUS	Australia	High income	East Asia & Pacific	Yes	2006	9	Oceania	53	Australia and New Zealand			36	Oceania	20697900	7.47556E+11	36117.488	7682.2998	4093.02	245.64999			Redacted					2.5									311558.84	0.16150001	0.48300001	28.6014	0.3423	3.6015	0.74949998	0.95639998	2.1117	20.2699	12.588	0.107492	247.1	0.017927
AUS	Australia	High income	East Asia & Pacific	Yes	2007	9	Oceania	53	Australia and New Zealand			36	Oceania	20827600	8.53955E+11	41001.145	7682.2998	3983.5549	235.3			Redacted					2.5									303999.84	0.28439999	0.4903	28.5599	0.35139999	3.4154	0.75379997	1.1458	0.9813	20.1073	11.5728	0.105887	243.7	0.017726
AUS	Australia	High income	East Asia & Pacific	Yes	2008	9	Oceania	53	Australia and New Zealand			36	Oceania	21249200	1.05513E+12	49654.91	7682.2998	3892.8799	243.74001			Redacted					2.5									271994.5	0.2057	0.479	28.3507	0.31909999	3.5241001	0.71530002	1.4069	1.3327	19.277	12.5208	0.108401	247.1	0.017401
AUS	Australia	High income	East Asia & Pacific	Yes	2009	9	Oceania	53	Australia and New Zealand			36	Oceania	21691700	9.28043E+11	42783.324	7682.2998	3842.5701	275.10999			Redacted					2.5									281102.44	0.1779	0.4109	29.3969	0.3477	3.5862	0.71810001	1.1545	1.6514	19.0281	12.6434	0.126411	250.4	0.017678
AUS	Australia	High income	East Asia & Pacific	Yes	2010	9	Oceania	53	Australia and New Zealand			36	Oceania	22031750	1.14759E+12	52087.973	7682.2998	3763.72	259.67999	220.24657	270.63013	Redacted					2.5									260103.78	0.19660001	0.35010001	27.9251	0.26539999	3.4080999	0.69230002	0.9224	1.6615	19.7891	12.659	0.148287	257.3	0.018243
AUS	Australia	High income	East Asia & Pacific	Yes	2011	9	Oceania	53	Australia and New Zealand			36	Oceania	22340024	1.39791E+12	62574.145	7682.2998	3961.21	320.78	203.39725	255.61644	Redacted					2.5									288652.69	0.1849	0.3317	29.846001	0.26679999	3.3475001	0.70209998	0.98519999	2.0975	20.2978	12.1537	0.15651	268.1	0.018519
AUS	Australia	High income	East Asia & Pacific	Yes	2012	9	Oceania	53	Australia and New Zealand			36	Oceania	22733465	1.54651E+12	68027.844	7682.2998	3870.76	319.92999	207.8904	264.16437	Redacted					2.5									285884.47	0.1777	0.32350001	29.3081	0.29120001	3.0653	0.72140002	1.051	2.2316	19.6737	12.9499	0.160465	269.8	0.01871
AUS	Australia	High income	East Asia & Pacific	Yes	2013	9	Oceania	53	Australia and New Zealand			36	Oceania	23128129	1.57634E+12	68156.625	7682.2998	3717.75	316.10999	201.31508	279.04108	Redacted					2.5									206138.48	0.2139	0.31510001	27.621	0.27410001	2.9398999	0.71310002	0.92150003	1.9361	19.7728	13.7234	0.164814	261.1	0.018642
AUS	Australia	High income	East Asia & Pacific	Yes	2014	9	Oceania	53	Australia and New Zealand			36	Oceania	23475686	1.4675E+12	62511.691	7682.2998	3744.23	323.07001	194.49315	237.42467	Redacted					2.5									227349.02	0.2182	0.3436	24.975401	0.25920001	3.2135	0.69410002	0.88590002	2.1379	19.9638	13.3363	0.151113	262.2	0.019022
AUS	Australia	High income	East Asia & Pacific	Yes	2015	9	Oceania	53	Australia and New Zealand			36	Oceania	23815995	1.35053E+12	56707.023	7682.2998	3481.1899	313.97	194.05479	246.57535	Redacted		10.8			2.5									219055.22	0.21250001	0.3964	22.8146	0.2219	3.0871	0.71609998	0.95200002	2.0273	20.0888	13.4709	0.131016	263.4	0.018888
AUS	Australia	High income	East Asia & Pacific	Yes	2016	9	Oceania	53	Australia and New Zealand			36	Oceania	24190907	1.20669E+12	49881.766	7692.02	3426.02	303.78	210.27397	256.08218	Redacted		11.8			2.5									189180.92	0.23540001	0.34290001	23.861099	0.2173	3.0637	0.6268	0.93239999	2.0752	20.2673	14.2214	0.151435	263.3	0.019114
AUS	Australia	High income	East Asia & Pacific	Yes	2017	9	Oceania	53	Australia and New Zealand			36	Oceania	24601860	1.32688E+12	53934.25	7692.02	3718.3701	310.73999	206.54794	257.58902	Redacted		12.7	2.2590001	0.69999999	2.5									232997.27	0.1869	0.3362	28.135799	0.2235	3.1564	0.65530002	0.9601	2.6742	20.4067	14.8267	0.154457	278.7	0.018838
AUS	Australia	High income	East Asia & Pacific	Yes	2018	9	Oceania	53	Australia and New Zealand			36	Oceania	24982688	1.42853E+12	57180.781	7692.02	3588.95	313.06	193.45206	246.30138	Redacted		13.3	2.273	0.69999999	2.5									230736.89	0.23710001	0.3233	26.214899	0.2439	3.0613999	0.66960001	0.91189998	2.0358	20.1673	13.828	0.160546	282.8	0.018769
AUS	Australia	High income	East Asia & Pacific	Yes	2019	9	Oceania	53	Australia and New Zealand			36	Oceania	25365745	1.39195E+12	54875.285	7692.02	3624.77	309.20001	178.27397	234.9041	Redacted		12.3	2.325	0.69999999	2.5									201953.34	0.25220001	0.3321	23.434999	0.26820001	2.8216	0.62940001	1.141	1.7689	20.2071	13.663	0.156429	270.2	0.019
AUS	Australia	High income	East Asia & Pacific	Yes	2020	9	Oceania	53	Australia and New Zealand			36	Oceania	25693267	1.32784E+12	51680.316	7692.02	3557.75	309.95999			Redacted		11.9	2.5610001	0.69999999	2.5									174694.23	0.27020001	0.3459	22.007401	0.2367	2.8276999	0.6372	1.0383	1.6505	20.1019	13.2159	0.150134	272.7	0.018937
AUS	Australia	High income	East Asia & Pacific	Yes	2021	9	Oceania	53	Australia and New Zealand			36	Oceania	25739256	1.54266E+12	59934.129						Redacted
AUS	Australia	High income	East Asia & Pacific	Yes	2022	9	Oceania	53	Australia and New Zealand			36	Oceania									Redacted
AUT	Austria	High income	Europe & Central Asia	Yes	1960	150	Europe	155	Western Europe			40	Northern America and Europe	7047539	6592693841	935.46045						Redacted
AUT	Austria	High income	Europe & Central Asia	Yes	1961	150	Europe	155	Western Europe			40	Northern America and Europe	7086299	7311749633	1031.8151	82.519997	35.554001	17.540001			Redacted															0.1629	1.1124001	21.9494	0.208	3.0005	1.8159		2.5208		33.1746	0.091645	150.1	0.01405
AUT	Austria	High income	Europe & Central Asia	Yes	1962	150	Europe	155	Western Europe			40	Northern America and Europe	7129864	7756110210	1087.8342	82.519997	35.310001	17.459999			Redacted															0.18279999	1.0304	20.5625	0.1566	2.9121001	1.7671		2.5684		24.9525	0.09896	151	0.014128
AUT	Austria	High income	Europe & Central Asia	Yes	1963	150	Europe	155	Western Europe			40	Northern America and Europe	7175811	8374175258	1167.0005	82.519997	34.897999	17.209999			Redacted															0.1957	1.0619	20.0987	0.1247	2.7783999	1.7230999		2.5099		27.3583	0.096021	149.7	0.014143
AUT	Austria	High income	Europe & Central Asia	Yes	1964	150	Europe	155	Western Europe			40	Northern America and Europe	7223801	9169983886	1269.4126	82.519997	34.764999	17.24			Redacted															0.19750001	0.95120001	19.589001	0.17640001	2.7242999	1.6643		2.6217		31.4647	0.107202	156.4	0.014136
AUT	Austria	High income	Europe & Central Asia	Yes	1965	150	Europe	155	Western Europe			40	Northern America and Europe	7270889	9994070616	1374.5321	82.519997	34.641998	17.280001			Redacted															0.2577	1.0053	21.282301	0.28670001	2.6993999	1.6164		2.3301		15.2415	0.101426	165.8	0.014324
AUT	Austria	High income	Europe & Central Asia	Yes	1966	150	Europe	155	Western Europe			40	Northern America and Europe	7322066	10887682273	1486.9686	82.519997	34.060001	16.860001			Redacted															0.20720001	1.0229	20.293501	0.2298	2.5802	1.6028		2.9406		21.2034	0.09968	171.5	0.014152
AUT	Austria	High income	Europe & Central Asia	Yes	1967	150	Europe	155	Western Europe			40	Northern America and Europe	7376998	11579431669	1569.6672	82.519997	33.737	16.700001			Redacted															0.2053	0.98479998	19.613199	0.25850001	2.6558001	1.5779999		3.251		22.3817	0.103549	176.4	0.014154
AUT	Austria	High income	Europe & Central Asia	Yes	1968	150	Europe	155	Western Europe			40	Northern America and Europe	7415403	12440625313	1677.6736	82.519997	33.593002	16.719999			Redacted															0.219	0.958	19.2439	0.2633	2.6789999	1.5705		3.3431		23.4341	0.106426	178.4	0.014152
AUT	Austria	High income	Europe & Central Asia	Yes	1969	150	Europe	155	Western Europe			40	Northern America and Europe	7441055	13582798556	1825.3861	82.519997	33.511002	16.799999			Redacted															0.2105	0.97289997	18.888	0.27469999	2.7572999	1.5382		3.5557		20.8424	0.104793	192.1	0.014152
AUT	Austria	High income	Europe & Central Asia	Yes	1970	150	Europe	155	Western Europe			40	Northern America and Europe	7467086	15373005557	2058.769	82.519997	33.358002	16.809999			Redacted															0.2358	0.95109999	19.2367	0.28130001	2.7843001	1.5128		3.1923		22.9317	0.107197	202.8	0.014134
AUT	Austria	High income	Europe & Central Asia	Yes	1971	150	Europe	155	Western Europe			40	Northern America and Europe	7500482	17858486067	2380.9785	82.519997	33.209	16.809999			Redacted															0.2263	0.86970001	19.368799	0.33199999	2.8087001	1.5098		3.6564		16.2587	0.117224	209.6	0.0141
AUT	Austria	High income	Europe & Central Asia	Yes	1972	150	Europe	155	Western Europe			40	Northern America and Europe	7544201	22059612477	2924.0488	82.519997	33.070999	16.82			Redacted															0.234	0.8721	20.0522	0.32350001	2.5462999	1.4843		3.4026		15.1722	0.116953	219.9	0.01405
AUT	Austria	High income	Europe & Central Asia	Yes	1973	150	Europe	155	Western Europe			40	Northern America and Europe	7586115	29515467707	3890.7224	82.519997	32.222	16.120001			Redacted															0.207	0.94910002	19.5473	0.27590001	2.7139001	1.4892		3.8555		20.1592	0.107428	230.9	0.014013
AUT	Austria	High income	Europe & Central Asia	Yes	1974	150	Europe	155	Western Europe			40	Northern America and Europe	7599038	35189299912	4630.7573	82.519997	32.073002	16.120001			Redacted															0.1921	0.86140001	17.9121	0.33469999	2.6537001	1.4841		4.0709		17.926	0.118376	230.8	0.013836
AUT	Austria	High income	Europe & Central Asia	Yes	1975	150	Europe	155	Western Europe			40	Northern America and Europe	7578903	40059206763	5285.6206	82.519997	31.895	16.09			Redacted															0.199	0.83719999	17.676001	0.33739999	2.7635	1.4686		3.7527		22.5594	0.121832	228.2	0.013818
AUT	Austria	High income	Europe & Central Asia	Yes	1976	150	Europe	155	Western Europe			40	Northern America and Europe	7565525	42959976222	5678.3867	82.519997	31.834999	16.18			Redacted															0.2016	0.83810002	17.8057	0.3452	2.7016001	1.4421999		4.1739		22.8181	0.121651	230.9	0.01377
AUT	Austria	High income	Europe & Central Asia	Yes	1977	150	Europe	155	Western Europe			40	Northern America and Europe	7568430	51545758888	6810.6274	82.519997	31.776001	16.27			Redacted															0.19490001	0.84450001	19.053301	0.34369999	2.7507	1.4075		4.0962		18.6297	0.120783	232.8	0.013563
AUT	Austria	High income	Europe & Central Asia	Yes	1978	150	Europe	155	Western Europe			40	Northern America and Europe	7562305	62052259073	8205.4688	82.519997	31.808001	16.450001			Redacted															0.19930001	0.81980002	18.430401	0.3488	2.6210999	1.3875999		4.3942		21.4235	0.124375	244.1	0.013577
AUT	Austria	High income	Europe & Central Asia	Yes	1979	150	Europe	155	Western Europe			40	Northern America and Europe	7549425	73937296963	9793.7656	82.519997	31.428999	16.219999			Redacted															0.2261	0.74360001	18.254999	0.40700001	2.6633999	1.381		3.7292		20.4561	0.137133	244.7	0.013783
AUT	Austria	High income	Europe & Central Asia	Yes	1980	150	Europe	155	Western Europe			40	Northern America and Europe	7549433	82058912997	10869.547	82.519997	31.41	16.35			Redacted															0.19769999	0.81	16.7547	0.35780001	2.7214999	1.3283		4.5156		19.5916	0.125869	258.2	0.013928
AUT	Austria	High income	Europe & Central Asia	Yes	1981	150	Europe	155	Western Europe			40	Northern America and Europe	7568710	71034228443	9385.249	82.519997	31.553999	16.48			Redacted															0.2145	0.86129999	16.93	0.2985	2.3710999	1.2891999		4.1471		14.1969	0.118343	264.1	0.013821
AUT	Austria	High income	Europe & Central Asia	Yes	1982	150	Europe	155	Western Europe			40	Northern America and Europe	7574140	71275287570	9410.3477	82.519997	31.427	16.34			Redacted															0.1832	0.86610001	17.0884	0.4093	2.5072	1.2666		4.7788		26.4372	0.117725	264	0.013803
AUT	Austria	High income	Europe & Central Asia	Yes	1983	150	Europe	155	Western Europe			40	Northern America and Europe	7561910	72121016547	9537.4072	82.519997	30.258999	15.16			Redacted															0.18619999	0.7999	16.823999	0.37270001	2.5301001	1.2503		4.7555		20.6822	0.127454	273.1	0.013914
AUT	Austria	High income	Europe & Central Asia	Yes	1984	150	Europe	155	Western Europe			40	Northern America and Europe	7561434	67985344887	8991.0654	82.519997	30.331999	15.22			Redacted															0.18430001	0.78380001	15.9692	0.35319999	2.4056001	1.2365		5.0914		18.6723	0.130103	274.9	0.014181
AUT	Austria	High income	Europe & Central Asia	Yes	1985	150	Europe	155	Western Europe			40	Northern America and Europe	7564985	69386774408	9172.0967	82.519997	30.375	15.25			Redacted															0.1821	0.77630001	16.564699	0.35839999	2.4497001	1.2244		5.2694		7.2753	0.131343	259.9	0.013854
AUT	Austria	High income	Europe & Central Asia	Yes	1986	150	Europe	155	Western Europe			40	Northern America and Europe	7569794	99036164939	13083.072	82.519997	30.268	15.13			Redacted															0.1706	0.74089998	15.7215	0.33289999	2.461	1.2234		4.8249		9.8359	0.137639	266.1	0.013448
AUT	Austria	High income	Europe & Central Asia	Yes	1987	150	Europe	155	Western Europe			40	Northern America and Europe	7574586	1.24168E+11	16392.77	82.519997	30.280001	15.13			Redacted															0.169	0.74959999	15.7888	0.31200001	2.3433001	1.2251		4.9629		7.8457	0.13603	265.8	0.013643
AUT	Austria	High income	Europe & Central Asia	Yes	1988	150	Europe	155	Western Europe			40	Northern America and Europe	7585317	1.33339E+11	17578.619	82.519997	30.483	15.32			Redacted															0.168	0.77499998	16.320801	0.32910001	2.1912	1.3336999		5.546		11.8974	0.131585	265	0.01376
AUT	Austria	High income	Europe & Central Asia	Yes	1989	150	Europe	155	Western Europe			40	Northern America and Europe	7619567	1.33106E+11	17468.945	82.519997	30.506001	15.33			Redacted															0.1626	0.76300001	17.0674	0.30860001	2.1666	1.237		5.2897		9.3595	0.133653	271.7	0.013709
AUT	Austria	High income	Europe & Central Asia	Yes	1990	150	Europe	155	Western Europe			40	Northern America and Europe	7677850	1.66463E+11	21680.99	82.519997	30.238998	15.05			Redacted														20006.051	0.1646	0.72469997	16.4217	0.3414	2.1138999	1.2326		5.5773		11.4934	0.140741	271.1	0.013711
AUT	Austria	High income	Europe & Central Asia	Yes	1991	150	Europe	155	Western Europe			40	Northern America and Europe	7754891	1.73794E+11	22410.912	82.519997	30.368999	15.24			Redacted														20314.133	0.16670001	0.671	15.4309	0.30579999	2.3106	1.2145		5.4565		11.6608	0.151974	281.9	0.013683
AUT	Austria	High income	Europe & Central Asia	Yes	1992	150	Europe	155	Western Europe			40	Northern America and Europe	7840709	1.95078E+11	24880.164	82.519997	30.129999	15.06			Redacted														19496.453	0.1786	0.66420001	15.0238	0.31420001	2.2772999	1.1959		5.1527		10.8563	0.153468	287.3	0.013686
AUT	Austria	High income	Europe & Central Asia	Yes	1993	150	Europe	155	Western Europe			40	Northern America and Europe	7905633	1.9038E+11	24081.527	82.519997	29.99	14.98			Redacted														19110.621	0.1762	0.66149998	15.5133	0.2773	2.2658	1.169		5.0888		12.0999	0.15417	286.5	0.013626
AUT	Austria	High income	Europe & Central Asia	Yes	1994	150	Europe	155	Western Europe			40	Northern America and Europe	7936118	2.03535E+11	25646.701	82.519997	29.941002	14.99			Redacted														18988.232	0.1717	0.65829998	15.8039	0.29620001	2.3418	1.1463		5.3917		12.6985	0.154877	286.7	0.012209
AUT	Austria	High income	Europe & Central Asia	Yes	1995	150	Europe	155	Western Europe			40	Northern America and Europe	7948278	2.41038E+11	30325.85	82.519997	29.811001	14.92			Redacted														18927.576	0.1761	0.62650001	18.888599	0.296	2.3618	1.0118001		5.502		13.4446	0.162711	301.2	0.013545
AUT	Austria	High income	Europe & Central Asia	Yes	1996	150	Europe	155	Western Europe			40	Northern America and Europe	7959017	2.37251E+11	29809.076	82.519997	29.733	14.86			Redacted														19418.316	0.17479999	0.61790001	16.664499	0.30360001	2.2737999	1.0007		5.391		12.4132	0.164998	289.2	0.013433
AUT	Austria	High income	Europe & Central Asia	Yes	1997	150	Europe	155	Western Europe			40	Northern America and Europe	7968041	2.1279E+11	26705.479	82.519997	29.646002	14.79			Redacted														19458.676	0.1675	0.61790001	17.447599	0.24429999	2.2360001	0.97619998		5.9009		13.8223	0.165012	280	0.013834
AUT	Austria	High income	Europe & Central Asia	Yes	1998	150	Europe	155	Western Europe			40	Northern America and Europe	7976789	2.1826E+11	27361.875	82.519997	29.598999	14.76			Redacted														19581.252	0.17039999	0.61799997	17.567699	0.30880001	2.1340001	0.949		5.6753		15.2701	0.164998	287.4	0.014495
AUT	Austria	High income	Europe & Central Asia	Yes	1999	150	Europe	155	Western Europe			40	Northern America and Europe	7992324	2.17259E+11	27183.477	82.519997	29.552	14.73			Redacted														19377.461	0.16230001	0.61790001	16.718599	0.3136	2.1245999	0.92320001		5.9269		14.932	0.164998	301.6	0.014461
AUT	Austria	High income	Europe & Central Asia	Yes	2000	150	Europe	155	Western Europe			40	Northern America and Europe	8011566	1.9729E+11	24625.602	82.519997	29.402	14.7			Redacted	96.45434703													19427.41	0.1723	0.61790001	16.483101	0.3432	1.9679	0.8969		5.4039		16.0729	0.165011	303.1	0.013855
AUT	Austria	High income	Europe & Central Asia	Yes	2001	150	Europe	155	Western Europe			40	Northern America and Europe	8042293	1.97509E+11	24558.764	82.519997	29.161001	14.58			Redacted	96.66067317				2.5									18371.063	0.1609	0.61799997	15.6999	0.2322	1.9848	0.8664		5.8562		15.3111	0.164992	299.3	0.014143
AUT	Austria	High income	Europe & Central Asia	Yes	2002	150	Europe	155	Western Europe			40	Northern America and Europe	8081957	2.14395E+11	26527.594	82.519997	29.021999	14.56			Redacted	96.86700222				2.5									18916.104	0.1716	0.61799997	15.6901	0.26190001	1.9462	0.85159999		5.831		15.8783	0.164986	299.5	0.014311
AUT	Austria	High income	Europe & Central Asia	Yes	2003	150	Europe	155	Western Europe			40	Northern America and Europe	8121423	2.62274E+11	32294.049	82.519997	28.852301	14.510301			Redacted	97.07332836				2.5									19169.428	0.15360001	0.6178	15.744	0.28619999	1.8498	0.82880002		5.2554		16.687	0.165013	303.3	0.014349
AUT	Austria	High income	Europe & Central Asia	Yes	2004	150	Europe	155	Western Europe			40	Northern America and Europe	8171966	3.01458E+11	36889.234	82.519997	28.674	14.453			Redacted	97.27965449				2.5									19198.514	0.1391	0.61769998	16.0515	0.27739999	1.8266	0.80540001		6.4955		17.6479	0.165005	305.8	0.014165
AUT	Austria	High income	Europe & Central Asia	Yes	2005	150	Europe	155	Western Europe			40	Northern America and Europe	8227829	3.16092E+11	38417.457	82.519997	28.568001	14.466999			Redacted	97.48597486				2.5									19393.742	0.1443	0.62239999	16.193501	0.28290001	1.7751	0.80809999		6.1331		15.4882	0.1638	312.5	0.014169
AUT	Austria	High income	Europe & Central Asia	Yes	2006	150	Europe	155	Western Europe			40	Northern America and Europe	8268641	3.3628E+11	40669.328	82.519997	28.433001	14.452			Redacted	97.69230677				2.5									19364.316	0.1565	0.625	14.9422	0.3865	1.7866	0.79159999		5.7218		16.692	0.163208	317.1	0.014105
AUT	Austria	High income	Europe & Central Asia	Yes	2007	150	Europe	155	Western Europe			40	Northern America and Europe	8295487	3.89186E+11	46915.336	82.519997	28.301001	14.44			Redacted	97.89862716				2.5									19122.336	0.1508	0.62470001	14.8445	0.2832	1.6971	0.77920002		5.8442		17.8226	0.163196	322.5	0.014109
AUT	Austria	High income	Europe & Central Asia	Yes	2008	150	Europe	155	Western Europe			40	Northern America and Europe	8321496	4.32052E+11	51919.984	82.519997	28.094	14.353001			Redacted	98.10495617				2.5									19286.418	0.1564	0.62690002	14.3776	0.28200001	1.7864	0.7712		6.8073		18.468	0.162589	324.5	0.014182
AUT	Austria	High income	Europe & Central Asia	Yes	2009	150	Europe	155	Western Europe			40	Northern America and Europe	8343323	4.01759E+11	48153.324	82.519997	27.950001	14.329			Redacted	98.31128232				2.5									18657.992	0.12970001	0.61699998	14.1707	0.30720001	1.643	0.7701		6.1495		17.6739	0.165308	323.4	0.014036
AUT	Austria	High income	Europe & Central Asia	Yes	2010	150	Europe	155	Western Europe			40	Northern America and Europe	8363404	3.92275E+11	46903.762	82.519997	27.792	14.290999	229.80821	263.67123	Redacted	98.51761132				2.5									19271.59	0.13950001	0.61669999	14.4102	0.32229999	1.665	0.76609999		5.9031		12.1237	0.165323	322.7	0.013838
AUT	Austria	High income	Europe & Central Asia	Yes	2011	150	Europe	155	Western Europe			40	Northern America and Europe	8391643	4.31685E+11	51442.277	82.519997	27.573	14.249001	228.73972	281.36984	Redacted	98.72393746				2.5									19494.305	0.1437	0.61659998	14.604	0.30329999	1.6686	0.75040001		7.0567		16.2212	0.165316	322.7	0.014019
AUT	Austria	High income	Europe & Central Asia	Yes	2012	150	Europe	155	Western Europe			40	Northern America and Europe	8429991	4.09402E+11	48564.918	82.519997	27.351999	14.204	273.80823	254.13699	Redacted	98.91425332				2.5									18814.504	0.1429	0.61210001	14.2831	0.29080001	1.6417	0.7281		6.0029		13.4818	0.166668	326.8	0.01402
AUT	Austria	High income	Europe & Central Asia	Yes	2013	150	Europe	155	Western Europe			40	Northern America and Europe	8479823	4.30191E+11	50731.129	82.519997	27.164	14.193001	241.06848	253.56165	Redacted	98.91264679				2.5									19126.496	0.1646	0.61199999	13.6781	0.31439999	1.6328	0.7234		5.8468		13.5353	0.166654	330.6	0.014173
AUT	Austria	High income	Europe & Central Asia	Yes	2014	150	Europe	155	Western Europe			40	Northern America and Europe	8546356	4.42585E+11	51786.379	82.519997	27.142	14.171	245.45204	279.20547	Redacted	98.91103181				2.5									19009.488	0.14129999	0.60290003	13.9687	0.30590001	1.5906	0.71429998		7.0467		13.6233	0.169137	330.2	0.014173
AUT	Austria	High income	Europe & Central Asia	Yes	2015	150	Europe	155	Western Europe			40	Northern America and Europe	8642699	3.81971E+11	44195.816	82.519997	27.1845	14.1159	245.36986	244.76712	Redacted	98.90942251	5.5			2.5									19178.08	0.1762	0.6031	13.5686	0.29499999	1.5704	0.71030003		6.1981		14.3123	0.169119	330.3	0.014202
AUT	Austria	High income	Europe & Central Asia	Yes	2016	150	Europe	155	Western Europe			40	Northern America and Europe	8736668	3.95837E+11	45307.586	82.519997	26.701698	14.1136	216.43835	258.84933	Redacted	98.90780749	5.1999998			2.5									19289.592	0.1504	0.6006	13.622	0.2649	1.601	0.69139999		7.2464		8.2742	0.169741	332.6	0.014274
AUT	Austria	High income	Europe & Central Asia	Yes	2017	150	Europe	155	Western Europe			40	Northern America and Europe	8797566	4.17261E+11	47429.16	82.519997	26.546202	13.9581	219.42465	257.26028	Redacted	98.90619826	4.4000001	2.7720001	0.60000002	2.5									19297.354	0.1628	0.6006	13.6399	0.257	1.5912	0.6807		6.2606		11.4787	0.169744	334.5	0.01434
AUT	Austria	High income	Europe & Central Asia	Yes	2018	150	Europe	155	Western Europe			40	Northern America and Europe	8840521	4.55168E+11	51486.574	82.519997	26.528301	13.9402	262.60272	240.24658	Redacted	98.90447548	3.5999999	2.848	0.80000001	2.5									19100.324	0.15989999	0.58590001	12.939	0.29769999	1.5786999	0.6516		6.1458		16.4611	0.171117	336.3	0.012789
AUT	Austria	High income	Europe & Central Asia	Yes	2019	150	Europe	155	Western Europe			40	Northern America and Europe	8879920	4.45012E+11	50114.402	82.519997	26.5121	13.924	254.10959	249.09589	Redacted	98.9026198	3	2.8180001	0.80000001	2.5									19215.27	0.1358	0.57789999	12.9226	0.28240001	1.6003	0.6476		6.9543		11.2432	0.171131	337.4	0.012735
AUT	Austria	High income	Europe & Central Asia	Yes	2020	150	Europe	155	Western Europe			40	Northern America and Europe	8916864	4.33258E+11	48588.66	82.519997	26.4676	13.879499			Redacted	98.900642	3.3	2.9809999	0.80000001	2.5									18286.559	0.13779999	0.57749999	13.3397	0.26100001	1.6159	0.64270002		7.3864		12.3891		338.7	0.012756
AUT	Austria	High income	Europe & Central Asia	Yes	2021	150	Europe	155	Western Europe			40	Northern America and Europe	8956279	4.77082E+11	53267.934						Redacted
AUT	Austria	High income	Europe & Central Asia	Yes	2022	150	Europe	155	Western Europe			40	Northern America and Europe									Redacted
AZE	Azerbaijan	Upper middle income	Europe & Central Asia	Yes	1960	142	Asia	145	Western Asia			31	Northern Africa & Western Asia	3895398								Redacted
AZE	Azerbaijan	Upper middle income	Europe & Central Asia	Yes	1961	142	Asia	145	Western Asia			31	Northern Africa & Western Asia	4030325								Redacted
AZE	Azerbaijan	Upper middle income	Europe & Central Asia	Yes	1962	142	Asia	145	Western Asia			31	Northern Africa & Western Asia	4171428								Redacted
AZE	Azerbaijan	Upper middle income	Europe & Central Asia	Yes	1963	142	Asia	145	Western Asia			31	Northern Africa & Western Asia	4315127								Redacted
AZE	Azerbaijan	Upper middle income	Europe & Central Asia	Yes	1964	142	Asia	145	Western Asia			31	Northern Africa & Western Asia	4456691								Redacted
AZE	Azerbaijan	Upper middle income	Europe & Central Asia	Yes	1965	142	Asia	145	Western Asia			31	Northern Africa & Western Asia	4592601								Redacted
AZE	Azerbaijan	Upper middle income	Europe & Central Asia	Yes	1966	142	Asia	145	Western Asia			31	Northern Africa & Western Asia	4721528								Redacted
AZE	Azerbaijan	Upper middle income	Europe & Central Asia	Yes	1967	142	Asia	145	Western Asia			31	Northern Africa & Western Asia	4843872								Redacted
AZE	Azerbaijan	Upper middle income	Europe & Central Asia	Yes	1968	142	Asia	145	Western Asia			31	Northern Africa & Western Asia	4960237								Redacted
AZE	Azerbaijan	Upper middle income	Europe & Central Asia	Yes	1969	142	Asia	145	Western Asia			31	Northern Africa & Western Asia	5071930								Redacted
AZE	Azerbaijan	Upper middle income	Europe & Central Asia	Yes	1970	142	Asia	145	Western Asia			31	Northern Africa & Western Asia	5180032								Redacted
AZE	Azerbaijan	Upper middle income	Europe & Central Asia	Yes	1971	142	Asia	145	Western Asia			31	Northern Africa & Western Asia	5284518								Redacted
AZE	Azerbaijan	Upper middle income	Europe & Central Asia	Yes	1972	142	Asia	145	Western Asia			31	Northern Africa & Western Asia	5385266								Redacted
AZE	Azerbaijan	Upper middle income	Europe & Central Asia	Yes	1973	142	Asia	145	Western Asia			31	Northern Africa & Western Asia	5483088								Redacted
AZE	Azerbaijan	Upper middle income	Europe & Central Asia	Yes	1974	142	Asia	145	Western Asia			31	Northern Africa & Western Asia	5579071								Redacted
AZE	Azerbaijan	Upper middle income	Europe & Central Asia	Yes	1975	142	Asia	145	Western Asia			31	Northern Africa & Western Asia	5674129								Redacted
AZE	Azerbaijan	Upper middle income	Europe & Central Asia	Yes	1976	142	Asia	145	Western Asia			31	Northern Africa & Western Asia	5768730								Redacted
AZE	Azerbaijan	Upper middle income	Europe & Central Asia	Yes	1977	142	Asia	145	Western Asia			31	Northern Africa & Western Asia	5863138								Redacted
AZE	Azerbaijan	Upper middle income	Europe & Central Asia	Yes	1978	142	Asia	145	Western Asia			31	Northern Africa & Western Asia	5957927								Redacted
AZE	Azerbaijan	Upper middle income	Europe & Central Asia	Yes	1979	142	Asia	145	Western Asia			31	Northern Africa & Western Asia	6053635								Redacted
AZE	Azerbaijan	Upper middle income	Europe & Central Asia	Yes	1980	142	Asia	145	Western Asia			31	Northern Africa & Western Asia	6150735								Redacted
AZE	Azerbaijan	Upper middle income	Europe & Central Asia	Yes	1981	142	Asia	145	Western Asia			31	Northern Africa & Western Asia	6249312								Redacted
AZE	Azerbaijan	Upper middle income	Europe & Central Asia	Yes	1982	142	Asia	145	Western Asia			31	Northern Africa & Western Asia	6349555								Redacted
AZE	Azerbaijan	Upper middle income	Europe & Central Asia	Yes	1983	142	Asia	145	Western Asia			31	Northern Africa & Western Asia	6452067								Redacted
AZE	Azerbaijan	Upper middle income	Europe & Central Asia	Yes	1984	142	Asia	145	Western Asia			31	Northern Africa & Western Asia	6557581								Redacted
AZE	Azerbaijan	Upper middle income	Europe & Central Asia	Yes	1985	142	Asia	145	Western Asia			31	Northern Africa & Western Asia	6666447								Redacted
AZE	Azerbaijan	Upper middle income	Europe & Central Asia	Yes	1986	142	Asia	145	Western Asia			31	Northern Africa & Western Asia	6778631								Redacted
AZE	Azerbaijan	Upper middle income	Europe & Central Asia	Yes	1987	142	Asia	145	Western Asia			31	Northern Africa & Western Asia	6893486								Redacted
AZE	Azerbaijan	Upper middle income	Europe & Central Asia	Yes	1988	142	Asia	145	Western Asia			31	Northern Africa & Western Asia	7010027								Redacted
AZE	Azerbaijan	Upper middle income	Europe & Central Asia	Yes	1989	142	Asia	145	Western Asia			31	Northern Africa & Western Asia	7126877								Redacted
AZE	Azerbaijan	Upper middle income	Europe & Central Asia	Yes	1990	142	Asia	145	Western Asia			31	Northern Africa & Western Asia	7175200	8858006036	1234.5309						Redacted
AZE	Azerbaijan	Upper middle income	Europe & Central Asia	Yes	1991	142	Asia	145	Western Asia			31	Northern Africa & Western Asia	7271300	8792365811	1209.1876						Redacted
AZE	Azerbaijan	Upper middle income	Europe & Central Asia	Yes	1992	142	Asia	145	Western Asia			31	Northern Africa & Western Asia	7382050	446305555.6	60.458214	83.217003	44.462002	20.148001			Redacted														13151.503	0.1724	0.88559997	19.846201	2.2419	4.8922	1.4636	10.9788	2.1139	6.686	5.2144	0.060915	150.2	0.012875
AZE	Azerbaijan	Upper middle income	Europe & Central Asia	Yes	1993	142	Asia	145	Western Asia			31	Northern Africa & Western Asia	7494800	1570000000	209.47858	83.217003	44.566002	20.263			Redacted														13779.551	0.1611	1.0767	19.635599	2.5565	4.6901002	1.5472	8.4716997	1.6179	5.8965	4.0804	0.0501	148.7	0.012438
AZE	Azerbaijan	Upper middle income	Europe & Central Asia	Yes	1994	142	Asia	145	Western Asia			31	Northern Africa & Western Asia	7596550	1193312102	157.08606	83.217003	44.860001	20.323			Redacted														11270.71	0.169	1.3099	17.9298	1.9618	4.4382	1.5206	7.9628	1.6227	5.542	4.0083	0.041167	147.1	0.011929
AZE	Azerbaijan	Upper middle income	Europe & Central Asia	Yes	1995	142	Asia	145	Western Asia			31	Northern Africa & Western Asia	7684850	2417355840	314.56122	83.217003	44.891003	20.358			Redacted														11006.194	0.1813	1.205	17.8162	1.9461	2.7965	1.5058	4.0595002	1.507	5.6803	4.2584	0.044789	147.7	0.013
AZE	Azerbaijan	Upper middle income	Europe & Central Asia	Yes	1996	142	Asia	145	Western Asia			31	Northern Africa & Western Asia	7763000	3176333837	409.16318	83.217003	45.262001	20.476999			Redacted														10823.932	0.1303	0.94959998	17.033001	1.9082	3.2714	1.5501	2.2038	1.6084	6.7232	4.8067	0.056821	148.9	0.012322
AZE	Azerbaijan	Upper middle income	Europe & Central Asia	Yes	1997	142	Asia	145	Western Asia			31	Northern Africa & Western Asia	7838250	3962238113	505.50034	83.217003	45.887001	20.620001			Redacted														9409.4717	0.13600001	0.73040003	15.8076	2.1974001	2.4314001	1.5901	1.7740999	1.6694	6.8972	4.2971	0.07386	152	0.011554
AZE	Azerbaijan	Upper middle income	Europe & Central Asia	Yes	1998	142	Asia	145	Western Asia			31	Northern Africa & Western Asia	7913000	4446368571	561.9068	83.092003	46.820999	20.597			Redacted														9626.1582	0.1285	0.6516	15.8323	2.3657999	2.6930001	1.5577	1.7021	1.5811	9.3539	6.2774	0.082787	157.9	0.0125
AZE	Azerbaijan	Upper middle income	Europe & Central Asia	Yes	1999	142	Asia	145	Western Asia			31	Northern Africa & Western Asia	7982750	4581432039	573.9165	82.705002	46.924	20.618			Redacted														9824.6299	0.1166	0.60729998	15.9073	2.2402999	2.8908	1.5512	1.8379	2.08	17.2172	7.7764	0.088802	156.4	0.01304
AZE	Azerbaijan	Upper middle income	Europe & Central Asia	Yes	2000	142	Asia	145	Western Asia			31	Northern Africa & Western Asia	8048600	5272798391	655.11993	82.605003	47.403999	20.623999			Redacted	57.84358729													9490.1533	0.084700003	0.53149998	15.1931	2.3714001	3.2751	1.5474	1.632	2.3352	13.3974	8.3626	0.101421	156.3	0.012777
AZE	Azerbaijan	Upper middle income	Europe & Central Asia	Yes	2001	142	Asia	145	Western Asia			31	Northern Africa & Western Asia	8111200	5707720391	703.68384	82.604004	47.456001	20.626999			Redacted	59.60737343				17									9959.5527	0.090700001	0.58789998	12.8661	2.0543001	2.8262	1.813	1.6859	2.6007	13.168	8.6595	0.091813	159.6	0.012385
AZE	Azerbaijan	Upper middle income	Europe & Central Asia	Yes	2002	142	Asia	145	Western Asia			31	Northern Africa & Western Asia	8171950	6235856820	763.08063	82.617996	47.448997	20.632			Redacted	61.39782398				13.4									10238.631	0.096600004	0.62379998	14.6226	1.9071	2.3683	1.558	1.7559	2.6232	13.5513	9.259	0.086397	156.1	0.011533
AZE	Azerbaijan	Upper middle income	Europe & Central Asia	Yes	2003	142	Asia	145	Western Asia			31	Northern Africa & Western Asia	8234100	7276753895	883.73395	82.652	47.546001	20.643			Redacted	63.21550819				10.4									10638.192	0.093599997	0.47479999	14.3778	1.7776999	2.2361	1.5611	1.7381001	2.6041	13.4626	10.0476	0.113644	153.1	0.011168
AZE	Azerbaijan	Upper middle income	Europe & Central Asia	Yes	2004	142	Asia	145	Western Asia			31	Northern Africa & Western Asia	8306500	8680370408	1045.0094	82.672005	47.549	20.635			Redacted	65.0596451				7.4									10912.198	0.1009	0.45829999	14.3955	1.4563	2.46	1.5621001	2.0469	2.5888	14.2772	8.6064	0.117678	154.6	0.011132
AZE	Azerbaijan	Upper middle income	Europe & Central Asia	Yes	2005	142	Asia	145	Western Asia			31	Northern Africa & Western Asia	8391850	13245716099	1578.4023	82.660004	47.586002	20.646999			Redacted	66.92948058				4.8									11548.785	0.098499998	0.41330001	14.6907	1.4428999	2.6215	1.5766	2.2651999	2.5931	13.6169	10.6178	0.130542	150.4	0.011133
AZE	Azerbaijan	Upper middle income	Europe & Central Asia	Yes	2006	142	Asia	145	Western Asia			31	Northern Africa & Western Asia	8484550	20982986344	2473.0818	82.637001	47.560001	20.623999			Redacted	68.82511779				2.8							34.83471	38.19231	11582.426	0.1019	0.7022	12.7063	1.2919	2.8146	1.8042001	1.9226	2.5993	17.1041	10.8276	0.076859	150.8	0.011076
AZE	Azerbaijan	Upper middle income	Europe & Central Asia	Yes	2007	142	Asia	145	Western Asia			31	Northern Africa & Western Asia	8581300	33050343783	3851.438	82.629005	47.564999	20.786999			Redacted	70.74662724				2.5									12145.976	0.096900001	0.54220003	12.4935	0.92379999	3.5725999	1.8473001	2.3929	2.6674	13.732	10.8417	0.09951	146.3	0.012153
AZE	Azerbaijan	Upper middle income	Europe & Central Asia	Yes	2008	142	Asia	145	Western Asia			31	Northern Africa & Western Asia	8763400	48852482960	5574.604	82.626999	47.567001	20.876999			Redacted	72.69287893				2.5									13210.362	0.1052	0.53689998	12.7705	0.97579998	3.6952	1.829	2.8959	2.7415	10.0535	11.0501	0.100488	146.1	0.010787
AZE	Azerbaijan	Upper middle income	Europe & Central Asia	Yes	2009	142	Asia	145	Western Asia			31	Northern Africa & Western Asia	8947243	44291490421	4950.2949	82.622002	47.572998	21.011002			Redacted	74.66394509				2.5									13169.102	0.0933	0.94599998	13.1506	0.48370001	3.0322001	1.7926	3.2035999	2.6067	10.6833	10.9442	0.057007	111.5	0.01185
AZE	Azerbaijan	Upper middle income	Europe & Central Asia	Yes	2010	142	Asia	145	Western Asia			31	Northern Africa & Western Asia	9054332	52909294792	5843.5337	82.655998	47.667999	21.115	188.38356	482.41095	Redacted	76.66510273				2.5									13128.016	0.097999997	0.98809999	12.3491	0.47130001	1.5635	1.6906	3.3764	2.0206	13.2108	10.7581	0.054589	110	0.011829
AZE	Azerbaijan	Upper middle income	Europe & Central Asia	Yes	2011	142	Asia	145	Western Asia			31	Northern Africa & Western Asia	9173082	65951627200	7189.6914	82.657997	47.687	21.129	199.72603	487.75342	Redacted	78.69497302				2.5									13351.207	0.1004	0.98790002	12.5132	0.53960001	2.0471001	1.6214	3.8556001	2.4844	11.3192	10.9968	0.054604	110.4	0.011834
AZE	Azerbaijan	Upper middle income	Europe & Central Asia	Yes	2012	142	Asia	145	Western Asia			31	Northern Africa & Western Asia	9295784	69683935845	7496.2944	82.657997	47.682999	21.277	219.56165	471.45206	Redacted	80.46702109				2.5									14079.671	0.1005	0.90109998	12.688	0.42570001	1.9273	1.5283999	3.6343	2.6597	13.4611	11.2721	0.059869	111.8	0.0118
AZE	Azerbaijan	Upper middle income	Europe & Central Asia	Yes	2013	142	Asia	145	Western Asia			31	Northern Africa & Western Asia	9416801	74164435946	7875.7568	82.659004	47.697998	21.556002	212.30136	452.54791	Redacted	81.96018446				2.5									14413.766	0.096699998	0.85960001	12.619	0.40079999	2.0236001	1.4637001	3.543	2.6923	16.6727	11.2704	0.062752	111.8	0.011831
AZE	Azerbaijan	Upper middle income	Europe & Central Asia	Yes	2014	142	Asia	145	Western Asia			31	Northern Africa & Western Asia	9535079	75244294275	7891.313	82.662994	47.697002	21.6	193.80821	427.75345	Redacted	83.47031373				2.5									14687.112	0.1171	0.8502	12.6844	0.5255	2.1187999	1.4231	3.2772999	2.3436	14.8074	11.1419	0.06344	111.8	0.011832
AZE	Azerbaijan	Upper middle income	Europe & Central Asia	Yes	2015	142	Asia	145	Western Asia			31	Northern Africa & Western Asia	9649341	53074370486	5500.3105	82.662994	47.697998	21.747	203.20547	452.8219	Redacted	84.99569481	5.9000001			2.5									15109.246	0.1463	0.86089998	12.2048	0.4844	1.7563	1.3712	3.4108	3.0836	14.6373	11.4714	0.06266	111.8	0.011826
AZE	Azerbaijan	Upper middle income	Europe & Central Asia	Yes	2016	142	Asia	145	Western Asia			31	Northern Africa & Western Asia	9757812	37867518957	3880.7388	82.669998	47.73	22.4	210.90411	439.8356	Redacted	85.69377094	7.6999998			2.5									15612.875	0.14300001	0.8603	12.2408	0.49000001	2.2063999	1.3181	3.7474999	3.0047	16.6673	11.1415	0.06272	111.8	0.011792
AZE	Azerbaijan	Upper middle income	Europe & Central Asia	Yes	2017	142	Asia	145	Western Asia			31	Northern Africa & Western Asia	9854033	40865558912	4147.0898	82.662003	47.775002	23.413	210.60275	443.04111	Redacted	86.38904431	8.6000004	2.348	0	2.5									15043.843	0.1346	0.82080001	12.0234	0.5273	2.4393001	1.3052	2.6001999	2.9405	14.9377	11.5178	0.065731	111.8	0.011792
AZE	Azerbaijan	Upper middle income	Europe & Central Asia	Yes	2018	142	Asia	145	Western Asia			31	Northern Africa & Western Asia	9939771	47112941176	4739.8418	82.654007	47.794998	23.528999	216.46576	446.41098	Redacted	87.08107236	9.6000004	2.3989999	0	2.5									15303.166	0.1631	0.78920001	11.9779	0.53670001	2.6677001	1.2553999	2.7325001	3.0087	15.1341	11.5438	0.068367	111.9	0.01181
AZE	Azerbaijan	Upper middle income	Europe & Central Asia	Yes	2019	142	Asia	145	Western Asia			31	Northern Africa & Western Asia	10024283	48174235294	4805.7539	82.654007	47.797001	23.563	234.24658	506.68494	Redacted	87.74410931	8.8999996	2.4590001	0	2.5									15453.253	0.17659999	0.73320001	11.8581	0.57429999	2.6846001	1.2066	2.9333999	3.2267	15.6307	12.3789	0.07357	111.8	0.0118
AZE	Azerbaijan	Upper middle income	Europe & Central Asia	Yes	2020	142	Asia	145	Western Asia			31	Northern Africa & Western Asia	10093121	42693000000	4229.9106	82.645996	47.801003	23.57			Redacted	88.32276401	9.5	2.533	0	2.5									15604.118	0.23360001	0.68129998	11.6282	0.50599998	2.8787	1.182	2.5906	3.2174	15.8665	12.5516	0.079178	111.8	0.011803
AZE	Azerbaijan	Upper middle income	Europe & Central Asia	Yes	2021	142	Asia	145	Western Asia			31	Northern Africa & Western Asia	10145212	54622176471	5384.0352						Redacted
AZE	Azerbaijan	Upper middle income	Europe & Central Asia	Yes	2022	142	Asia	145	Western Asia			31	Northern Africa & Western Asia									Redacted
BHS	Bahamas	High income	Latin America & Caribbean	Yes	1960	19	Americas	419	Latin America and the Caribbean	29	Caribbean	44	Latin America & Caribbean	109532	169803921.6	1550.2677						Redacted
BHS	Bahamas	High income	Latin America & Caribbean	Yes	1961	19	Americas	419	Latin America and the Caribbean	29	Caribbean	44	Latin America & Caribbean	115119	190098039.2	1651.3176	10.01	0.1	0.090000004			Redacted															0.112	0.73250002	33.032299	2.5190001	10.699	2.5474999		0.6667		13.4444	0.086957	170	0.01197
BHS	Bahamas	High income	Latin America & Caribbean	Yes	1962	19	Americas	419	Latin America and the Caribbean	29	Caribbean	44	Latin America & Caribbean	121092	212254902	1752.84	10.01	0.1	0.090000004			Redacted															0.0933	0.73250002	33.5042	2.4837	10.4976	2.5474999		0.8333		14.087	0.086957	170	0.012
BHS	Bahamas	High income	Latin America & Caribbean	Yes	1963	19	Americas	419	Latin America and the Caribbean	29	Caribbean	44	Latin America & Caribbean	127340	237745098	1867.0104	10.01	0.1	0.090000004			Redacted															0.083999999	0.69760001	33.5042	2.2400999	10.3741	2.5474999		0.8333		14.6809	0.0875	170	0.012
BHS	Bahamas	High income	Latin America & Caribbean	Yes	1964	19	Americas	419	Latin America and the Caribbean	29	Caribbean	44	Latin America & Caribbean	133705	266666666.7	1994.4406	10.01	0.1	0.090000004			Redacted															0.1956	0.66589999	33.907902	2.0752001	10.526	2.5499001		0.8929		15.0417	0.088	170	0.012
BHS	Bahamas	High income	Latin America & Caribbean	Yes	1965	19	Americas	419	Latin America and the Caribbean	29	Caribbean	44	Latin America & Caribbean	140060	300392156.9	2144.739	10.01	0.1	0.090000004			Redacted															0.1723	0.70319998	33.3522	2.0720999	10.5521	2.5290999		0.9091		15.3878	0.083333	170	0.012
BHS	Bahamas	High income	Latin America & Caribbean	Yes	1966	19	Americas	419	Latin America and the Caribbean	29	Caribbean	44	Latin America & Caribbean	146381	340000000	2322.7058	10.01	0.1	0.090000004			Redacted															0.21619999	0.70719999	31.566999	2.0959001	10.4836	2.5290999		0.9149		15.71	0.078378	170	0.012
BHS	Bahamas	High income	Latin America & Caribbean	Yes	1967	19	Americas	419	Latin America and the Caribbean	29	Caribbean	44	Latin America & Caribbean	152621	390196078.4	2556.6343	10.01	0.1	0.090000004			Redacted															0.2385	0.70719999	31.4256	1.9545	10.6295	2.5394001		0.9375		16.1584	0.078378	170	0.012
BHS	Bahamas	High income	Latin America & Caribbean	Yes	1968	19	Americas	419	Latin America and the Caribbean	29	Caribbean	44	Latin America & Caribbean	158648	444901960.8	2804.334	10.01	0.1	0.090000004			Redacted															0.26629999	0.66149998	34.397301	1.1566	7.0783	2.5499001		0.94		16.598	0.077143	170	0.012
BHS	Bahamas	High income	Latin America & Caribbean	Yes	1969	19	Americas	419	Latin America and the Caribbean	29	Caribbean	44	Latin America & Caribbean	164265	528137254.9	3215.1538	10.01	0.1	0.090000004			Redacted															0.2554	0.73250002	33.3549	0.70050001	7.0783	2.5499001		0.98		16.7992	0.082759	170	0.012
BHS	Bahamas	High income	Latin America & Caribbean	Yes	1970	19	Americas	419	Latin America and the Caribbean	29	Caribbean	44	Latin America & Caribbean	169376	538423153.7	3178.8633	10.01	0.1	0.090000004			Redacted															0.27489999	0.66589999	30.9711	0.56599998	6.9807	2.5249		0.9808		17.3113	0.088	170	0.012
BHS	Bahamas	High income	Latin America & Caribbean	Yes	1971	19	Americas	419	Latin America and the Caribbean	29	Caribbean	44	Latin America & Caribbean	173894	573400000	3297.4111	10.01	0.1	0.090000004			Redacted															0.26449999	0.67619997	29.849199	0.61809999	6.9400001	2.5499001		0.9907		17.8868	0.089655	170	0.012
BHS	Bahamas	High income	Latin America & Caribbean	Yes	1972	19	Americas	419	Latin America and the Caribbean	29	Caribbean	44	Latin America & Caribbean	177863	590900000	3322.22	10.01	0.1	0.090000004			Redacted															0.28729999	0.59719998	28.0889	0.53079998	6.9268999	2.5394001		0.991		18.3929	0.089286	170	0.012
BHS	Bahamas	High income	Latin America & Caribbean	Yes	1973	19	Americas	419	Latin America and the Caribbean	29	Caribbean	44	Latin America & Caribbean	181519	670900000	3696.0317	10.01	0.1	0.090000004			Redacted															0.32539999	0.71219999	29.3162	0.80510002	6.9122	2.5474999		1		18.6852	0.077838	170	0.012
BHS	Bahamas	High income	Latin America & Caribbean	Yes	1974	19	Americas	419	Latin America and the Caribbean	29	Caribbean	44	Latin America & Caribbean	185105	632400000	3416.4392	10.01	0.1	0.090000004			Redacted															0.25099999	0.69300002	26.8034	0.71950001	7.0489001	2.5474999		1		18.9817	0.078947	170	0.012005
BHS	Bahamas	High income	Latin America & Caribbean	Yes	1975	19	Americas	419	Latin America and the Caribbean	29	Caribbean	44	Latin America & Caribbean	188895	596200000	3156.2507	10.01	0.1	0.090000004			Redacted															0.2296	0.64090002	27.5917	0.72390002	6.8766999	2.5446		1.0099		19.3431	0.088889	170	0.012003
BHS	Bahamas	High income	Latin America & Caribbean	Yes	1976	19	Americas	419	Latin America and the Caribbean	29	Caribbean	44	Latin America & Caribbean	192903	642100000	3328.616	10.01	0.11	0.090000004			Redacted															0.2446	0.75849998	25.895201	1.123	6.8610001	2.5446		1.0212		19.8273	0.070909	170	0.011998
BHS	Bahamas	High income	Latin America & Caribbean	Yes	1977	19	Americas	419	Latin America and the Caribbean	29	Caribbean	44	Latin America & Caribbean	197100	713000000	3617.4531	10.01	0.11	0.090000004			Redacted															0.25569999	0.71100003	22.9244	1.3734	6.855	2.5445001		1.0306		20.7455	0.071186	170	0.012
BHS	Bahamas	High income	Latin America & Caribbean	Yes	1978	19	Americas	419	Latin America and the Caribbean	29	Caribbean	44	Latin America & Caribbean	201482	832400000	4131.3862	10.01	0.11	0.090000004			Redacted															0.2192	0.73949999	23.7647	0.96939999	6.8270001	2.5051999		1.1587		22.6661	0.072727	170	0.012
BHS	Bahamas	High income	Latin America & Caribbean	Yes	1979	19	Americas	419	Latin America and the Caribbean	29	Caribbean	44	Latin America & Caribbean	205991	1139800100	5533.252	10.01	0.11	0.090000004			Redacted															0.22229999	0.69300002	22.1838	0.77740002	6.8270001	2.5051999		1.1429		22.5273	0.078947	170	0.012
BHS	Bahamas	High income	Latin America & Caribbean	Yes	1980	19	Americas	419	Latin America and the Caribbean	29	Caribbean	44	Latin America & Caribbean	210589	1335300000	6340.7871	10.01	0.11	0.090000004			Redacted															0.24349999	0.66670001	21.3209	0.49610001	6.8270001	2.4983001		1.1413		22.5618	0.072	170	0.012
BHS	Bahamas	High income	Latin America & Caribbean	Yes	1981	19	Americas	419	Latin America and the Caribbean	29	Caribbean	44	Latin America & Caribbean	215321	1426500000	6624.9927	10.01	0.11	0.090000004			Redacted															0.2432	0.7784	17.979401	0.7579	6.8484001	2.4983001		1.1429		22.4505	0.071698	170	0.012
BHS	Bahamas	High income	Latin America & Caribbean	Yes	1982	19	Americas	419	Latin America and the Caribbean	29	Caribbean	44	Latin America & Caribbean	220182	1578300000	7168.1606	10.01	0.11	0.090000004			Redacted															0.2163	0.64859998	17.979401	0.72250003	6.8484001	2.4983001		1.1654		22.4643	0.074	170	0.012
BHS	Bahamas	High income	Latin America & Caribbean	Yes	1983	19	Americas	419	Latin America and the Caribbean	29	Caribbean	44	Latin America & Caribbean	225095	1732800000	7698.083	10.01	0.11	0.090000004			Redacted															0.18960001	0.6663	18.516001	0.68019998	7.0032001	2.5051999		1.25		22.4956	0.076923	170	0.012
BHS	Bahamas	High income	Latin America & Caribbean	Yes	1984	19	Americas	419	Latin America and the Caribbean	29	Caribbean	44	Latin America & Caribbean	229913	2041100000	8877.7061	10.01	0.11	0.090000004			Redacted															0.1778	0.72149998	18.516001	0.61180001	7.0032001	2.5051999		1.3333		22.5263	0.077358	170	0.012
BHS	Bahamas	High income	Latin America & Caribbean	Yes	1985	19	Americas	419	Latin America and the Caribbean	29	Caribbean	44	Latin America & Caribbean	234579	2320699900	9893.042	10.01	0.12	0.1			Redacted															0.156	0.70429999	19.5441	0.69919997	7.1666999	2.5409		1.3443	10	11.2174	0.079245	170	0.012
BHS	Bahamas	High income	Latin America & Caribbean	Yes	1986	19	Americas	419	Latin America and the Caribbean	29	Caribbean	44	Latin America & Caribbean	239020	2472500000	10344.322	10.01	0.12	0.1			Redacted															0.156	0.6573	19.5441	0.61729997	7.0046	2.5409		1.3443	13.3333	11.3913	0.081818	170	0.012
BHS	Bahamas	High income	Latin America & Caribbean	Yes	1987	19	Americas	419	Latin America and the Caribbean	29	Caribbean	44	Latin America & Caribbean	243265	2713999900	11156.558	10.01	0.12	0.1			Redacted															0.16680001	0.6221	20.367599	0.6609	7.0046	2.5051999		1.3636	16.6667	10.9821	0.082759	170	0.012
BHS	Bahamas	High income	Latin America & Caribbean	Yes	1988	19	Americas	419	Latin America and the Caribbean	29	Caribbean	44	Latin America & Caribbean	247451	2817900000	11387.709	10.01	0.12	0.1			Redacted															0.13680001	0.59719998	18.925699	0.67970002	6.9888	2.4983001		1.4	15.5556	10.9417	0.083333	170	0.012
BHS	Bahamas	High income	Latin America & Caribbean	Yes	1989	19	Americas	419	Latin America and the Caribbean	29	Caribbean	44	Latin America & Caribbean	251738	3062000000	12163.439	10.01	0.12	0.1			Redacted															0.13680001	0.59719998	18.925699	1.2438	7.0061002	2.4983001		1.4	15.5556	10.8696	0.083333	170	0.012045
BHS	Bahamas	High income	Latin America & Caribbean	Yes	1990	19	Americas	419	Latin America and the Caribbean	29	Caribbean	44	Latin America & Caribbean	256227	3166000000	12356.231	10.01	0.12	0.1			Redacted														903.55371	0.0876	0.64289999	20.399401	1.1914999	6.8681002	2.4861		1.5	17.1429	10.5882	0.080952	170	0.012083
BHS	Bahamas	High income	Latin America & Caribbean	Yes	1991	19	Americas	419	Latin America and the Caribbean	29	Caribbean	44	Latin America & Caribbean	261007	3111160000	11919.834	10.01	0.12	0.1			Redacted														931.08179	0.1202	0.60369998	11.0087	0.84200001	6.5830002	2.4946001		1.6667	17.6056	10.7431	0.089091	170.4	0.012037
BHS	Bahamas	High income	Latin America & Caribbean	Yes	1992	19	Americas	419	Latin America and the Caribbean	29	Caribbean	44	Latin America & Caribbean	266028	3109000000	11686.739	10.01	0.12	0.1			Redacted														894.04388	0.15800001	0.79350001	9.9083004	1.1902	6.5531001	2.5564001		1.6667	18.9744	12.1951	0.073846	171.4	0.012093
BHS	Bahamas	High income	Latin America & Caribbean	Yes	1993	19	Americas	419	Latin America and the Caribbean	29	Caribbean	44	Latin America & Caribbean	271065	3092000000	11406.858	10.01	0.12	0.1			Redacted														865.2879	0.1529	0.82800001	15.3346	1.2894	6.5212998	2.5297999		1.6	21.4286	13.8138	0.070769	173.3	0.012
BHS	Bahamas	High income	Latin America & Caribbean	Yes	1994	19	Americas	419	Latin America and the Caribbean	29	Caribbean	44	Latin America & Caribbean	275849	3259000000	11814.435	10.01	0.12	0.1			Redacted														872.34747	0.178	0.69440001	23.861099	1.1475	6.5212998	2.4802001		1.7931	22.1011	15.5208	0.071667	173.1	0.012041
BHS	Bahamas	High income	Latin America & Caribbean	Yes	1995	19	Americas	419	Latin America and the Caribbean	29	Caribbean	44	Latin America & Caribbean	280179	3429000000	12238.604	10.01	0.12	0.1			Redacted														913.50787	0.178	0.76139998	8.7631998	1.3124	5.8575001	2.5251999		1.7931	23.3623	17.1903	0.07	172.7	0.012048
BHS	Bahamas	High income	Latin America & Caribbean	Yes	1996	19	Americas	419	Latin America and the Caribbean	29	Caribbean	44	Latin America & Caribbean	283980	3609000000	12708.642	10.01	0.12	0.1			Redacted														936.51929	0.2262	0.73379999	8.1611004	1.5318	6.5950999	2.4696		1.7931	23.8135	17.8974	0.070833	171.4	0.012078
BHS	Bahamas	High income	Latin America & Caribbean	Yes	1997	19	Americas	419	Latin America and the Caribbean	29	Caribbean	44	Latin America & Caribbean	287363	6332360000	22036.102	10.01	0.12	0.1			Redacted														722.80249	0.1596	0.74910003	8.1611004	1.1163	6.4324999	2.4658999		1.74	20.7086	17.1299	0.07037	171.4	0.012049
BHS	Bahamas	High income	Latin America & Caribbean	Yes	1998	19	Americas	419	Latin America and the Caribbean	29	Caribbean	44	Latin America & Caribbean	290600	6833220000	23514.178	10.01	0.12	0.1			Redacted														1016.7535	0.1473	0.75709999	8.1611004	1.6109999	6.4324999	2.4658999		1.9842	24.8338	19.3288	0.0704	171.4	0.012047
BHS	Bahamas	High income	Latin America & Caribbean	Yes	1999	19	Americas	419	Latin America and the Caribbean	29	Caribbean	44	Latin America & Caribbean	294063	7683870000	26130.014	10.01	0.12	0.1			Redacted														1014.0249	0.14650001	0.74129999	6.5525999	0.85180002	6.4516001	2.4844999		2.1657	27.0235	20.8557	0.072129	172.7	0.012024
BHS	Bahamas	High income	Latin America & Caribbean	Yes	2000	19	Americas	419	Latin America and the Caribbean	29	Caribbean	44	Latin America & Caribbean	298045	8076470000	27098.156	10.01	0.13	0.11			Redacted														1029.442	0.1601	0.74870002	6.8294001	1.2543	3.2606001	2.4934001		2.4762	26.1342	18.6346	0.070593	166.7	0.012002
BHS	Bahamas	High income	Latin America & Caribbean	Yes	2001	19	Americas	419	Latin America and the Caribbean	29	Caribbean	44	Latin America & Caribbean	302618	8317830000	27486.236	10.01	0.13	0.11			Redacted														942.15222	0.3145	0.73379999	10.77	1.2805001	3.3108001	2.5495		3	26.7105	18.5719	0.070833	166.7	0.012026
BHS	Bahamas	High income	Latin America & Caribbean	Yes	2002	19	Americas	419	Latin America and the Caribbean	29	Caribbean	44	Latin America & Caribbean	307657	8881160000	28867.082	10.01	0.13	0.11			Redacted														915.591	0.1144	0.78100002	4.1423001	1.2623	3.2293999	2.5297999		3.05	27.027	18.5444	0.070732	173.3	0.012034
BHS	Bahamas	High income	Latin America & Caribbean	Yes	2003	19	Americas	419	Latin America and the Caribbean	29	Caribbean	44	Latin America & Caribbean	313123	8870090000	28327.814	10.01	0.13	0.11			Redacted														862.09613	0.1026	0.76779997	3.9888999	1.3456	3.2591	2.4946001		3.4	27.6316	18.3007	0.0708	168.8	0.012012
BHS	Bahamas	High income	Latin America & Caribbean	Yes	2004	19	Americas	419	Latin America and the Caribbean	29	Caribbean	44	Latin America & Caribbean	318893	9055290000	28396.014	10.01	0.13	0.11			Redacted														930.6131	0.098300003	0.75809997	3.8464	1.3451999	3.2262001	2.4983001		3.55	30.25	19.2897	0.070313	169.7	0.012015
BHS	Bahamas	High income	Latin America & Caribbean	Yes	2005	19	Americas	419	Latin America and the Caribbean	29	Caribbean	44	Latin America & Caribbean	324848	9836200000	30279.393	10.01	0.13	0.11			Redacted														802.86371	0.096900001	0.71450001	0	1.6789	3.2262001	2.5051999		3.6	30.3846	19.4166	0.074609	169.7	0.012011
BHS	Bahamas	High income	Latin America & Caribbean	Yes	2006	19	Americas	419	Latin America and the Caribbean	29	Caribbean	44	Latin America & Caribbean	331032	10167250000	30713.799	10.01	0.13	0.11			Redacted														701.5556	0.091799997	0.70270002	5.9833002	1.6816	3.2262001	2.4983001		3.8	32.6923	20.2819	0.074692	171.4	0.012015
BHS	Bahamas	High income	Latin America & Caribbean	Yes	2007	19	Americas	419	Latin America and the Caribbean	29	Caribbean	44	Latin America & Caribbean	337387	10618340000	31472.285	10.01	0.13	0.11			Redacted														698.56219	0.087200001	0.74000001	5.1824002	1.6703	3.1773	2.5280001		4	35.0575	21.8605	0.074248	170	0.012007
BHS	Bahamas	High income	Latin America & Caribbean	Yes	2008	19	Americas	419	Latin America and the Caribbean	29	Caribbean	44	Latin America & Caribbean	343680	10526000000	30627.328	10.01	0.13	0.11			Redacted														708.8053	0.069799997	0.73830003	5.6683998	1.6652	3.1773	2.4983001		4.7619	34.5679	21.464	0.074425	168.1	0.012
BHS	Bahamas	High income	Latin America & Caribbean	Yes	2009	19	Americas	419	Latin America and the Caribbean	29	Caribbean	44	Latin America & Caribbean	349600	9981960000	28552.518	10.01	0.15000001	0.13			Redacted														642.13733	0.058200002	0.73650002	4.6367998	1.6574	3.1773	2.5280001		6	34.6938	20.4562	0.074602	169.6	0.012057
BHS	Bahamas	High income	Latin America & Caribbean	Yes	2010	19	Americas	419	Latin America and the Caribbean	29	Caribbean	44	Latin America & Caribbean	354936	10095760000	28443.889	10.01	0.15000001	0.13	374.38354	277.56165	Redacted														633.3847	0.0473	0.73479998	2.8	1.6255	3.1773	2.5201001		7.5333	30.6254	20.4396	0.074779	170	0.012294
BHS	Bahamas	High income	Latin America & Caribbean	Yes	2011	19	Americas	419	Latin America and the Caribbean	29	Caribbean	44	Latin America & Caribbean	359583	10070450000	28005.912	10.01	0.14	0.12	386.68494	264.13699	Redacted														734.96667	0.050799999	0.56989998	1.7111	1.6444	3.1773	2.5163		7.3085	30.429	20.7023	0.092857	171.4	0.012018
BHS	Bahamas	High income	Latin America & Caribbean	Yes	2012	19	Americas	419	Latin America and the Caribbean	29	Caribbean	44	Latin America & Caribbean	363581	10720500000	29485.863	10.01	0.14	0.12	432.73972	314.9863	Redacted														730.65759	0.20110001	0.73220003	0.88419998	1.6501	3.1392	2.4753001		7.3404	30.3834	20.5584	0.075044	168.1	0.012
BHS	Bahamas	High income	Latin America & Caribbean	Yes	2013	19	Americas	419	Latin America and the Caribbean	29	Caribbean	44	Latin America & Caribbean	367162	10562800000	28768.771	10.01	0.14	0.12	424.49316	305.80823	Redacted														930.63281	0.15620001	0.73049998	0.88419998	1.6206	3.0838001	2.5088		7.4301	30.9815	20.6579	0.074561	166.7	0.012
BHS	Bahamas	High income	Latin America & Caribbean	Yes	2014	19	Americas	419	Latin America and the Caribbean	29	Caribbean	44	Latin America & Caribbean	370625	11176100000	30154.738	10.01	0.14	0.12	383.8082	264.43835	Redacted														739.95367	0.1674	0.7313	0.44209999	1.7003	2.9786999	2.4965		7.5604	31.7093	20.7899	0.075133	169.6	0.012035
BHS	Bahamas	High income	Latin America & Caribbean	Yes	2015	19	Americas	419	Latin America and the Caribbean	29	Caribbean	44	Latin America & Caribbean	374200	11861900000	31699.359	10.01	0.14	0.12	399.91782	274.27399	Redacted														712.06	0.2193	0.722	7.1420999	1.7198	3.0302999	2.4993999		8.2917	32.6404	20.904	0.074783	171.2	0.012036
BHS	Bahamas	High income	Latin America & Caribbean	Yes	2016	19	Americas	419	Latin America and the Caribbean	29	Caribbean	44	Latin America & Caribbean	377923	11834600000	31314.844	10.01	0.14	0.12	382.30136	272.76712	Redacted														740.96442	0.3378	0.7245	7.2895002	1.6409	2.9956999	2.4958		7.7529	30.7689	20.4217	0.075175	172.7	0.012037
BHS	Bahamas	High income	Latin America & Caribbean	Yes	2017	19	Americas	419	Latin America and the Caribbean	29	Caribbean	44	Latin America & Caribbean	381749	12357600000	32371.008	10.01	0.14	0.12	394.43835	271.67123	Redacted			4.276											794.56842	0.4242	0.72320002	7.4368	1.6849999	2.9786999	2.493		7.8072	31.2079	20.2964	0.075046	171.2	0.012037
BHS	Bahamas	High income	Latin America & Caribbean	Yes	2018	19	Americas	419	Latin America and the Caribbean	29	Caribbean	44	Latin America & Caribbean	385635	12755800000	33077.391	10.01	0.14	0.12	409.06848	264.90411	Redacted			4.3870001											773.03052	0.5183	0.71289998	7.5841999	1.7773	3.0197001	2.4876001		7.925	30.911	20.3638	0.075086	171.2	0.012036
BHS	Bahamas	High income	Latin America & Caribbean	Yes	2019	19	Americas	419	Latin America and the Caribbean	29	Caribbean	44	Latin America & Caribbean	389486	13192800000	33872.336	10.01	0.14	0.12	399.39725	277.64383	Redacted			4.3639998											799.43921	0.5079	0.7112	7.5841999	1.7932	3.0028	2.4849999		7.7952	28.3408	19.6153	0.075259	172.7	0.012037
BHS	Bahamas	High income	Latin America & Caribbean	Yes	2020	19	Americas	419	Latin America and the Caribbean	29	Caribbean	44	Latin America & Caribbean	393248	9699500000	24665.098	10.01	0.14	0.12			Redacted		17.200001	4.4879999											761.88861	0.30610001	0.708	7.7315998	1.8291	2.9861	2.5162001		7.8415	27.0243	19.1811	0.075603	172.7	0.012036
BHS	Bahamas	High income	Latin America & Caribbean	Yes	2021	19	Americas	419	Latin America and the Caribbean	29	Caribbean	44	Latin America & Caribbean	396914	11208600000	28239.367						Redacted
BHS	Bahamas	High income	Latin America & Caribbean	Yes	2022	19	Americas	419	Latin America and the Caribbean	29	Caribbean	44	Latin America & Caribbean									Redacted
BHR	Bahrain	High income	Middle East & North Africa	Yes	1960		Asia	145	Western Asia			48	Northern Africa & Western Asia	162429								Redacted
BHR	Bahrain	High income	Middle East & North Africa	Yes	1961		Asia	145	Western Asia			48	Northern Africa & Western Asia	167899			0.69	0.07	0.029999999			Redacted																0.4883	13.5239	1.8606		0.80580002			10.5263	9.0807	0.1	120	0.011
BHR	Bahrain	High income	Middle East & North Africa	Yes	1962		Asia	145	Western Asia			48	Northern Africa & Western Asia	173140			0.69	0.07	0.029999999			Redacted																0.4883	13.9356	1.7443		0.80400002			10.5263	8.7045	0.1	120	0.011
BHR	Bahrain	High income	Middle East & North Africa	Yes	1963		Asia	145	Western Asia			48	Northern Africa & Western Asia	178142			0.69	0.07	0.029999999			Redacted																0.4883	14.4406	1.7443		0.80059999			10.5263	8.7085	0.1	120	0.011
BHR	Bahrain	High income	Middle East & North Africa	Yes	1964		Asia	145	Western Asia			48	Northern Africa & Western Asia	182888			0.69	0.07	0.029999999			Redacted																0.4883	15.1083	1.7443		0.80299997			10.5263	8.7085	0.1	120	0.011
BHR	Bahrain	High income	Middle East & North Africa	Yes	1965		Asia	145	Western Asia			48	Northern Africa & Western Asia	187432			0.69	0.07	0.029999999			Redacted																0.41859999	11.64	1.7443		0.80140001			10.2564	8.6734	0.1	120	0.011
BHR	Bahrain	High income	Middle East & North Africa	Yes	1966		Asia	145	Western Asia			48	Northern Africa & Western Asia	191785			0.69	0.07	0.029999999			Redacted																0.41859999	11.9254	1.8747		0.79979998			10.7143	8.7401	0.1	120	0.011
BHR	Bahrain	High income	Middle East & North Africa	Yes	1967		Asia	145	Western Asia			48	Northern Africa & Western Asia	196060			0.69	0.07	0.029999999			Redacted																0.40130001	11.9254	1.8606		0.79979998			10.4651	8.7558	0.102564	120	0.011
BHR	Bahrain	High income	Middle East & North Africa	Yes	1968		Asia	145	Western Asia			48	Northern Africa & Western Asia	200652			0.69	0.07	0.029999999			Redacted																0.40130001	11.9254	1.6745		0.79979998			10.8696	8.7678	0.1	120	0.011
BHR	Bahrain	High income	Middle East & North Africa	Yes	1969		Asia	145	Western Asia			48	Northern Africa & Western Asia	206037			0.69	0.07	0.029999999			Redacted																0.40130001	10.0157	1.6745		0.80940002			12	8.7923	0.1	120	0.011
BHR	Bahrain	High income	Middle East & North Africa	Yes	1970		Asia	145	Western Asia			48	Northern Africa & Western Asia	212607			0.69	0.07	0.029999999			Redacted																0.40130001	10.0157	1.8205		0.80940002			10.9091	8.7813	0.1	120	0.011
BHR	Bahrain	High income	Middle East & North Africa	Yes	1971		Asia	145	Western Asia			48	Northern Africa & Western Asia	220311			0.69	0.07	0.029999999			Redacted																0.5327	4.3344002	0.83469999		0.80629998			10.9091	8.7688	0.099099	120	0.011
BHR	Bahrain	High income	Middle East & North Africa	Yes	1972		Asia	145	Western Asia			48	Northern Africa & Western Asia	229151			0.69	0.07	0.029999999			Redacted																0.5327	5.4212999	0.65609998		0.80629998			11.6667	8.8521	0.099099	120	0.011
BHR	Bahrain	High income	Middle East & North Africa	Yes	1973		Asia	145	Western Asia			48	Northern Africa & Western Asia	239527			0.69	0.07	0.029999999			Redacted																0.51059997	5.7318001	0.54350001		0.73089999			10.7692	8.7669	0.102174	120	0.011
BHR	Bahrain	High income	Middle East & North Africa	Yes	1974		Asia	145	Western Asia			48	Northern Africa & Western Asia	251908			0.69	0.07	0.029999999			Redacted																0.56349999	4.3063998	0.51520002		0.72909999			10.7692	8.8776	0.1	120	0.011
BHR	Bahrain	High income	Middle East & North Africa	Yes	1975		Asia	145	Western Asia			48	Northern Africa & Western Asia	266540			0.69	0.079999998	0.039999999			Redacted																0.5704	5.6767001	0.31720001		0.73089999			10.2941	9.0899	0.1	120	0.011
BHR	Bahrain	High income	Middle East & North Africa	Yes	1976		Asia	145	Western Asia			48	Northern Africa & Western Asia	283746			0.69	0.1	0.059999999			Redacted																0.56830001	7.3376999	0.4425		0.71789998			10	9.2626	0.1	120	0.011
BHR	Bahrain	High income	Middle East & North Africa	Yes	1977		Asia	145	Western Asia			48	Northern Africa & Western Asia	303169			0.69	0.1	0.059999999			Redacted																0.54589999	7.0103998	0.3761		0.70529997			10.6133	9.5382	0.1025	120	0.011
BHR	Bahrain	High income	Middle East & North Africa	Yes	1978		Asia	145	Western Asia			48	Northern Africa & Western Asia	323468			0.69	0.1	0.059999999			Redacted																0.57450002	9.2875004	0.35089999		0.70529997			10.2564	9.257	0.1	120	0.010769
BHR	Bahrain	High income	Middle East & North Africa	Yes	1979		Asia	145	Western Asia			48	Northern Africa & Western Asia	342804			0.69	0.1	0.059999999			Redacted																0.56889999	9.5655003	0.0779		0.71630001			10.1266	9.2386	0.1	120	0.010909
BHR	Bahrain	High income	Middle East & North Africa	Yes	1980		Asia	145	Western Asia			48	Northern Africa & Western Asia	359897	3072698328	8537.7158	0.69	0.1	0.059999999			Redacted																0.57870001	6.6608	0.0189		0.72640002			10.1266	9.2611	0.098784	120	0.010303
BHR	Bahrain	High income	Middle East & North Africa	Yes	1981		Asia	145	Western Asia			48	Northern Africa & Western Asia	374120	3467819149	9269.2695	0.69	0.090000004	0.050000001			Redacted																0.50669998	8.2070999	0.020099999		0.80239999			10	8.7619	0.112167	120	0.010323
BHR	Bahrain	High income	Middle East & North Africa	Yes	1982		Asia	145	Western Asia			48	Northern Africa & Western Asia	385953	3645744681	9446.085	0.69	0.079999998	0.039999999			Redacted																0.52410001	5.9973001	0.0173		0.7633			10.241	8.7555	0.108548	120	0.0105
BHR	Bahrain	High income	Middle East & North Africa	Yes	1983		Asia	145	Western Asia			48	Northern Africa & Western Asia	396451	3735106383	9421.3574	0.69	0.079999998	0.039999999			Redacted																0.56349999	4.1609001	0.0548		0.7784			10.119	8.5539	0.100968	120	0.011
BHR	Bahrain	High income	Middle East & North Africa	Yes	1984		Asia	145	Western Asia			48	Northern Africa & Western Asia	407233	3905585106	9590.542	0.69	0.079999998	0.039999999			Redacted																0.5618	2.3492	0.1189		0.7823			10.119	8.5199	0.101148	120	0.010945
BHR	Bahrain	High income	Middle East & North Africa	Yes	1985		Asia	145	Western Asia			48	Northern Africa & Western Asia	419428	3651861702	8706.7666	0.69	0.079999998	0.039999999			Redacted																0.56169999	5.5777001	0.057100002		0.78049999			10	8.6785	0.100862	120	0.01096
BHR	Bahrain	High income	Middle East & North Africa	Yes	1986		Asia	145	Western Asia			48	Northern Africa & Western Asia	433478	3052393617	7041.6343	0.69	0.079999998	0.039999999			Redacted																0.51620001	5.8971	0.0449		0.77280003			10.1176	8.5699	0.109756	120	0.010874
BHR	Bahrain	High income	Middle East & North Africa	Yes	1987		Asia	145	Western Asia			48	Northern Africa & Western Asia	448981	3392021011	7554.9321	0.69	0.079999998	0.039999999			Redacted																0.57920003	6.7596002	0.0189		0.77600002			10.1163	8.6867	0.098861	120	0.010833
BHR	Bahrain	High income	Middle East & North Africa	Yes	1988		Asia	145	Western Asia			48	Northern Africa & Western Asia	465198	3702393617	7958.748	0.69	0.079999998	0.039999999			Redacted																0.58289999	8.4903002	0.17820001		0.77179998			10.1149	8.6217	0.0975	120	0.011295
BHR	Bahrain	High income	Middle East & North Africa	Yes	1989		Asia	145	Western Asia			48	Northern Africa & Western Asia	481081	3863563830	8031.0049	0.69	0.079999998	0.039999999			Redacted																0.5722	10.0658	0.2608		0.76749998			10.2273	8.6794	0.099107	120	0.011029
BHR	Bahrain	High income	Middle East & North Africa	Yes	1990		Asia	145	Western Asia			48	Northern Africa & Western Asia	495927	4229787234	8529.0518	0.69	0.079999998	0.039999999			Redacted														3572.5623		0.5582	10.8411	0.3443		0.77020001			10.1111	6.2299	0.099704	120	0.012001
BHR	Bahrain	High income	Middle East & North Africa	Yes	1991		Asia	145	Western Asia			48	Northern Africa & Western Asia	509762	4616223404	9055.6445	0.69	0.079999998	0.039999999			Redacted														3701.6145		0.57130003	9.4020996	0.28979999		0.82499999			10.1099	7.1779	0.099424	120	0.011999
BHR	Bahrain	High income	Middle East & North Africa	Yes	1992		Asia	145	Western Asia			48	Northern Africa & Western Asia	523082	4751063830	9082.8281	0.70999998	0.090000004	0.050000001			Redacted														3220.6965		0.55479997	9.0414	0.25670001		0.76419997			10.1087	8.1416	0.102433	120	0.012
BHR	Bahrain	High income	Middle East & North Africa	Yes	1993		Asia	145	Western Asia			48	Northern Africa & Western Asia	536212	5200265957	9698.1533	0.70999998	0.090000004	0.050000001			Redacted														3636.0923		0.52029997	8.5557003	0.29480001		0.76249999			9.8947	8.9525	0.109279	120	0.012001
BHR	Bahrain	High income	Middle East & North Africa	Yes	1994		Asia	145	Western Asia			48	Northern Africa & Western Asia	549590	5567553457	10130.376	0.70999998	0.090000004	0.050000001			Redacted														3412.8972		0.53600001	8.4397001	0.30540001		0.77380002			9.8958	10.6898	0.106033	120	0.012001
BHR	Bahrain	High income	Middle East & North Africa	Yes	1995		Asia	145	Western Asia			48	Northern Africa & Western Asia	563698	5849467819	10376.953	0.70999998	0.090000004	0.050000001			Redacted														3628.4363		0.60229999	9.8835001	0.27599999		0.75559998			9.8969	13.7718	0.094452	120	0.011999
BHR	Bahrain	High income	Middle East & North Africa	Yes	1996		Asia	145	Western Asia			48	Northern Africa & Western Asia	578661	6101861436	10544.795	0.70999998	0.090000004	0.050000001			Redacted														3914.8423		0.5715	8.085	0.31299999		0.90549999			9.9789	13.9987	0.099345	120	0.012
BHR	Bahrain	High income	Middle East & North Africa	Yes	1997		Asia	145	Western Asia			48	Northern Africa & Western Asia	594927	6349202394	10672.237	0.70999998	0.090000004	0.050000001			Redacted														3504.4221		0.58789998	8.0587997	0.39320001		1.0366			9.8958	13.7115	0.096721	120.1	0.012001
BHR	Bahrain	High income	Middle East & North Africa	Yes	1998		Asia	145	Western Asia			48	Northern Africa & Western Asia	613697	6183776596	10076.27	0.70999998	0.090000004	0.050000001			Redacted														3644.5752		0.49689999	8.8929996	0.1384		1.0201			10.0105	14.5769	0.112738	120	0.012
BHR	Bahrain	High income	Middle East & North Africa	Yes	1999		Asia	145	Western Asia			48	Northern Africa & Western Asia	636540	6621010372	10401.563	0.70999998	0.1	0.059999999			Redacted														3848.3462		0.46259999	7.9278998	0.1684		0.89090002			10.0211	14.3777	0.124327	120	0.012
BHR	Bahrain	High income	Middle East & North Africa	Yes	2000		Asia	145	Western Asia			48	Northern Africa & Western Asia	664610	9062898936	13636.417	0.70999998	0.092	0.051999997			Redacted	98.83391818													4079.0024		0.50629997	4.5675001	0.171		0.84630001			10	14.2109	0.111375	120	0.012
BHR	Bahrain	High income	Middle East & North Africa	Yes	2001		Asia	145	Western Asia			48	Northern Africa & Western Asia	697550	8976196809	12868.177	0.70999998	0.092	0.051999997			Redacted	98.84970743													4103.9463		0.5614	4.302	0.1837		1.0196			10.1042	14.1917	0.102143	120	0.012001
BHR	Bahrain	High income	Middle East & North Africa	Yes	2002		Asia	145	Western Asia			48	Northern Africa & Western Asia	735140	9593510638	13049.91	0.70999998	0.092	0.051999997			Redacted	98.86549794													4203.6147		0.56059998	5.1704998	0.2309		0.9551			10.0722	8.4358	0.099278	120	0.012
BHR	Bahrain	High income	Middle East & North Africa	Yes	2003		Asia	145	Western Asia			48	Northern Africa & Western Asia	778708	11074813830	14222.037	0.72000003	0.088999994	0.049000002			Redacted	98.88128971													4240.6987		0.43939999	4.4057002	0.1948		1.0306			10.1546	8.2065	0.130739	120	0.012
BHR	Bahrain	High income	Middle East & North Africa	Yes	2004		Asia	145	Western Asia			48	Northern Africa & Western Asia	829846	13150159574	15846.506	0.73000002	0.086999997	0.046999998			Redacted	98.89708273													4046.3689		0.6002	3.9022	0.1715		1.2449			10.1122	8.2783	0.094231	120	0.011999
BHR	Bahrain	High income	Middle East & North Africa	Yes	2005		Asia	145	Western Asia			48	Northern Africa & Western Asia	889157	15968723404	17959.396	0.74000001	0.086999997	0.046999998			Redacted	98.912877													4388.1035		0.62360001	5.0798998	0.1956		0.77899998			10.1837	8.3081	0.092045	120	0.012001
BHR	Bahrain	High income	Middle East & North Africa	Yes	2006		Asia	145	Western Asia			48	Northern Africa & Western Asia	958423	18504760638	19307.51	0.74000001	0.085500002	0.045500003			Redacted	98.92867253													4924.0488		0.6049	5.0709	0.15710001		0.90820003			10	7.1975	0.093898	120	0.012001
BHR	Bahrain	High income	Middle East & North Africa	Yes	2007		Asia	145	Western Asia			48	Northern Africa & Western Asia	1035924	21730000000	20976.441	0.75	0.083999999	0.044			Redacted	98.94446932													4733.5229		0.60710001	4.9671001	0.1187		1.0048			10.3505	7.1524	0.094045	120	0.012
BHR	Bahrain	High income	Middle East & North Africa	Yes	2008		Asia	145	Western Asia			48	Northern Africa & Western Asia	1114645	25710904255	23066.451	0.75999999	0.081999995	0.041999999			Redacted	98.95315742													5333.4126		0.60339999	3.3573999	0.15629999		1.006			10.4556	8.8003	0.094035	120	0.015
BHR	Bahrain	High income	Middle East & North Africa	Yes	2009		Asia	145	Western Asia			48	Northern Africa & Western Asia	1185075	22938218085	19355.922	0.75999999	0.0836	0.0436			Redacted	98.96051998													5742.8257		0.57010001	3.4221001	0.1538		1.0638			10.56	8.6228	0.100278	120	0.014999
BHR	Bahrain	High income	Middle East & North Africa	Yes	2010		Asia	145	Western Asia			48	Northern Africa & Western Asia	1240864	25713271277	20722.07	0.76199996	0.086000003	0.046			Redacted	98.96788255													5588.6587		0.54049999	4.9608998	0.163		0.90450001			10.7143	7.9818	0.102963	120	0.015012
BHR	Bahrain	High income	Middle East & North Africa	Yes	2011		Asia	145	Western Asia			48	Northern Africa & Western Asia	1278153	28776595745	22514.203	0.76699996	0.086000003	0.046			Redacted	98.97524511													5576.0732		0.55339998	4.9580998	0.1666		0.9041			10.7938	6.398	0.10315	120	0.015
BHR	Bahrain	High income	Middle East & North Africa	Yes	2012		Asia	145	Western Asia			48	Northern Africa & Western Asia	1299942	30749308511	23654.369	0.76999998	0.086000003	0.046			Redacted	98.98260767													5937.5649		0.54629999	4.9554	0.16769999		0.90390003			11.5789	5.6419	0.10337	120	0.015
BHR	Bahrain	High income	Middle East & North Africa	Yes	2013		Asia	145	Western Asia			48	Northern Africa & Western Asia	1315029	32539468085	24744.297	0.76999998	0.086000003	0.046			Redacted	98.98326213													6576.2192		0.54509997	5.2066998	0.16769999		0.90039998			10.9485	5.0479	0.103587	120	0.015
BHR	Bahrain	High income	Middle East & North Africa	Yes	2014		Asia	145	Western Asia			48	Northern Africa & Western Asia	1336073	33387712766	24989.438	0.77099997	0.086000003	0.046			Redacted	98.98326213													6610.2798		0.53659999	5.0191998	0.22660001		0.90020001			11.1789	4.9841	0.105333	120	0.014376
BHR	Bahrain	High income	Middle East & North Africa	Yes	2015		Asia	145	Western Asia			48	Northern Africa & Western Asia	1371853	31050638298	22634.086	0.77800006	0.086000003	0.046			Redacted	98.98326213													6583.3555		1.206	4.4888	0.58130002		0.90789998			11.2947	5.5019	0.046802	120	0.012656
BHR	Bahrain	High income	Middle East & North Africa	Yes	2016		Asia	145	Western Asia			48	Northern Africa & Western Asia	1425793	32234973404	22608.453	0.77900004	0.086000003	0.046			Redacted	98.98326213													6304.2188		0.54960001	4.4274001	1.4602		0.91289997			11.4	5.7351	0.103486	120	0.011425
BHR	Bahrain	High income	Middle East & North Africa	Yes	2017		Asia	145	Western Asia			48	Northern Africa & Western Asia	1494077	35473776596	23742.938	0.77999997	0.086000003	0.046			Redacted	98.98326213		3.3789999											5788.2441		0.46939999	4.0889001	3.9602001		0.83890003			11.4421	6.3231	0.121168	119.9	0.010293
BHR	Bahrain	High income	Middle East & North Africa	Yes	2018		Asia	145	Western Asia			48	Northern Africa & Western Asia	1569440	37802005319	24086.301	0.77999997	0.086000003	0.046			Redacted	98.98326213		3.4630001											5783.207		0.51630002	4.6478	4.1357999		0.8351			11.6596	6.3533	0.110431	119.9	0.010089
BHR	Bahrain	High income	Middle East & North Africa	Yes	2019		Asia	145	Western Asia			48	Northern Africa & Western Asia	1641164	38653318085	23552.381	0.78300005	0.086000003	0.046			Redacted	98.98326213		3.573											6131.6167		0.50440001	4.6076002	4.2273998		0.8369			11.734	6.3358	0.112908	120	0.009464
BHR	Bahrain	High income	Middle East & North Africa	Yes	2020		Asia	145	Western Asia			48	Northern Africa & Western Asia	1701583	34723357447	20406.502	0.78500003	0.086000003	0.046			Redacted	98.98326213		3.835											5946.4595		0.51419997	4.2863998	4.1753001		0.91039997			11.8085	6.2252	0.109667	120	0.008968
BHR	Bahrain	High income	Middle East & North Africa	Yes	2021		Asia	145	Western Asia			48	Northern Africa & Western Asia	1748295	38868663032	22232.326						Redacted
BHR	Bahrain	High income	Middle East & North Africa	Yes	2022		Asia	145	Western Asia			48	Northern Africa & Western Asia									Redacted
BGD	Bangladesh	Lower middle income	South Asia	Yes	1960	142	Asia	34	Southern Asia			50	Southern Asia	48013505	4274893913	89.03524						Redacted
BGD	Bangladesh	Lower middle income	South Asia	Yes	1961	142	Asia	34	Southern Asia			50	Southern Asia	49362834	4817580184	97.595291	130.17	94.800003	88.800003			Redacted															0.1636	3.2228	134.0488	3.5002999		8.2579002	1.7703	1.6811	5	11.6064	0.016538	56	0.00725
BGD	Bangladesh	Lower middle income	South Asia	Yes	1962	142	Asia	34	Southern Asia			50	Southern Asia	50752150	5081413340	100.12213	130.17	94.769997	88.769997			Redacted															0.1675	3.2379	135.8455	3.4746001		8.2578001	1.964	1.514	4.8	11.4034	0.016462	56	0.0073
BGD	Bangladesh	Lower middle income	South Asia	Yes	1963	142	Asia	34	Southern Asia			50	Southern Asia	52202008	5319458351	101.90141	130.17	94.800003	88.800003			Redacted															0.197	3.2219	137.9944	3.4918001		8.2579002	1.7075	1.7494	4.7321	11.6935	0.016543	56	0.00728
BGD	Bangladesh	Lower middle income	South Asia	Yes	1964	142	Asia	34	Southern Asia			50	Southern Asia	53741721	5386054619	100.22111	130.17	95.199997	89.199997			Redacted															0.20739999	3.2227001	148.782	3.4825001		8.2579002	1.7673	1.6918	4.8462	12.1014	0.016531	56	0.007267
BGD	Bangladesh	Lower middle income	South Asia	Yes	1965	142	Asia	34	Southern Asia			50	Southern Asia	55385114	5906636557	106.64664	130.17	96.370003	90.370003			Redacted															0.20720001	3.2290001	143.7515	3.4935999		8.2579002	1.7947	1.67	4.9167	11.9091	0.0165	56	0.00727
BGD	Bangladesh	Lower middle income	South Asia	Yes	1966	142	Asia	34	Southern Asia			50	Southern Asia	57157651	6439687598	112.66537	130.17	96.5	90.5			Redacted															0.24169999	3.2423999	145.6321	3.4841001		8.2579002	1.9102	1.5708	5	13.1266	0.016438	56	0.007289
BGD	Bangladesh	Lower middle income	South Asia	Yes	1967	142	Asia	34	Southern Asia			50	Southern Asia	59034250	7253575399	122.87063	130.17	96.949997	90.949997			Redacted															0.2507	3.2219	146.1604	3.4902999		8.2578001	1.7894	1.6815	5.25	13.4868	0.016543	56	0.00728
BGD	Bangladesh	Lower middle income	South Asia	Yes	1968	142	Asia	34	Southern Asia			50	Southern Asia	60918452	7483685474	122.8476	130.17	96.690002	90.690002			Redacted															0.23190001	3.2223001	146.6714	3.4861		8.2578001	1.7388999	1.7279	5.25	14.0764	0.016536	56	0.007273
BGD	Bangladesh	Lower middle income	South Asia	Yes	1969	142	Asia	34	Southern Asia			50	Southern Asia	62679765	8471006101	135.14738	130.17	96.75	90.75			Redacted															0.23100001	3.227	144.7919	3.4837		8.2579002	1.742	1.7247	4.992	12.8294	0.016513	56	0.007283
BGD	Bangladesh	Lower middle income	South Asia	Yes	1970	142	Asia	34	Southern Asia			50	Southern Asia	64232486	8992721809	140.0027	130.17	96.970001	90.970001			Redacted															0.2323	3.2190001	145.8896	3.4847		8.2579002	1.8053	1.6662	5.0274	11.4487	0.016558	56	0.007283
BGD	Bangladesh	Lower middle income	South Asia	Yes	1971	142	Asia	34	Southern Asia			50	Southern Asia	65531635	8751842840	133.55142	130.17	96.949997	90.949997			Redacted															0.20739999	3.1708	145.6348	3.3547001		8.2579002	1.8937	1.5831	4.655	11.5257	0.01681	56	0.007283
BGD	Bangladesh	Lower middle income	South Asia	Yes	1972	142	Asia	34	Southern Asia			50	Southern Asia	66625706	6288245867	94.381676	130.17	99.910004	93.910004			Redacted															0.27689999	3.1708	145.6498	3.1949		8.2579002	1.9444	1.5545	4.4122	11.0859	0.01681	56	0.007273
BGD	Bangladesh	Lower middle income	South Asia	Yes	1973	142	Asia	34	Southern Asia			50	Southern Asia	67637541	8086725729	119.55972	130.17	99.889999	93.889999			Redacted															0.31279999	3.1700001	144.84531	3.0996001		8.2578001	1.6936001	1.7852	3.7059	10.7093	0.016814	56	0.007276
BGD	Bangladesh	Lower middle income	South Asia	Yes	1974	142	Asia	34	Southern Asia			50	Southern Asia	68742222	12512460520	182.02002	130.17	99.889999	93.889999			Redacted															0.2255	3.1700001	144.86951	3.0996001		8.2579002	1.758	1.7084	3.4967	10.2863	0.016814	56	0.007276
BGD	Bangladesh	Lower middle income	South Asia	Yes	1975	142	Asia	34	Southern Asia			50	Southern Asia	70066310	19448348073	277.57062	130.17	100.04	94.040001			Redacted															0.31220001	3.1700001	144.99001	3.0996001		8.2579002	1.6569	1.8316	3.3941	10.1895	0.016814	56	0.007276
BGD	Bangladesh	Lower middle income	South Asia	Yes	1976	142	Asia	34	Southern Asia			50	Southern Asia	71652386	10117113333	141.19716	130.17	99.980003	93.980003			Redacted															0.24609999	3.1684	142.1277	3.1004		8.2579002	1.7268	1.769	3.4245	10.0369	0.016816	56	0.007276
BGD	Bangladesh	Lower middle income	South Asia	Yes	1977	142	Asia	34	Southern Asia			50	Southern Asia	73463593	9651149302	131.37323	130.17	99.910004	93.910004			Redacted															0.2692	3.1614001	142.2742	2.6292		8.2578001	1.6041	1.9237	3.4026	9.9075	0.016858	56	0.007283
BGD	Bangladesh	Lower middle income	South Asia	Yes	1978	142	Asia	34	Southern Asia			50	Southern Asia	75450033	13281767143	176.03395	130.17	99.870003	93.870003			Redacted															0.2325	3.1728001	142.1236	3.1010001		8.2573996	1.6054	1.9269	3.2097	9.7093	0.016799	56	0.007274
BGD	Bangladesh	Lower middle income	South Asia	Yes	1979	142	Asia	34	Southern Asia			50	Southern Asia	77529040	15565480322	200.76968	130.17	99.830002	93.830002			Redacted															0.20909999	3.1735001	142.06461	3.0962999		8.2579002	1.6607	1.8709	3.23	9.4579	0.016794	56.1	0.007284
BGD	Bangladesh	Lower middle income	South Asia	Yes	1980	142	Asia	34	Southern Asia			50	Southern Asia	79639498	18138049096	227.75192	130.17	99.870003	93.870003			Redacted															0.1664	3.1724999	133.235	3.0999		10.031	1.5502	2.0058	3.1639	9.6784	0.016797	56	0.007275
BGD	Bangladesh	Lower middle income	South Asia	Yes	1981	142	Asia	34	Southern Asia			50	Southern Asia	81767516	20249694002	247.64961	130.17	99.809998	93.809998			Redacted															0.14579999	3.1724999	133.15669	3.0989001		10.031	1.596	1.9375	3.1849	9.6258	0.016797	56	0.007279
BGD	Bangladesh	Lower middle income	South Asia	Yes	1982	142	Asia	34	Southern Asia			50	Southern Asia	83932132	18525399202	220.7188	130.17	99.779999	93.779999			Redacted															0.16670001	3.1728001	133.6503	3.0985999		10.031	1.5605	1.9979	3.1095	9.3464	0.016797	56	0.007278
BGD	Bangladesh	Lower middle income	South Asia	Yes	1983	142	Asia	34	Southern Asia			50	Southern Asia	86142490	17609048822	204.41769	130.17	99.639999	93.639999			Redacted															0.1557	3.1730001	133.8369	3.0987999		10.031	1.4242001	2.2056	3.3221	9.3241	0.016797	56	0.007278
BGD	Bangladesh	Lower middle income	South Asia	Yes	1984	142	Asia	34	Southern Asia			50	Southern Asia	88416529	18920840000	213.99664	130.17	100.6	94.599998			Redacted															0.1568	3.1710999	136.4209	3.5826001		10.0232	1.4864	2.1346	3.5063	9.2988	0.016809	56	0.00666
BGD	Bangladesh	Lower middle income	South Asia	Yes	1985	142	Asia	34	Southern Asia			50	Southern Asia	90764180	22278423077	245.45392	130.17	100.27	94.269997			Redacted															0.1442	3.1752999	126.9341	3.0973001		10.033	1.4657	2.1485	3.3592	9.2046	0.016787	60.2	0.007281
BGD	Bangladesh	Lower middle income	South Asia	Yes	1986	142	Asia	34	Southern Asia			50	Southern Asia	93187593	21774033333	233.65807	130.17	100.41	94.410004			Redacted															0.1803	3.1758001	126.8822	3.0998001		10.033	1.4692	2.1466	3.2774	9.5336	0.01678	60.2	0.007276
BGD	Bangladesh	Lower middle income	South Asia	Yes	1987	142	Asia	34	Southern Asia			50	Southern Asia	95671159	24298032258	253.97447	130.17	101.15	95.150002			Redacted															0.19059999	3.7927001	126.8873	3.0992		10.033	1.4424	2.2021	3.288	9.0875	0.014051	60.2	0.007276
BGD	Bangladesh	Lower middle income	South Asia	Yes	1988	142	Asia	34	Southern Asia			50	Southern Asia	98186350	26579005760	270.69962	130.17	104.27	98.269997			Redacted															0.20900001	3.1747	126.8699	3.0984001		10.033	1.4289	2.2358	2.8323	8.6351	0.016787	60.2	0.007279
BGD	Bangladesh	Lower middle income	South Asia	Yes	1989	142	Asia	34	Southern Asia			50	Southern Asia	100695496	28781714764	285.82922	130.17	104.43	98.43			Redacted															0.23469999	3.1858001	126.8089	3.4916999		10.0313	1.294	2.5003	2.7506	8.7415	0.016727	60.2	0.007282
BGD	Bangladesh	Lower middle income	South Asia	Yes	1990	142	Asia	34	Southern Asia			50	Southern Asia	103171957	31598341233	306.26871	130.17	103.86	97.860001			Redacted														114591.27	0.25510001	3.1724999	126.8381	3.0962		10.0337	1.2861	2.4906	2.6732	8.5915	0.016797	60.2	0.007284
BGD	Bangladesh	Lower middle income	South Asia	Yes	1991	142	Asia	34	Southern Asia			50	Southern Asia	105599125	30957483950	293.16043	130.17	103.2	97.199997			Redacted														115009.67	0.25709999	3.1726	126.781	3.0969999		10.0291	1.2605	2.5858	2.7893	8.5313	0.016797	60.2	0.007283
BGD	Bangladesh	Lower middle income	South Asia	Yes	1992	142	Asia	34	Southern Asia			50	Southern Asia	107983708	31708874594	293.64499	130.17	95.489998	89.489998			Redacted														115941.93	0.2473	3.1726	126.7854	3.0987999		10.029	1.2489001	2.6257	2.9633	8.5591	0.016797	60.2	0.007282
BGD	Bangladesh	Lower middle income	South Asia	Yes	1993	142	Asia	34	Southern Asia			50	Southern Asia	110350641	33166519418	300.55576	130.17	94.459999	88.459999			Redacted														116213.39	0.2384	3.1729	124.5578	3.0975001		10.029	1.2426	2.6477	2.9322	8.3964	0.016797	60.2	0.007281
BGD	Bangladesh	Lower middle income	South Asia	Yes	1994	142	Asia	34	Southern Asia			50	Southern Asia	112737684	33768660883	299.53305	130.17	93.580002	87.580002			Redacted														117537.17	0.25920001	3.1368999	123.2853	3.1061001		10.0289	1.3433	2.4759	2.9551	8.3939	0.016989	60.9	0.007242
BGD	Bangladesh	Lower middle income	South Asia	Yes	1995	142	Asia	34	Southern Asia			50	Southern Asia	115169933	37939748769	329.42407	130.17	93.739998	87.739998			Redacted														120365.13	0.2714	3.1371	123.3934	2.9909999		10.0312	1.308	2.5932	2.9284	8.3123	0.016988	60.8	0.007119
BGD	Bangladesh	Lower middle income	South Asia	Yes	1996	142	Asia	34	Southern Asia			50	Southern Asia	117649927	46438484108	394.7175	130.17	93.269997	87.269997			Redacted														120547.96	0.26370001	3.1431	108.4373	1.6851		10.0266	1.2622	2.6942	3.0121	8.2109	0.016957	63	0.007
BGD	Bangladesh	Lower middle income	South Asia	Yes	1997	142	Asia	34	Southern Asia			50	Southern Asia	120160571	48244309133	401.49866	130.17	93.650002	87.650002			Redacted														121037.29	0.23280001	3.1350999	99.913696	1.3943		10.0312	1.2507	2.6824	2.8899	8.1008	0.017	67.3	0.007003
BGD	Bangladesh	Lower middle income	South Asia	Yes	1998	142	Asia	34	Southern Asia			50	Southern Asia	122682818	49984559471	407.42917	130.17	94.339996	88.339996			Redacted														120575.43	0.20469999	3.1544001	103.9479	1.8027		10.0336	1.1739	2.8653	3.052	8.0742	0.016896	70	0.006997
BGD	Bangladesh	Lower middle income	South Asia	Yes	1999	142	Asia	34	Southern Asia			50	Southern Asia	125189655	51270569884	409.54318	130.17	94.860001	88.860001			Redacted														123814.37	0.21600001	3.1240001	98.049896	2.4205999		10.0274	1.0865	3.1164	3.048	7.6859	0.017059	70.2	0.006998
BGD	Bangladesh	Lower middle income	South Asia	Yes	2000	142	Asia	34	Southern Asia			50	Southern Asia	127657862	53369787319	418.06894	130.17	94	88			Redacted	55.26806616													124477.4	0.22	3.1549001	97.122902	2.3474		10.0304	1.0021	3.3844	3.1663	7.652	0.016892	70.3	0.006999
BGD	Bangladesh	Lower middle income	South Asia	Yes	2001	142	Asia	34	Southern Asia			50	Southern Asia	130088709	53991289844	415.03439	130.17	94.029999	88.029999			Redacted	55.27115966				15.9									126526.51	0.23729999	3.1185999	96.272202	2.3699999		10.0327	1.0342	3.311	3.1062	7.7153	0.017089	70.5	0.006985
BGD	Bangladesh	Lower middle income	South Asia	Yes	2002	142	Asia	34	Southern Asia			50	Southern Asia	132478077	54724081491	413.08029	130.17	93.529999	87.529999			Redacted	55.24644393				15.1									127910.78	0.241	3.1392	94.366898	2.3057001		10.0222	1.0107	3.395	3.0199	7.8954	0.016977	70	0.006981
BGD	Bangladesh	Lower middle income	South Asia	Yes	2003	142	Asia	34	Southern Asia			50	Southern Asia	134791598	60158929188	446.31067	130.17	93.279999	87.279999			Redacted	55.21810077				14.9									128678.21	0.2306	3.1229999	93.980103	2.2825999		10.0244	0.97259998	3.4793	3.0489	7.9989	0.017065	70	0.00703
BGD	Bangladesh	Lower middle income	South Asia	Yes	2004	142	Asia	34	Southern Asia			50	Southern Asia	136986429	65108544250	475.29193	130.17	93.230003	87.230003			Redacted	55.18626868				14.4									128388.25	0.243	3.1229999	93.411102	2.464		10.0643	0.98900002	3.4394	3.0367	7.2351	0.017065	69.9	0.006989
BGD	Bangladesh	Lower middle income	South Asia	Yes	2005	142	Asia	34	Southern Asia			50	Southern Asia	139035505	69442943089	499.46194	130.17	93.110001	87.110001			Redacted	55.15126174				14.2									130933.72	0.26969999	3.1399	92.587799	2.1526999		10.0662	0.9289	3.6816	4.0867	7.7141	0.016972	70.1	0.007027
BGD	Bangladesh	Lower middle income	South Asia	Yes	2006	142	Asia	34	Southern Asia			50	Southern Asia	140921154	71819083684	509.6402	130.17	92.800003	86.800003			Redacted	55.11252136				13.8									133489.06	0.3003	3.1438	92.575897	2.4465001		10.0681	0.92339998	3.7614	4.2056	8.1647	0.016952	70	0.007005
BGD	Bangladesh	Lower middle income	South Asia	Yes	2007	142	Asia	34	Southern Asia			50	Southern Asia	142660381	79611888213	558.05182	130.17	92.660004	86.660004			Redacted	55.07018233				13.9									134130.78	0.2322	3.1917	91.775002	2.5803001		10.0699	0.86849999	4.0209	5.001	8.4874	0.016698	70.2	0.007
BGD	Bangladesh	Lower middle income	South Asia	Yes	2008	142	Asia	34	Southern Asia			50	Southern Asia	144304164	91631278239	634.98706	130.17	92.529999	86.529999			Redacted	55.02438402				13.6									138763.55	0.21619999	3.3238001	91.274597	2.4094		10.0646	0.87279999	4.1025	4.6932	8.4771	0.016034	70.5	0.007
BGD	Bangladesh	Lower middle income	South Asia	Yes	2009	142	Asia	34	Southern Asia			50	Southern Asia	145924795	1.02478E+11	702.2644	130.17	92.459999	86.459999			Redacted	54.97528262				14.8									139575.86	0.25740001	3.3223	91.096603	3.0060999		10.0702	0.84069997	4.176	4.2736	8.6146	0.016042	70.6	0.007
BGD	Bangladesh	Lower middle income	South Asia	Yes	2010	142	Asia	34	Southern Asia			50	Southern Asia	147575433	1.15279E+11	781.15356	130.17	92.410004	86.410004	68.301369	73.369865	Redacted	54.92247685				15.2									141382.91	0.2349	3.345	91.321198	2.5579		10.071	0.82120001	4.2883	4.2291	8.5329	0.015932	70.5	0.007
BGD	Bangladesh	Lower middle income	South Asia	Yes	2011	142	Asia	34	Southern Asia			50	Southern Asia	149273134	1.28638E+11	861.76215	130.17	91.279999	85.279999	66.794518	72.931511	Redacted	54.86629665				15.8							23.83135	55.43705	146607.94	0.2304	3.3206999	90.463699	2.4972999		10.0717	0.8222	4.3528	3.9865	9.111	0.016048	71.1	0.007
BGD	Bangladesh	Lower middle income	South Asia	Yes	2012	142	Asia	34	Southern Asia			50	Southern Asia	151005733	1.33356E+11	883.11713	130.17	91.230003	85.230003	65.61644	77.013702	Redacted	55.20873295				15.3									146944.63	0.19059999	3.3224001	90.658401	2.049		10.0503	0.80500001	4.3958	5.0641	9.0213	0.01604	71	0.007
BGD	Bangladesh	Lower middle income	South Asia	Yes	2013	142	Asia	34	Southern Asia			50	Southern Asia	152761413	1.4999E+11	981.86084	130.17	92.779999	86.779999	66.684929	77.315063	Redacted	55.56673972				15									145963.61	0.1657	3.8067	90.709	1.5159		10.0439	0.78509998	4.5086	4.7939	9.3261	0.014	71	0.007
BGD	Bangladesh	Lower middle income	South Asia	Yes	2014	142	Asia	34	Southern Asia			50	Southern Asia	154517385	1.72885E+11	1118.8738	130.17	93.150002	87.150002	67.369865	83.835617	Redacted	55.9399014				14.1							26.5717	52.69678	147967	0.15459999	2.9298999	90.981102	1.5676		10.0417	0.79409999	4.5409	5.4291	9.7179	0.018189	70.9	0.007
BGD	Bangladesh	Lower middle income	South Asia	Yes	2015	142	Asia	34	Southern Asia			50	Southern Asia	156256287	1.95079E+11	1248.4534	130.17	94.242401	88.242401	73.972603	94.465752	Redacted	56.32891798	32.200001			14									148292.2	0.15549999	2.7546	92.2118	1.5964		10.052	0.80010003	4.5604	4.1124	10.1669	0.019347	71.3	0.007
BGD	Bangladesh	Lower middle income	South Asia	Yes	2016	142	Asia	34	Southern Asia			50	Southern Asia	157977151	2.65236E+11	1678.9532	130.17	95.022102	89.022102	75.232872	92.958908	Redacted	56.73353706	31.9			13.3									145402.03	0.1406	2.612	92.779701	1.5867		10.0391	0.78500003	4.601	4.6703	12.624	0.020403	71.8	0.006999
BGD	Bangladesh	Lower middle income	South Asia	Yes	2017	142	Asia	34	Southern Asia			50	Southern Asia	159685421	2.93755E+11	1839.5834	130.17	95.4133	89.4133	78.849319	99.890411	Redacted	57.15407412	31.5	2.882	77.400002	12.5									149882.66	0.1327	2.1335001	94.5597	1.5922		10.0448	0.77310002	4.706	4.2275	12.5623	0.024979	71.6	0.006995
BGD	Bangladesh	Lower middle income	South Asia	Yes	2018	142	Asia	34	Southern Asia			50	Southern Asia	161376713	3.21379E+11	1991.4833	130.17	96.022995	90.022995	76.082191	99.890411	Redacted	57.59065733	31.5	2.971	74.599998	11.5							38.40398	47.27689	151626.94	0.1353	2.1062	94.659103	1.5885		10.0505	0.77170002	4.791	5.0784	12.5249	0.025303	71.6	0.006997
BGD	Bangladesh	Lower middle income	South Asia	Yes	2019	142	Asia	34	Southern Asia			50	Southern Asia	163046173	3.51238E+11	2154.2268	130.17	98.449997	92.449997	78.794518	106.90411	Redacted	58.04326337	31.9	3.0239999	73.5	11							33.84741	44.83957	152011.39	0.1314	1.9789	94.674004	2.6791999		10.054	0.76920003	4.8108	2.0308	9.5671	0.026931	71.6	0.006997
BGD	Bangladesh	Lower middle income	South Asia	Yes	2020	142	Asia	34	Southern Asia			50	Southern Asia	164689383	3.73902E+11	2270.3477	130.17	99.010002	93.010002			Redacted	58.51187913	31.700001	3.0639999	73.5	11.4									152728.02	0.12530001	2.1651001	94.702797	1.2405		10.0619	0.76249999	4.9013	2.0673	9.5637	0.024615	71.6	0.006996
BGD	Bangladesh	Lower middle income	South Asia	Yes	2021	142	Asia	34	Southern Asia			50	Southern Asia	166303494	4.16265E+11	2503.0439						Redacted						21.99	2.87	1.48	14.12	10.85	58.79
BGD	Bangladesh	Lower middle income	South Asia	Yes	2022	142	Asia	34	Southern Asia			50	Southern Asia									Redacted
BRB	Barbados	High income	Latin America & Caribbean	Yes	1960	19	Americas	419	Latin America and the Caribbean	29	Caribbean	52	Latin America & Caribbean	230985								Redacted
BRB	Barbados	High income	Latin America & Caribbean	Yes	1961	19	Americas	419	Latin America and the Caribbean	29	Caribbean	52	Latin America & Caribbean	231718			0.43000001	0.19	0.17			Redacted															0.6013	0.86729997	73.4888	3.7860999	2.9617	1.9855		1.8842		16.7		143.8	0.011979
BRB	Barbados	High income	Latin America & Caribbean	Yes	1962	19	Americas	419	Latin America and the Caribbean	29	Caribbean	52	Latin America & Caribbean	232623			0.43000001	0.19	0.17			Redacted															0.85250002	0.85879999	74.729103	3.4094999	2.7528999	1.9855		2.5112		16.325		143.2	0.012
BRB	Barbados	High income	Latin America & Caribbean	Yes	1963	19	Americas	419	Latin America and the Caribbean	29	Caribbean	52	Latin America & Caribbean	233632			0.43000001	0.19	0.17			Redacted															0.87309998	0.85600001	65.534203	2.7361	2.5402999	1.9855		1.883		16		145.9	0.012
BRB	Barbados	High income	Latin America & Caribbean	Yes	1964	19	Americas	419	Latin America and the Caribbean	29	Caribbean	52	Latin America & Caribbean	234588			0.43000001	0.19	0.17			Redacted															1.344	0.84780002	56.530701	2.5680001	2.5097001	1.9976		1.7887		15.725		142.1	0.0121
BRB	Barbados	High income	Latin America & Caribbean	Yes	1965	19	Americas	419	Latin America and the Caribbean	29	Caribbean	52	Latin America & Caribbean	235415			0.43000001	0.19	0.17			Redacted															1.0274	0.8398	74.225998	2.9891	2.47	1.9592		1.8667		15.4		135.3	0.01212
BRB	Barbados	High income	Latin America & Caribbean	Yes	1966	19	Americas	419	Latin America and the Caribbean	29	Caribbean	52	Latin America & Caribbean	236084			0.43000001	0.19	0.17			Redacted															0.68260002	0.83200002	66.804802	3.4835	2.5695	1.9222		2.075		15.7316		137.7	0.011818
BRB	Barbados	High income	Latin America & Caribbean	Yes	1967	19	Americas	419	Latin America and the Caribbean	29	Caribbean	52	Latin America & Caribbean	236661			0.43000001	0.19	0.17			Redacted															0.60159999	0.76740003	69.682198	2.6633999	2.5309999	2.026		2.3256		15		140	0.012069
BRB	Barbados	High income	Latin America & Caribbean	Yes	1968	19	Americas	419	Latin America and the Caribbean	29	Caribbean	52	Latin America & Caribbean	237241			0.43000001	0.19	0.17			Redacted															0.3398	0.70649999	72.725304	2.0778	2.5401001	1.9855		2.3754		14.4737		138.9	0.012
BRB	Barbados	High income	Latin America & Caribbean	Yes	1969	19	Americas	419	Latin America and the Caribbean	29	Caribbean	52	Latin America & Caribbean	237963			0.43000001	0.19	0.17			Redacted															0.25529999	0.5675	57.1464	1.7482001	2.4790001	1.9976		2.4027		17.8053		155.6	0.011957
BRB	Barbados	High income	Latin America & Caribbean	Yes	1970	19	Americas	419	Latin America and the Caribbean	29	Caribbean	52	Latin America & Caribbean	238895			0.43000001	0.19	0.17			Redacted															0.31439999	0.5654	56.640701	1.6957999	2.1786001	1.9786		2.4242		22.6364		156.9	0.012064
BRB	Barbados	High income	Latin America & Caribbean	Yes	1971	19	Americas	419	Latin America and the Caribbean	29	Caribbean	52	Latin America & Caribbean	240093			0.43000001	0.19	0.17			Redacted															0.2402	0.66469997	59.583199	1.5186	1.927	1.9651999		2.3333		21.3455		140	0.011999
BRB	Barbados	High income	Latin America & Caribbean	Yes	1972	19	Americas	419	Latin America and the Caribbean	29	Caribbean	52	Latin America & Caribbean	241523			0.43000001	0.19	0.17			Redacted															0.24779999	0.96939999	71.592796	1.1224	1.9040999	1.9778		2.7276		21.5455		139.7	0.011976
BRB	Barbados	High income	Latin America & Caribbean	Yes	1973	19	Americas	419	Latin America and the Caribbean	29	Caribbean	52	Latin America & Caribbean	243076			0.43000001	0.19	0.17			Redacted															0.2457	1.4406	74.938301	1.064	1.9040999	1.8751		2.6316		21.8182		141.9	0.01185
BRB	Barbados	High income	Latin America & Caribbean	Yes	1974	19	Americas	419	Latin America and the Caribbean	29	Caribbean	52	Latin America & Caribbean	244643	311809337.5	1274.5483	0.43000001	0.19	0.17			Redacted															0.19410001	1.4368	77.174004	1.0661	1.9157	1.7847		2.6144		26.7778		138.1	0.011943
BRB	Barbados	High income	Latin America & Caribbean	Yes	1975	19	Americas	419	Latin America and the Caribbean	29	Caribbean	52	Latin America & Caribbean	246158	402178605	1633.823	0.43000001	0.19	0.17			Redacted															0.1719	0.8211	107.619	0.96630001	1.9108	1.8189		2.6144		27.1111		131.4	0.012071
BRB	Barbados	High income	Latin America & Caribbean	Yes	1976	19	Americas	419	Latin America and the Caribbean	29	Caribbean	52	Latin America & Caribbean	247584	435911268.6	1760.66	0.43000001	0.19	0.17			Redacted															0.2253	0.89889997	105.5806	0.97299999	1.9033999	1.8046		2.6144		27.4444		138.5	0.012069
BRB	Barbados	High income	Latin America & Caribbean	Yes	1977	19	Americas	419	Latin America and the Caribbean	29	Caribbean	52	Latin America & Caribbean	248931	495097667.9	1988.8951	0.43000001	0.19	0.17			Redacted															0.192	0.99010003	111.7912	0.90549999	1.8788	1.7352		2.6144		27.8889		130.8	0.01237
BRB	Barbados	High income	Latin America & Caribbean	Yes	1978	19	Americas	419	Latin America and the Caribbean	29	Caribbean	52	Latin America & Caribbean	250200	552883707.1	2209.7671	0.43000001	0.19	0.17			Redacted															0.2242	1.0283999	78.527	0.88389999	1.9988	1.7015001		2.6144		28.3333		123.9	0.012174
BRB	Barbados	High income	Latin America & Caribbean	Yes	1979	19	Americas	419	Latin America and the Caribbean	29	Caribbean	52	Latin America & Caribbean	251347	670362452.1	2667.0796	0.43000001	0.19	0.17			Redacted															0.20919999	1.391	59.104099	0.8739	2.0589001	1.7022001		2.6144		28.7778		157.1	0.012263
BRB	Barbados	High income	Latin America & Caribbean	Yes	1980	19	Americas	419	Latin America and the Caribbean	29	Caribbean	52	Latin America & Caribbean	252388	1012280615	4010.8113	0.43000001	0.19	0.17			Redacted															0.2313	1.5989	62.789902	0.90700001	1.9040999	1.6978		2.5		28.6813		140.6	0.011927
BRB	Barbados	High income	Latin America & Caribbean	Yes	1981	19	Americas	419	Latin America and the Caribbean	29	Caribbean	52	Latin America & Caribbean	253296	1114204743	4398.8247	0.43000001	0.19	0.17			Redacted															0.24600001	1.8418	68.7341	0.83649999	1.9145	1.7091		2.5		29.3333		132.6	0.012554
BRB	Barbados	High income	Latin America & Caribbean	Yes	1982	19	Americas	419	Latin America and the Caribbean	29	Caribbean	52	Latin America & Caribbean	254078	1163923830	4580.9707	0.43000001	0.19	0.17			Redacted															0.24600001	1.6633	67.509804	0.79839998	1.9145	1.7345999		2.5		29.6667		152	0.012118
BRB	Barbados	High income	Latin America & Caribbean	Yes	1983	19	Americas	419	Latin America and the Caribbean	29	Caribbean	52	Latin America & Caribbean	254791	1236016507	4851.0996	0.43000001	0.19	0.17			Redacted															0.2159	2.3748	76.635597	0.82190001	2.0425999	1.7085		2.5		30		149.5	0.012025
BRB	Barbados	High income	Latin America & Caribbean	Yes	1984	19	Americas	419	Latin America and the Caribbean	29	Caribbean	52	Latin America & Caribbean	255493	1346890071	5271.73	0.43000001	0.19	0.17			Redacted															0.1847	1.4784	93.171997	0.85519999	1.8183	1.6073		2.7273		30.4444		157.2	0.01213
BRB	Barbados	High income	Latin America & Caribbean	Yes	1985	19	Americas	419	Latin America and the Caribbean	29	Caribbean	52	Latin America & Caribbean	256260	1409536121	5500.4141	0.43000001	0.19	0.17			Redacted															0.1912	2.0251999	95.138901	0.85039997	1.8183	1.6404001		2.5		7.038		168.2	0.012033
BRB	Barbados	High income	Latin America & Caribbean	Yes	1986	19	Americas	419	Latin America and the Caribbean	29	Caribbean	52	Latin America & Caribbean	257117	1547755183	6019.6533	0.43000001	0.19	0.17			Redacted															0.1917	2.5604	86.193298	0.94230002	1.8432	1.566		2.561		7.1899		173.9	0.01218
BRB	Barbados	High income	Latin America & Caribbean	Yes	1987	19	Americas	419	Latin America and the Caribbean	29	Caribbean	52	Latin America & Caribbean	258012	1704370308	6605.7793	0.43000001	0.19	0.17			Redacted															0.1988	2.0373001	73.5047	0.92430001	1.8432	1.5412		2.561		7.1899		176.1	0.012212
BRB	Barbados	High income	Latin America & Caribbean	Yes	1988	19	Americas	419	Latin America and the Caribbean	29	Caribbean	52	Latin America & Caribbean	258970	1812757918	6999.876	0.43000001	0.19	0.17			Redacted															0.1911	2.8153	85.014801	0.96460003	1.8332	1.5276		2.619		6.9512		159.2	0.011538
BRB	Barbados	High income	Latin America & Caribbean	Yes	1989	19	Americas	419	Latin America and the Caribbean	29	Caribbean	52	Latin America & Caribbean	259961	2006165167	7717.1772	0.43000001	0.19	0.17			Redacted															0.1911	3.4119	57.369701	0.96569997	1.7997	1.4208		2.619		6.9512		180.9	0.01206
BRB	Barbados	High income	Latin America & Caribbean	Yes	1990	19	Americas	419	Latin America and the Caribbean	29	Caribbean	52	Latin America & Caribbean	260933	2012131457	7711.2954	0.43000001	0.19	0.17			Redacted														374.0343	0.18279999	2.4465001	50.930599	0.79100001	1.7884001	1.4348		2.6744		6.5682		195.1	0.012182
BRB	Barbados	High income	Latin America & Caribbean	Yes	1991	19	Americas	419	Latin America and the Caribbean	29	Caribbean	52	Latin America & Caribbean	261912	2020583702	7714.7427	0.43000001	0.19	0.17			Redacted														416.48779	0.1988	2.8527999	52.584202	0.80330002	1.7875	1.4293		2.625		6.085	0.018646	187	0.012135
BRB	Barbados	High income	Latin America & Caribbean	Yes	1992	19	Americas	419	Latin America and the Caribbean	29	Caribbean	52	Latin America & Caribbean	262890	1957000000	7444.1782	0.43000001	0.19	0.17			Redacted														411.10681	0.1979	2.9424	56.561001	0.7967	1.7868	1.5012		2.5714		5.9451	0.01814	193.8	0.012172
BRB	Barbados	High income	Latin America & Caribbean	Yes	1993	19	Americas	419	Latin America and the Caribbean	29	Caribbean	52	Latin America & Caribbean	263869	2063342117	7819.5698	0.43000001	0.19	0.17			Redacted														403.16159	0.2173	2.9895999	60.640701	0.80440003	1.7786	1.4944		2.6667		6.2273	0.017854	194.2	0.012139
BRB	Barbados	High income	Latin America & Caribbean	Yes	1994	19	Americas	419	Latin America and the Caribbean	29	Caribbean	52	Latin America & Caribbean	264893	2151344901	8121.562	0.43000001	0.19	0.17			Redacted														402.63019	0.2428	2.9995	60.5075	0.8075	3.589	1.5348001		2.6		6.2357	0.017817	195.3	0.012164
BRB	Barbados	High income	Latin America & Caribbean	Yes	1995	19	Americas	419	Latin America and the Caribbean	29	Caribbean	52	Latin America & Caribbean	265955	2216974096	8335.8994	0.43000001	0.19	0.17			Redacted														417.6369	0.347	3.9487	60.184601	0.81870002	3.0176001	1.5224		2.75		6.9545	0.013498	194.2	0.012136
BRB	Barbados	High income	Latin America & Caribbean	Yes	1996	19	Americas	419	Latin America and the Caribbean	29	Caribbean	52	Latin America & Caribbean	267047	2363645403	8851.0469	0.43000001	0.19	0.17			Redacted														423.375	0.43360001	3.5253999	58.945599	0.82969999	1.7837	1.5247999		2.6667		7.2648	0.015209	196	0.012146
BRB	Barbados	High income	Latin America & Caribbean	Yes	1997	19	Americas	419	Latin America and the Caribbean	29	Caribbean	52	Latin America & Caribbean	268183	2498384130	9315.9678	0.43000001	0.19	0.17			Redacted														431.13419	0.52929997	5.5688	73.447304	0.83969998	1.7826999	1.5537		2.6		7.0828	0.009588	199.4	0.012135
BRB	Barbados	High income	Latin America & Caribbean	Yes	1998	19	Americas	419	Latin America and the Caribbean	29	Caribbean	52	Latin America & Caribbean	269334	2817083478	10459.442	0.43000001	0.19	0.17			Redacted														449.92471	0.59439999	4.5303998	76.416702	0.85879999	1.7816	1.3993		2.6		7.1144	0.011793	191.2	0.012134
BRB	Barbados	High income	Latin America & Caribbean	Yes	1999	19	Americas	419	Latin America and the Caribbean	29	Caribbean	52	Latin America & Caribbean	270455	2951822205	10914.282	0.43000001	0.18000001	0.16			Redacted														458.16479	0.78530002	4.0221	66.668602	0.85259998	2.0213001	1.5078		2.6		7.0794	0.013377	193.6	0.012526
BRB	Barbados	High income	Latin America & Caribbean	Yes	2000	19	Americas	419	Latin America and the Caribbean	29	Caribbean	52	Latin America & Caribbean	271511	3059500000	11268.42	0.43000001	0.18000001	0.16			Redacted														442.2287	1.0116	3.5541	48.579102	0.94980001	2.0381	1.4122		2.6087		7.0098	0.015006	193.4	0.011977
BRB	Barbados	High income	Latin America & Caribbean	Yes	2001	19	Americas	419	Latin America and the Caribbean	29	Caribbean	52	Latin America & Caribbean	272494	3054500000	11209.421	0.43000001	0.18000001	0.16			Redacted					6.4									418.46649	1.1079	2.9479001	77.430801	0.68260002	2.0439999	1.4078		2.6042		7.0072	0.018164	193.6	0.01202
BRB	Barbados	High income	Latin America & Caribbean	Yes	2002	19	Americas	419	Latin America and the Caribbean	29	Caribbean	52	Latin America & Caribbean	273423	3106500000	11361.517	0.43000001	0.17	0.15000001			Redacted					6.2									391.84061	0.42649999	2.6454999	71.389397	0.70209998	2.1215999	1.4067		2.6265		6.9932	0.02008	193.5	0.012147
BRB	Barbados	High income	Latin America & Caribbean	Yes	2003	19	Americas	419	Latin America and the Caribbean	29	Caribbean	52	Latin America & Caribbean	274331	3209500000	11699.37	0.43000001	0.17	0.15000001			Redacted					6.7									404.83591	0.41319999	2.4477999	66.385902	0.62660003	2.1631999	1.3997999		2.63		7.0717	0.021862	175.8	0.012964
BRB	Barbados	High income	Latin America & Caribbean	Yes	2004	19	Americas	419	Latin America and the Caribbean	29	Caribbean	52	Latin America & Caribbean	275283	3444500000	12512.578	0.43000001	0.16	0.14			Redacted					6.2									422.80859	1.678	2.2876	87.986397	0.70910001	2.132	1.4011		2.6596		7.1684	0.023398	192.8	0.012348
BRB	Barbados	High income	Latin America & Caribbean	Yes	2005	19	Americas	419	Latin America and the Caribbean	29	Caribbean	52	Latin America & Caribbean	276320	3819500000	13822.742	0.43000001	0.16	0.14			Redacted					6.1									414.50241	0.7403	3.1865001	104.8665	0.6462	1.9581	1.4039		2.7368		7.1372	0.016707	191.6	0.012518
BRB	Barbados	High income	Latin America & Caribbean	Yes	2006	19	Americas	419	Latin America and the Caribbean	29	Caribbean	52	Latin America & Caribbean	277475	4217450803	15199.391	0.43000001	0.16	0.14			Redacted					5.3									411.43439	0.6943	2.2625	81.345596	0.72689998	1.808	1.4181		2.7		7.0039	0.02374	191.6	0.012337
BRB	Barbados	High income	Latin America & Caribbean	Yes	2007	19	Americas	419	Latin America and the Caribbean	29	Caribbean	52	Latin America & Caribbean	278701	4674007452	16770.688	0.43000001	0.16	0.14			Redacted					5.3									416.474	0.6311	1.9909	70.952103	0.6936	1.9056	1.4104		2.6667		7.3017	0.026865	191.9	0.012445
BRB	Barbados	High income	Latin America & Caribbean	Yes	2008	19	Americas	419	Latin America and the Caribbean	29	Caribbean	52	Latin America & Caribbean	279946	4784925079	17092.314	0.43000001	0.16	0.14			Redacted					4.9									433.0329	0.87849998	2.4115	77.133301	0.72000003	1.808	1.4092		2.7347		6.8665	0.022154	191.3	0.012511
BRB	Barbados	High income	Latin America & Caribbean	Yes	2009	19	Americas	419	Latin America and the Caribbean	29	Caribbean	52	Latin America & Caribbean	281107	4465657315	15885.97	0.43000001	0.16	0.14			Redacted					4.5									433.98309	0.27160001	2.2923	85.728104	0.71390003	1.8114001	1.4006		2.828		7.129	0.023279	192.8	0.012478
BRB	Barbados	High income	Latin America & Caribbean	Yes	2010	19	Americas	419	Latin America and the Caribbean	29	Caribbean	52	Latin America & Caribbean	282131	4529928302	16056.117	0.43000001	0.15000001	0.13	153.31506	181.39726	Redacted					4.3									434.2926	0.27219999	2.0569999	87.722198	0.73329997	1.8656	1.398		2.8889		7.1871	0.025912	198.8	0.012147
BRB	Barbados	High income	Latin America & Caribbean	Yes	2011	19	Americas	419	Latin America and the Caribbean	29	Caribbean	52	Latin America & Caribbean	282987	4657699461	16459.059	0.43000001	0.14	0.12	151.97261	183.31508	Redacted					4.2									453.54959	0.4601	2.177	97.459	0.71719998	1.9632	1.4043		2.9889		7.3407	0.024483	190.2	0.012419
BRB	Barbados	High income	Latin America & Caribbean	Yes	2012	19	Americas	419	Latin America and the Caribbean	29	Caribbean	52	Latin America & Caribbean	283698	4610095998	16250.013	0.43000001	0.13	0.11	153.39726	173.80821	Redacted					4.4									458.5329	0.65740001	1.763	103.9845	0.7335	2.1099	1.3699		3.2		7.6262	0.030197	208.7	0.016235
BRB	Barbados	High income	Latin America & Caribbean	Yes	2013	19	Americas	419	Latin America and the Caribbean	29	Caribbean	52	Latin America & Caribbean	284294	4677248302	16452.152	0.43000001	0.125	0.105	152.63013	172.32877	Redacted					4.4									453.4129	0.63770002	1.5482	112.7743	0.76889998	2.1842999	1.6567		2.8333		7.4606	0.034368	208.6	0.016049
BRB	Barbados	High income	Latin America & Caribbean	Yes	2014	19	Americas	419	Latin America and the Caribbean	29	Caribbean	52	Latin America & Caribbean	284825	4696344342	16488.525	0.43000001	0.12	0.1	156.32877	176.24658	Redacted					4.4									444.02121	1.2725	1.9632	101.9758	0.7159	1.9888999	1.6954		2.7		7.6239	0.02729	207.9	0.01602
BRB	Barbados	High income	Latin America & Caribbean	Yes	2015	19	Americas	419	Latin America and the Caribbean	29	Caribbean	52	Latin America & Caribbean	285327	4724691213	16558.865	0.43000001	0.11	0.090000004	165.61644	170.13698	Redacted					4.3									431.46289	0.52200001	2.0274	93.849701	0.704	1.8861001	1.4306		2.7111		7.5862	0.026348	205	0.016063
BRB	Barbados	High income	Latin America & Caribbean	Yes	2016	19	Americas	419	Latin America and the Caribbean	29	Caribbean	52	Latin America & Caribbean	285798	4832811756	16909.887	0.43000001	0.1	0.079999998	180.79451	171.89041	Redacted					4.4									442.32159	0.4693	1.5010999	91.988098	0.83560002	1.9905	1.6432		2.7429		7.4195	0.035508	204.4	0.016237
BRB	Barbados	High income	Latin America & Caribbean	Yes	2017	19	Americas	419	Latin America and the Caribbean	29	Caribbean	52	Latin America & Caribbean	286229	4981588900	17404.207	0.43000001	0.1	0.079999998	188.13698	185.89041	Redacted					4.3									458.77829	1.1315	1.3803999	106.1988	0.95490003	1.9742	1.6125		2.8462		7.6712	0.038612	184.2	0.016235
BRB	Barbados	High income	Latin America & Caribbean	Yes	2018	19	Americas	419	Latin America and the Caribbean	29	Caribbean	52	Latin America & Caribbean	286640	5097283213	17782.875	0.43000001	0.1	0.079999998	192.19179	190.38356	Redacted					4.1									465.04691	0.34110001	1.7529	100.9063	0.7428	1.6918	1.6593		2.7949		7.8746	0.030456	207.5	0.016237
BRB	Barbados	High income	Latin America & Caribbean	Yes	2019	19	Americas	419	Latin America and the Caribbean	29	Caribbean	52	Latin America & Caribbean	287021	5304164323	18480.057	0.43000001	0.1	0.079999998	187.12329	191.75342	Redacted					3.7									500.93741	0.52859998	1.3503	105.2128	0.7633	1.5647	1.7337		2.8		7.7224	0.039474	207.5	0.016235
BRB	Barbados	High income	Latin America & Caribbean	Yes	2020	19	Americas	419	Latin America and the Caribbean	29	Caribbean	52	Latin America & Caribbean	287371	4689534962	16318.748	0.43000001	0.1	0.079999998			Redacted		31.1			3.4									479.84781	2.1486001	1.5298001	121.3527	0.7913	1.6476001	1.4902		3		7.7151	0.034895	171	0.016314
BRB	Barbados	High income	Latin America & Caribbean	Yes	2021	19	Americas	419	Latin America and the Caribbean	29	Caribbean	52	Latin America & Caribbean	287708	4900800000	17033.938						Redacted
BRB	Barbados	High income	Latin America & Caribbean	Yes	2022	19	Americas	419	Latin America and the Caribbean	29	Caribbean	52	Latin America & Caribbean									Redacted
BLR	Belarus	Upper middle income	Europe & Central Asia	Yes	1960	150	Europe	151	Eastern Europe			112	Northern America and Europe	8198000								Redacted
BLR	Belarus	Upper middle income	Europe & Central Asia	Yes	1961	150	Europe	151	Eastern Europe			112	Northern America and Europe	8271216								Redacted
BLR	Belarus	Upper middle income	Europe & Central Asia	Yes	1962	150	Europe	151	Eastern Europe			112	Northern America and Europe	8351928								Redacted
BLR	Belarus	Upper middle income	Europe & Central Asia	Yes	1963	150	Europe	151	Eastern Europe			112	Northern America and Europe	8437232								Redacted
BLR	Belarus	Upper middle income	Europe & Central Asia	Yes	1964	150	Europe	151	Eastern Europe			112	Northern America and Europe	8524224								Redacted
BLR	Belarus	Upper middle income	Europe & Central Asia	Yes	1965	150	Europe	151	Eastern Europe			112	Northern America and Europe	8610000								Redacted
BLR	Belarus	Upper middle income	Europe & Central Asia	Yes	1966	150	Europe	151	Eastern Europe			112	Northern America and Europe	8696496								Redacted
BLR	Belarus	Upper middle income	Europe & Central Asia	Yes	1967	150	Europe	151	Eastern Europe			112	Northern America and Europe	8785648								Redacted
BLR	Belarus	Upper middle income	Europe & Central Asia	Yes	1968	150	Europe	151	Eastern Europe			112	Northern America and Europe	8874552								Redacted
BLR	Belarus	Upper middle income	Europe & Central Asia	Yes	1969	150	Europe	151	Eastern Europe			112	Northern America and Europe	8960304								Redacted
BLR	Belarus	Upper middle income	Europe & Central Asia	Yes	1970	150	Europe	151	Eastern Europe			112	Northern America and Europe	9040000								Redacted
BLR	Belarus	Upper middle income	Europe & Central Asia	Yes	1971	150	Europe	151	Eastern Europe			112	Northern America and Europe	9115576								Redacted
BLR	Belarus	Upper middle income	Europe & Central Asia	Yes	1972	150	Europe	151	Eastern Europe			112	Northern America and Europe	9188968								Redacted
BLR	Belarus	Upper middle income	Europe & Central Asia	Yes	1973	150	Europe	151	Eastern Europe			112	Northern America and Europe	9257272								Redacted
BLR	Belarus	Upper middle income	Europe & Central Asia	Yes	1974	150	Europe	151	Eastern Europe			112	Northern America and Europe	9317584								Redacted
BLR	Belarus	Upper middle income	Europe & Central Asia	Yes	1975	150	Europe	151	Eastern Europe			112	Northern America and Europe	9367000								Redacted
BLR	Belarus	Upper middle income	Europe & Central Asia	Yes	1976	150	Europe	151	Eastern Europe			112	Northern America and Europe	9411000								Redacted
BLR	Belarus	Upper middle income	Europe & Central Asia	Yes	1977	150	Europe	151	Eastern Europe			112	Northern America and Europe	9463000								Redacted
BLR	Belarus	Upper middle income	Europe & Central Asia	Yes	1978	150	Europe	151	Eastern Europe			112	Northern America and Europe	9525000								Redacted
BLR	Belarus	Upper middle income	Europe & Central Asia	Yes	1979	150	Europe	151	Eastern Europe			112	Northern America and Europe	9584000								Redacted
BLR	Belarus	Upper middle income	Europe & Central Asia	Yes	1980	150	Europe	151	Eastern Europe			112	Northern America and Europe	9643000								Redacted
BLR	Belarus	Upper middle income	Europe & Central Asia	Yes	1981	150	Europe	151	Eastern Europe			112	Northern America and Europe	9710000								Redacted
BLR	Belarus	Upper middle income	Europe & Central Asia	Yes	1982	150	Europe	151	Eastern Europe			112	Northern America and Europe	9776000								Redacted
BLR	Belarus	Upper middle income	Europe & Central Asia	Yes	1983	150	Europe	151	Eastern Europe			112	Northern America and Europe	9843000								Redacted
BLR	Belarus	Upper middle income	Europe & Central Asia	Yes	1984	150	Europe	151	Eastern Europe			112	Northern America and Europe	9910000								Redacted
BLR	Belarus	Upper middle income	Europe & Central Asia	Yes	1985	150	Europe	151	Eastern Europe			112	Northern America and Europe	9975000								Redacted
BLR	Belarus	Upper middle income	Europe & Central Asia	Yes	1986	150	Europe	151	Eastern Europe			112	Northern America and Europe	10043000								Redacted
BLR	Belarus	Upper middle income	Europe & Central Asia	Yes	1987	150	Europe	151	Eastern Europe			112	Northern America and Europe	10111000								Redacted
BLR	Belarus	Upper middle income	Europe & Central Asia	Yes	1988	150	Europe	151	Eastern Europe			112	Northern America and Europe	10140000								Redacted
BLR	Belarus	Upper middle income	Europe & Central Asia	Yes	1989	150	Europe	151	Eastern Europe			112	Northern America and Europe	10170000								Redacted
BLR	Belarus	Upper middle income	Europe & Central Asia	Yes	1990	150	Europe	151	Eastern Europe			112	Northern America and Europe	10189348	21650000000	2124.7678						Redacted
BLR	Belarus	Upper middle income	Europe & Central Asia	Yes	1991	150	Europe	151	Eastern Europe			112	Northern America and Europe	10194050	18000000000	1765.7358						Redacted
BLR	Belarus	Upper middle income	Europe & Central Asia	Yes	1992	150	Europe	151	Eastern Europe			112	Northern America and Europe	10216470	17037037037	1667.6051	202.92801	93.910004	62.610001			Redacted														71216.047	0.1649	1.1078	19.3568	0.99510002	3.075	1.3706		2.7411		4.7239	0.129467	178.5	0.013
BLR	Belarus	Upper middle income	Europe & Central Asia	Yes	1993	150	Europe	151	Eastern Europe			112	Northern America and Europe	10239050	16280991736	1590.0881	202.892	93.540001	62.48			Redacted														68894.563	0.153	1.4452	21.5385	0.72170001	3.2047	1.4306999		2.7911		8.7081	0.099237	162.1	0.01297
BLR	Belarus	Upper middle income	Europe & Central Asia	Yes	1994	150	Europe	151	Eastern Europe			112	Northern America and Europe	10226955	14932024169	1460.0656	202.87801	93.459999	63.720001			Redacted														64845.387	0.1636	1.0547	21.032801	0.64069998	3.5067	1.4371001		2.2683		3.9098	0.136	175	0.012993
BLR	Belarus	Upper middle income	Europe & Central Asia	Yes	1995	150	Europe	151	Eastern Europe			112	Northern America and Europe	10193831	13972676841	1370.6993	202.86801	93.389999	63.790001			Redacted														62965.191	0.19499999	1.1403	22.7644	0.75230002	3.2181001	1.5312999		2.0632		3.3287	0.125783	174.8	0.013057
BLR	Belarus	Upper middle income	Europe & Central Asia	Yes	1996	150	Europe	151	Eastern Europe			112	Northern America and Europe	10159569	14756846154	1452.5071	202.854	93.330002	63.759998			Redacted														62222.598	0.20909999	1.0972	23.946199	0.60439998	3.0128	1.5118999		2.191		4.2135	0.130722	172.9	0.01298
BLR	Belarus	Upper middle income	Europe & Central Asia	Yes	1997	150	Europe	151	Eastern Europe			112	Northern America and Europe	10117433	14128408566	1396.442	202.855	93.059998	63.189999			Redacted														61683.625	0.2078	1.0671	24.3318	0.60750002	2.6380999	1.4334		2.4057		3.0901	0.1344	171.7	0.0126
BLR	Belarus	Upper middle income	Europe & Central Asia	Yes	1998	150	Europe	151	Eastern Europe			112	Northern America and Europe	10071963	15222012660	1511.3253	202.82901	93.07	63.110001			Redacted														61923.273	0.2599	1.0721	22.9641	0.5654	2.4347999	1.3713		1.8899		2.1894	0.133795	172.1	0.012525
BLR	Belarus	Upper middle income	Europe & Central Asia	Yes	1999	150	Europe	151	Eastern Europe			112	Northern America and Europe	10026738	12138486532	1210.6117	202.83501	92.809998	63.060001			Redacted														61576.176	0.33660001	1.0809	23.2342	0.634	2.5151999	1.469		1.5015		2.0787	0.132699	169.3	0.012281
BLR	Belarus	Upper middle income	Europe & Central Asia	Yes	2000	150	Europe	151	Eastern Europe			112	Northern America and Europe	9979610	12736856828	1276.2881	202.84801	92.519997	62.57			Redacted	80.61114741													61466.152	0.26390001	1.0582	25.5177	0.58939999	2.4981	1.51		1.9497		3.2977	0.135539	170	0.012683
BLR	Belarus	Upper middle income	Europe & Central Asia	Yes	2001	150	Europe	151	Eastern Europe			112	Northern America and Europe	9928549	12354820144	1244.3732	202.84401	91.279999	58.84			Redacted	80.79672499				2.5									58081.332	0.26120001	1.0856	22.886999	0.53799999	2.388	1.3733		2.0007		3.4447	0.132118	169.8	0.012529
BLR	Belarus	Upper middle income	Europe & Central Asia	Yes	2002	150	Europe	151	Eastern Europe			112	Northern America and Europe	9865548	14594249023	1479.3146	202.82901	90.25	57.380001			Redacted	80.98077061				2.7									58423.988	0.21340001	1.128	22.681	0.51200002	2.3685999	1.3385		2.4778		5.233	0.127152	165.3	0.012456
BLR	Belarus	Upper middle income	Europe & Central Asia	Yes	2003	150	Europe	151	Eastern Europe			112	Northern America and Europe	9796749	17827791321	1819.7661	202.82599	89.860001	56.889999			Redacted	81.16290483				3.3									58793.563	0.28169999	1.0963	23.822399	0.48859999	2.3383	1.3383		2.433		2.6342	0.130833	165.2	0.012457
BLR	Belarus	Upper middle income	Europe & Central Asia	Yes	2004	150	Europe	151	Eastern Europe			112	Northern America and Europe	9730146	23144351852	2378.6233	202.815	89.57	56.669998			Redacted	82.52754713				3.3									59503.238	0.25279999	1.0152	22.2754	0.39250001	2.3224001	1.1753		2.9861		3.9217	0.141267	169.5	0.012497
BLR	Belarus	Upper middle income	Europe & Central Asia	Yes	2005	150	Europe	151	Eastern Europe			112	Northern America and Europe	9663915	30207567317	3125.8105	202.83301	89.489998	56.599998			Redacted	83.85957469				2.5									60412.965	0.30500001	0.95660001	20.2052	0.3608	2.2414	1.0371		2.8485		4.1564	0.149939	170.5	0.0128
BLR	Belarus	Upper middle income	Europe & Central Asia	Yes	2006	150	Europe	151	Eastern Europe			112	Northern America and Europe	9604924	36954312354	3847.4341	202.90401	89.580002	56.610001			Redacted	85.15943487				2.5									61446.023	0.36539999	1.0157	19.545799	0.32679999	2.1644001	0.96880001		2.5505		7.6823	0.141221	172	0.012517
BLR	Belarus	Upper middle income	Europe & Central Asia	Yes	2007	150	Europe	151	Eastern Europe			112	Northern America and Europe	9560953	45277399814	4735.6577	202.901	89.160004	56.400002			Redacted	86.42759492				2.5									61514	0.29319999	1.0817	19.905001	0.2809	2.0680001	0.93110001		2.8809		4.5782	0.132593	174.8	0.012515
BLR	Belarus	Upper middle income	Europe & Central Asia	Yes	2008	150	Europe	151	Eastern Europe			112	Northern America and Europe	9527985	60763483146	6377.3696	202.90199	89.169998	56.369999			Redacted	87.6647303				2.5									62438.68	0.28749999	1.0541	20.8405	0.2534	2.0207	0.8556		3.5497		6.4552	0.136074	172.4	0.012276
BLR	Belarus	Upper middle income	Europe & Central Asia	Yes	2009	150	Europe	151	Eastern Europe			112	Northern America and Europe	9504583	50874078052	5352.584	202.89801	89.269997	56.639999			Redacted	88.87068173				2.5									61315.055	0.32049999	1.0325	19.133801	0.2454	2.0150001	0.80580002		3.3679		7.4644	0.138905	171.5	0.012362
BLR	Belarus	Upper middle income	Europe & Central Asia	Yes	2010	150	Europe	151	Eastern Europe			112	Northern America and Europe	9483836	57222490769	6033.686	202.90199	88.980003	56.57	179.61642	565.26031	Redacted	90.05490204				2.5									62501.496	0.35280001	1.0977	19.321899	0.2274	2.0044999	0.79579997		2.8083		8.659	0.130667	172.6	0.012333
BLR	Belarus	Upper middle income	Europe & Central Asia	Yes	2011	150	Europe	151	Eastern Europe			112	Northern America and Europe	9461643	61757788945	6527.1738	202.91	88.75	56.509998	137.58905	440.54794	Redacted	91.20763555				2.5									67162.492	0.3328	1.1584001	19.7451	0.21799999	1.9576	0.82800001		3.2414		3.7194	0.123818	172.1	0.012487
BLR	Belarus	Upper middle income	Europe & Central Asia	Yes	2012	150	Europe	151	Eastern Europe			112	Northern America and Europe	9446836	65685102555	6953.1323	202.899	87.959999	56.419998	155.0137	381.06848	Redacted	92.32544326				2.5									67069.508	0.301	1.1986001	20.7922	0.1953	2.0230999	0.79479998		3.4791		6.6538	0.119657	172.4	0.012502
BLR	Belarus	Upper middle income	Europe & Central Asia	Yes	2013	150	Europe	151	Eastern Europe			112	Northern America and Europe	9443211	75527984234	7998.125	202.908	87.112	56.785999	173.83562	401.01367	Redacted	93.40899223				2.5									69349.07	0.33250001	1.2373	19.843399	0.1884	1.4714	0.83380002		3.0078		5.0233	0.115924	172.5	0.0125
BLR	Belarus	Upper middle income	Europe & Central Asia	Yes	2014	150	Europe	151	Eastern Europe			112	Northern America and Europe	9448515	78813839984	8341.3994	202.97301	86.239006	57.799	172.87671	421.83563	Redacted	94.45894388				2.5									69827.273	0.25920001	1.3417	21.067301	0.20909999	1.7145	0.83319998		3.7205		6.9802	0.1069	165.3	0.011246
BLR	Belarus	Upper middle income	Europe & Central Asia	Yes	2015	150	Europe	151	Eastern Europe			112	Northern America and Europe	9461076	56454734397	5967.0522	202.97801	85.742004	57.906002	182.8493	397.69864	Redacted	94.48513534				2.5									69082.75	0.27540001	1.4315	18.4594	0.18799999	1.8721	0.78109998		3.6902		6.2262	0.10019	202.5	0.010983
BLR	Belarus	Upper middle income	Europe & Central Asia	Yes	2016	150	Europe	151	Eastern Europe			112	Northern America and Europe	9469379	47722657821	5039.6821	202.98801	85.327003	57.951	205.12329	458.35617	Redacted	94.51098812				2.5									64819.07	0.25659999	1.3824	18.801701	0.2	1.7279	0.76590002		3.2073		7.9605	0.103759	205.9	0.010476
BLR	Belarus	Upper middle income	Europe & Central Asia	Yes	2017	150	Europe	151	Eastern Europe			112	Northern America and Europe	9458989	54726595249	5785.6709	202.98801	84.940002	58.41	191.8356	473.53424	Redacted	94.53652766		3.177	0.80000001	2.5									66112.25	0.26980001	1.396	19.834801	0.20039999	1.6677999	0.74620003		3.3587		5.3545	0.10274	201.3	0.010074
BLR	Belarus	Upper middle income	Europe & Central Asia	Yes	2018	150	Europe	151	Eastern Europe			112	Northern America and Europe	9438785	60031262269	6360.0625	202.98	84.529999	58.23	200.71234	403.39728	Redacted	94.56172932		3.2279999	0.5	2.5									66300.297	0.3177	1.4012001	19.1821	0.1936	1.5095	0.74229997		2.7239		10.2793	0.102359	211.7	0.010885
BLR	Belarus	Upper middle income	Europe & Central Asia	Yes	2019	150	Europe	151	Eastern Europe			112	Northern America and Europe	9419758	64409647194	6837.7178	202.965	83.870003	58.200001	203.26028	428.65756	Redacted	94.58659114		3.3099999	0.30000001	2.5							69.58461	2.951749	66278.734	0.27880001	1.4096	18.776699	0.2071	1.5897	0.736		3.0956		5.8492	0.101746	218.5	0.009911
BLR	Belarus	Upper middle income	Europe & Central Asia	Yes	2020	150	Europe	151	Eastern Europe			112	Northern America and Europe	9379952	61489588895	6555.4268	202.98	82.809998	57.599998			Redacted	94.61114668		3.3099999	0.2	2.5									65561.445	0.26460001	1.4206001	18.1346	0.1761	1.506	0.6961		3.5399		8.9171	0.100969	229.5	0.011576
BLR	Belarus	Upper middle income	Europe & Central Asia	Yes	2021	150	Europe	151	Eastern Europe			112	Northern America and Europe	9340314	68218816484	7303.6963						Redacted
BLR	Belarus	Upper middle income	Europe & Central Asia	Yes	2022	150	Europe	151	Eastern Europe			112	Northern America and Europe									Redacted
BEL	Belgium	High income	Europe & Central Asia	Yes	1960	150	Europe	155	Western Europe			56	Northern America and Europe	9153489	11658722591	1273.6917						Redacted
BEL	Belgium	High income	Europe & Central Asia	Yes	1961	150	Europe	155	Western Europe			56	Northern America and Europe	9183948	12400145222	1350.1976						Redacted
BEL	Belgium	High income	Europe & Central Asia	Yes	1962	150	Europe	155	Western Europe			56	Northern America and Europe	9220578	13264015675	1438.5232						Redacted
BEL	Belgium	High income	Europe & Central Asia	Yes	1963	150	Europe	155	Western Europe			56	Northern America and Europe	9289770	14260017387	1535.0237						Redacted
BEL	Belgium	High income	Europe & Central Asia	Yes	1964	150	Europe	155	Western Europe			56	Northern America and Europe	9378113	15960106681	1701.8463						Redacted
BEL	Belgium	High income	Europe & Central Asia	Yes	1965	150	Europe	155	Western Europe			56	Northern America and Europe	9463667	17371457608	1835.5947						Redacted
BEL	Belgium	High income	Europe & Central Asia	Yes	1966	150	Europe	155	Western Europe			56	Northern America and Europe	9527807	18651883472	1957.6261						Redacted
BEL	Belgium	High income	Europe & Central Asia	Yes	1967	150	Europe	155	Western Europe			56	Northern America and Europe	9580991	19992040788	2086.636						Redacted
BEL	Belgium	High income	Europe & Central Asia	Yes	1968	150	Europe	155	Western Europe			56	Northern America and Europe	9618756	21376353113	2222.3616						Redacted
BEL	Belgium	High income	Europe & Central Asia	Yes	1969	150	Europe	155	Western Europe			56	Northern America and Europe	9646032	23710735895	2458.0818						Redacted
BEL	Belgium	High income	Europe & Central Asia	Yes	1970	150	Europe	155	Western Europe			56	Northern America and Europe	9655549	26706196047	2765.8911						Redacted
BEL	Belgium	High income	Europe & Central Asia	Yes	1971	150	Europe	155	Western Europe			56	Northern America and Europe	9673162	29821661870	3082.928						Redacted
BEL	Belgium	High income	Europe & Central Asia	Yes	1972	150	Europe	155	Western Europe			56	Northern America and Europe	9711115	37209418019	3831.6318						Redacted
BEL	Belgium	High income	Europe & Central Asia	Yes	1973	150	Europe	155	Western Europe			56	Northern America and Europe	9741720	47743801490	4900.9624						Redacted
BEL	Belgium	High income	Europe & Central Asia	Yes	1974	150	Europe	155	Western Europe			56	Northern America and Europe	9772419	56033077879	5733.7983						Redacted
BEL	Belgium	High income	Europe & Central Asia	Yes	1975	150	Europe	155	Western Europe			56	Northern America and Europe	9800700	65678189097	6701.3774						Redacted
BEL	Belgium	High income	Europe & Central Asia	Yes	1976	150	Europe	155	Western Europe			56	Northern America and Europe	9818227	71113882968	7243.0474						Redacted
BEL	Belgium	High income	Europe & Central Asia	Yes	1977	150	Europe	155	Western Europe			56	Northern America and Europe	9830358	82839905459	8426.9473						Redacted
BEL	Belgium	High income	Europe & Central Asia	Yes	1978	150	Europe	155	Western Europe			56	Northern America and Europe	9839534	1.01247E+11	10289.769						Redacted
BEL	Belgium	High income	Europe & Central Asia	Yes	1979	150	Europe	155	Western Europe			56	Northern America and Europe	9848382	1.16315E+11	11810.616						Redacted
BEL	Belgium	High income	Europe & Central Asia	Yes	1980	150	Europe	155	Western Europe			56	Northern America and Europe	9859242	1.26829E+11	12864.003						Redacted
BEL	Belgium	High income	Europe & Central Asia	Yes	1981	150	Europe	155	Western Europe			56	Northern America and Europe	9858982	1.0473E+11	10622.803						Redacted
BEL	Belgium	High income	Europe & Central Asia	Yes	1982	150	Europe	155	Western Europe			56	Northern America and Europe	9856303	92095926188	9343.8613						Redacted
BEL	Belgium	High income	Europe & Central Asia	Yes	1983	150	Europe	155	Western Europe			56	Northern America and Europe	9855520	87184239053	8846.2344						Redacted
BEL	Belgium	High income	Europe & Central Asia	Yes	1984	150	Europe	155	Western Europe			56	Northern America and Europe	9855372	83349530159	8457.2686						Redacted
BEL	Belgium	High income	Europe & Central Asia	Yes	1985	150	Europe	155	Western Europe			56	Northern America and Europe	9858308	86268264148	8750.8184						Redacted
BEL	Belgium	High income	Europe & Central Asia	Yes	1986	150	Europe	155	Western Europe			56	Northern America and Europe	9861823	1.20019E+11	12170.041						Redacted
BEL	Belgium	High income	Europe & Central Asia	Yes	1987	150	Europe	155	Western Europe			56	Northern America and Europe	9870234	1.49394E+11	15135.853						Redacted
BEL	Belgium	High income	Europe & Central Asia	Yes	1988	150	Europe	155	Western Europe			56	Northern America and Europe	9901664	1.62299E+11	16391.094						Redacted
BEL	Belgium	High income	Europe & Central Asia	Yes	1989	150	Europe	155	Western Europe			56	Northern America and Europe	9937697	1.64221E+11	16525.063						Redacted
BEL	Belgium	High income	Europe & Central Asia	Yes	1990	150	Europe	155	Western Europe			56	Northern America and Europe	9967379	2.05332E+11	20600.375						Redacted
BEL	Belgium	High income	Europe & Central Asia	Yes	1991	150	Europe	155	Western Europe			56	Northern America and Europe	10004486	2.10511E+11	21041.66						Redacted
BEL	Belgium	High income	Europe & Central Asia	Yes	1992	150	Europe	155	Western Europe			56	Northern America and Europe	10045158	2.34782E+11	23372.619						Redacted
BEL	Belgium	High income	Europe & Central Asia	Yes	1993	150	Europe	155	Western Europe			56	Northern America and Europe	10084475	2.24722E+11	22283.936						Redacted
BEL	Belgium	High income	Europe & Central Asia	Yes	1994	150	Europe	155	Western Europe			56	Northern America and Europe	10115603	2.44884E+11	24208.555						Redacted
BEL	Belgium	High income	Europe & Central Asia	Yes	1995	150	Europe	155	Western Europe			56	Northern America and Europe	10136811	2.88026E+11	28413.826						Redacted
BEL	Belgium	High income	Europe & Central Asia	Yes	1996	150	Europe	155	Western Europe			56	Northern America and Europe	10156637	2.79201E+11	27489.555						Redacted
BEL	Belgium	High income	Europe & Central Asia	Yes	1997	150	Europe	155	Western Europe			56	Northern America and Europe	10181245	2.52708E+11	24820.938						Redacted
BEL	Belgium	High income	Europe & Central Asia	Yes	1998	150	Europe	155	Western Europe			56	Northern America and Europe	10203008	2.58528E+11	25338.443						Redacted
BEL	Belgium	High income	Europe & Central Asia	Yes	1999	150	Europe	155	Western Europe			56	Northern America and Europe	10226419	2.58246E+11	25252.803						Redacted
BEL	Belgium	High income	Europe & Central Asia	Yes	2000	150	Europe	155	Western Europe			56	Northern America and Europe	10251250	2.36792E+11	23098.887	30.280001	13.896	8.8260002			Redacted	99.9													28301.611	0.062600002	0.55369997	19.283701	0.2474	2.0480001	0.78009999		8.0214		44.1973	0.184163	330.6	0.014506
BEL	Belgium	High income	Europe & Central Asia	Yes	2001	150	Europe	155	Western Europe			56	Northern America and Europe	10286570	2.36746E+11	23015.07	30.280001	13.868	8.658			Redacted	99.9				2.5									27467.354	0.061500002	0.51639998	18.514601	0.2379	1.8635	0.79079998		8.2181		26.5937	0.197445	326.6	0.015503
BEL	Belgium	High income	Europe & Central Asia	Yes	2002	150	Europe	155	Western Europe			56	Northern America and Europe	10332785	2.58384E+11	25006.191	30.280001	13.891	8.5310001			Redacted	99.9				2.5									27420.857	0.1761	0.55199999	16.4076	0.2069	1.875	0.81129998		8.5009		31.5678	0.184718	327.5	0.015499
BEL	Belgium	High income	Europe & Central Asia	Yes	2003	150	Europe	155	Western Europe			56	Northern America and Europe	10376133	3.18083E+11	30655.209	30.280001	13.922	8.5620003			Redacted	99.9				2.5									29466.133	0.18099999	0.52160001	17.649799	0.1815	1.8454	0.76889998		8.5307		30.5074	0.195473	322.3	0.015459
BEL	Belgium	High income	Europe & Central Asia	Yes	2004	150	Europe	155	Western Europe			56	Northern America and Europe	10421137	3.69215E+11	35429.406	30.280001	13.913	8.6129999			Redacted	99.9				2.5									29456.549	0.1605	0.5104	17.1112	0.1944	1.7467999	0.82870001		9.1849		34.9744	0.199768	333.4	0.015497
BEL	Belgium	High income	Europe & Central Asia	Yes	2005	150	Europe	155	Western Europe			56	Northern America and Europe	10478617	3.85715E+11	36809.703	30.280001	13.83	8.6400003			Redacted	99.9				2.5									28758.201	0.16500001	0.74940002	17.8246	0.17290001	1.8071001	0.80830002		8.6495		30.4527	0.136065	324.5	0.015789
BEL	Belgium	High income	Europe & Central Asia	Yes	2006	150	Europe	155	Western Europe			56	Northern America and Europe	10547958	4.0826E+11	38705.105	30.280001	13.8	8.6300001			Redacted	99.9				2.5									28778.234	0.1657	0.65170002	16.4895	0.1472	1.822	0.83569998		8.3733		33.0245	0.156489	350.2	0.015974
BEL	Belgium	High income	Europe & Central Asia	Yes	2007	150	Europe	155	Western Europe			56	Northern America and Europe	10625700	4.70922E+11	44319.164	30.280001	13.669001	8.599			Redacted	99.9				2.5									28182.363	0.17219999	0.52429998	16.3384	0.1849	1.7079999	0.81169999		8.6377		33.8291	0.194485	353.2	0.016669
BEL	Belgium	High income	Europe & Central Asia	Yes	2008	150	Europe	155	Western Europe			56	Northern America and Europe	10709973	5.17328E+11	48303.398	30.280001	13.653001	8.6529999			Redacted	99.9				2.5									28382.654	0.14740001	0.55229998	16.038099	0.25150001	1.7233	0.84820002		8.8858		26.5564	0.184626	350.8	0.012041
BEL	Belgium	High income	Europe & Central Asia	Yes	2009	150	Europe	155	Western Europe			56	Northern America and Europe	10796493	4.83254E+11	44760.293	30.280001	13.636	8.6160002			Redacted	99.9				2.5									27960.33	0.155	0.59640002	17.3573	0.2401	1.6924	0.82969999		9.71		32.1829	0.171008	331.4	0.012185
BEL	Belgium	High income	Europe & Central Asia	Yes	2010	150	Europe	155	Western Europe			56	Northern America and Europe	10895586	4.81421E+11	44184.945	30.280001	13.556999	8.5570002	157.64384	287.09589	Redacted	99.9				2.5									28494.973	0.1725	0.53969997	16.2682	0.2235	1.6576	0.76190001		9.3481		35.1332	0.188936	337.2	0.012861
BEL	Belgium	High income	Europe & Central Asia	Yes	2011	150	Europe	155	Western Europe			56	Northern America and Europe	11038264	5.2333E+11	47410.566	30.280001	13.356999	8.467	101.8904	319.0137	Redacted	99.9				2.5									29317.793	0.17219999	0.55250001	16.660601	0.23119999	1.7047	0.73540002		9.009		28.2399	0.184526	317.6	0.01294
BEL	Belgium	High income	Europe & Central Asia	Yes	2012	150	Europe	155	Western Europe			56	Northern America and Europe	11106932	4.96153E+11	44670.563	30.280001	13.32	8.25	117.83561	320.27399	Redacted	99.9				2.5									29480.223	0.1725	0.59710002	16.6854	0.2307	1.7319	0.73799998		8.6663		25.8091	0.170762	318.9	0.013043
BEL	Belgium	High income	Europe & Central Asia	Yes	2013	150	Europe	155	Western Europe			56	Northern America and Europe	11159407	5.21791E+11	46757.953	30.280001	13.365	8.3829994	136.79453	335.53424	Redacted	99.9				2.5									30325.299	0.1682	0.53210002	17.465	0.2489	1.6894	0.61919999		9.2125		29.1099	0.19164	310.1	0.01308
BEL	Belgium	High income	Europe & Central Asia	Yes	2014	150	Europe	155	Western Europe			56	Northern America and Europe	11209057	5.3539E+11	47764.07	30.280001	13.313001	8.3929996	412.32877	307.94522	Redacted	99.9				2.5									29308.162	0.17299999	0.60890001	16.635599	0.2017	1.645	0.65750003		9.4354		36.1692	0.167498	308.5	0.014473
BEL	Belgium	High income	Europe & Central Asia	Yes	2015	150	Europe	155	Western Europe			56	Northern America and Europe	11274196	4.62336E+11	41008.297	30.280001	13.28	8.5200005	318.49316	283.34247	Redacted	99.9				2.5									29952.174	0.17380001	0.68599999	16.135099	0.2174	1.6399	0.6196		9.8422		34.6414	0.148679	307	0.014687
BEL	Belgium	High income	Europe & Central Asia	Yes	2016	150	Europe	155	Western Europe			56	Northern America and Europe	11331422	4.76063E+11	42012.621	30.280001	13.508	8.724	330.60272	316.08221	Redacted	99.9				2.5									27796.611	0.213	0.72369999	15.498	0.1331	1.6872	0.63870001		6.9848		29.8895	0.140917	305.4	0.014831
BEL	Belgium	High income	Europe & Central Asia	Yes	2017	150	Europe	155	Western Europe			56	Northern America and Europe	11375158	5.02765E+11	44198.48	30.280001	13.27	8.5900002	244.60274	309.94519	Redacted	99.9		2.862	0.30000001	2.5									27531.961	0.18529999	0.71880001	14.5152	0.1311	1.6941	0.6027		9.0507		21.1479	0.141881	306	0.015153
BEL	Belgium	High income	Europe & Central Asia	Yes	2018	150	Europe	155	Western Europe			56	Northern America and Europe	11427054	5.43347E+11	47549.207	30.280001	13.54	8.7399998	339.20547	300.54794	Redacted	99.9		2.9619999	0.2	2.5									27840.527	0.20720001	1.238	14.7523	0.15539999	1.6762	0.58950001		7.9831		32.96	0.099612	312.3	0.015137
BEL	Belgium	High income	Europe & Central Asia	Yes	2019	150	Europe	155	Western Europe			56	Northern America and Europe	11488980	5.35376E+11	46599.113	30.280001	13.564226	8.8095865	271.47943	372.30136	Redacted	99.9	3.7	2.9430001	0.2	2.5									28188.061	0.1868	0.98009998	15.231	0.1512	1.6967	0.58560002		8.9885		31.7818	0.122461	314.8	0.014911
BEL	Belgium	High income	Europe & Central Asia	Yes	2020	150	Europe	155	Western Europe			56	Northern America and Europe	11544241	5.21677E+11	45189.367	30.280001	13.646092	8.884901			Redacted	99.9	4.8000002	3.1300001	0.2	2.5									26212.758	0.19930001	0.97610003	15.4603	0.1534	1.6395	0.565		8.4309		31.0762	0.123502	325.2	0.014844
BEL	Belgium	High income	Europe & Central Asia	Yes	2021	150	Europe	155	Western Europe			56	Northern America and Europe	11587882	5.99879E+11	51767.789						Redacted
BEL	Belgium	High income	Europe & Central Asia	Yes	2022	150	Europe	155	Western Europe			56	Northern America and Europe									Redacted
BLZ	Belize	Upper middle income	Latin America & Caribbean	Yes	1960	19	Americas	419	Latin America and the Caribbean	13	Central America	84	Latin America & Caribbean	92068	28071888.56	304.90387						Redacted
BLZ	Belize	Upper middle income	Latin America & Caribbean	Yes	1961	19	Americas	419	Latin America and the Caribbean	13	Central America	84	Latin America & Caribbean	94700	29964370.71	316.41364	22.809999	0.79000002	0.41999999			Redacted															0.33289999	1.3546	105.7083	1.6571	4.0650001	2.5229001	1.3964	0.5964	17.9246	18.2443		106.9	0.015
BLZ	Belize	Upper middle income	Latin America & Caribbean	Yes	1962	19	Americas	419	Latin America and the Caribbean	13	Central America	84	Latin America & Caribbean	97392	31856922.86	327.10001	22.809999	0.79000002	0.41999999			Redacted															0.61080003	1.1944	92.230003	1.2663	4.0650001	2.5229001	1.6299	0.5988	16.5889	17.0123		127.8	0.015
BLZ	Belize	Upper middle income	Latin America & Caribbean	Yes	1963	19	Americas	419	Latin America and the Caribbean	13	Central America	84	Latin America & Caribbean	100165	33749405.01	336.93811	22.809999	0.80000001	0.43000001			Redacted															0.51380002	1.2503999	96.456001	1.3257	4.1525998	2.4814999	1.0858999	0.6948	16.5396	16.8481		126.1	0.015
BLZ	Belize	Upper middle income	Latin America & Caribbean	Yes	1964	19	Americas	419	Latin America and the Caribbean	13	Central America	84	Latin America & Caribbean	103069	36193826.12	351.16113	22.809999	0.80000001	0.43000001			Redacted															0.3689	1.2657	113.4265	1.2136	4.5936999	2.4414999	0.85900003	0.6973	16.8075	17.1224		112.3	0.015
BLZ	Belize	Upper middle income	Latin America & Caribbean	Yes	1965	19	Americas	419	Latin America and the Caribbean	13	Central America	84	Latin America & Caribbean	106120	40069930.07	377.59076	22.809999	0.80000001	0.43000001			Redacted															0.3829	1.1903	122.55	1.09	4.5794001	2.4844	1.0943	0.742	13.2461	13.7076		115.1	0.015102
BLZ	Belize	Upper middle income	Latin America & Caribbean	Yes	1966	19	Americas	419	Latin America and the Caribbean	13	Central America	84	Latin America & Caribbean	109348	44405594.41	406.09424	22.809999	0.81	0.44			Redacted															0.43619999	1.3178	120.0916	1.249	4.5794001	2.4456	1.3243999	0.5509	13.6481	14.0809		114.2	0.015094
BLZ	Belize	Upper middle income	Latin America & Caribbean	Yes	1967	19	Americas	419	Latin America and the Caribbean	13	Central America	84	Latin America & Caribbean	112707	47379310.34	420.37595	22.809999	0.81	0.44			Redacted															0.33340001	1.3178	109.7943	1.0578001	4.3710999	2.4881001	1.3703001	1.0279	10.5786	11.3501		113	0.014925
BLZ	Belize	Upper middle income	Latin America & Caribbean	Yes	1968	19	Americas	419	Latin America and the Caribbean	13	Central America	84	Latin America & Caribbean	116065	44910179.64	386.93991	22.809999	0.81	0.44			Redacted															0.42019999	1.3614	100.7066	0.88620001	4.3710999	2.4504001	0.73329997	1.1763	10.6483	11.4945		119.7	0.015
BLZ	Belize	Upper middle income	Latin America & Caribbean	Yes	1969	19	Americas	419	Latin America and the Caribbean	13	Central America	84	Latin America & Caribbean	119269	47305389.22	396.62769	22.809999	0.81999999	0.44999999			Redacted															0.5327	1.3614	140.8239	0.80140001	4.4928999	2.4906001	0.63190001	1.2727	12.2994	12.8158		141.5	0.015054
BLZ	Belize	Upper middle income	Latin America & Caribbean	Yes	1970	19	Americas	419	Latin America and the Caribbean	13	Central America	84	Latin America & Caribbean	122184	53233532.93	435.68335	22.809999	0.81999999	0.44999999			Redacted															0.3531	1.1993001	137.9456	0.6559	4.3614001	2.454	0.6965	1.6287	8.7456	9.3147		143.2	0.015
BLZ	Belize	Upper middle income	Latin America & Caribbean	Yes	1971	19	Americas	419	Latin America and the Caribbean	13	Central America	84	Latin America & Caribbean	124795	59207317.07	474.43661	22.809999	0.82999998	0.46000001			Redacted															0.1758	1.1844	102.9143	0.59310001	4.3347998	2.4854	0.71130002	1.5291	12.8329	13.2734		154.9	0.015038
BLZ	Belize	Upper middle income	Latin America & Caribbean	Yes	1972	19	Americas	419	Latin America and the Caribbean	13	Central America	84	Latin America & Caribbean	127152	66062500	519.55536	22.809999	0.82999998	0.46000001			Redacted															0.25310001	1.1715	94.759598	0.5722	4.5939999	2.5969	0.63209999	1.4149	13.7914	14.227		153.5	0.01502
BLZ	Belize	Upper middle income	Latin America & Caribbean	Yes	1973	19	Americas	419	Latin America and the Caribbean	13	Central America	84	Latin America & Caribbean	129294	78343558.28	605.93341	22.809999	0.83999997	0.47			Redacted															0.21170001	1.1377	74.770103	0.62480003	4.5939999	2.5248001	0.44029999	1.8607	14.4019	14.8589		149.1	0.015007
BLZ	Belize	Upper middle income	Latin America & Caribbean	Yes	1974	19	Americas	419	Latin America and the Caribbean	13	Central America	84	Latin America & Caribbean	131305	103216374.3	786.08105	22.809999	0.83999997	0.47			Redacted															0.26210001	1.1497999	94.898201	0.60100001	4.5700998	2.5248001	0.5772	1.3132	15.7194	16.2594		152.7	0.015021
BLZ	Belize	Upper middle income	Latin America & Caribbean	Yes	1975	19	Americas	419	Latin America and the Caribbean	13	Central America	84	Latin America & Caribbean	133264	118066298.3	885.95795	22.809999	0.85000002	0.47999999			Redacted															0.3231	1.0705	105.962	0.6548	4.6560001	2.4902	0.96780002	1.0547	12.8782	13.502		141.3	0.015021
BLZ	Belize	Upper middle income	Latin America & Caribbean	Yes	1976	19	Americas	419	Latin America and the Caribbean	13	Central America	84	Latin America & Caribbean	135143	96905829.6	717.0614	22.809999	0.85000002	0.47999999			Redacted															0.16	1.006	96.059196	0.46340001	4.5939999	2.4566	0.69489998	1.4504	12.0888	13.0497		157.2	0.01545
BLZ	Belize	Upper middle income	Latin America & Caribbean	Yes	1977	19	Americas	419	Latin America and the Caribbean	13	Central America	84	Latin America & Caribbean	136990	117650000	858.82184	22.809999	0.86000001	0.49000001			Redacted															0.162	0.95029998	80.806198	0.43169999	4.5939999	2.4925001	0.42289999	1.5922	11.1216	12.8076		177.9	0.015
BLZ	Belize	Upper middle income	Latin America & Caribbean	Yes	1978	19	Americas	419	Latin America and the Caribbean	13	Central America	84	Latin America & Caribbean	138975	136300000	980.75195	22.809999	0.93000001	0.49000001			Redacted															0.20020001	0.83719999	77.488297	0.4339	4.3347998	2.4597001	0.4727	1.8519	11.9775	13.4652		177.1	0.014991
BLZ	Belize	Upper middle income	Latin America & Caribbean	Yes	1979	19	Americas	419	Latin America and the Caribbean	13	Central America	84	Latin America & Caribbean	141302	151800000	1074.2948	22.809999	0.94	0.5			Redacted															0.23190001	0.80400002	81.7621	0.426	4.3347998	2.5014999	0.47369999	1.7112	11.5349	14.1252		159.2	0.0152
BLZ	Belize	Upper middle income	Latin America & Caribbean	Yes	1980	19	Americas	419	Latin America and the Caribbean	13	Central America	84	Latin America & Caribbean	144142	197938222.4	1373.2168	22.809999	0.95999998	0.51999998			Redacted															0.2157	0.77270001	87.9916	0.43000001	4.1069999	2.4693999	0.43430001	1.9886	11.5202	12.9046		159.1	0.015
BLZ	Belize	Upper middle income	Latin America & Caribbean	Yes	1981	19	Americas	419	Latin America and the Caribbean	13	Central America	84	Latin America & Caribbean	147572	196089854.7	1328.7742	22.809999	0.97000003	0.52999997			Redacted															0.16159999	0.77139997	91.508499	0.40759999	4.0755	2.4616001	0.40270001	2.0715	12.0858	13.233		157	0.015424
BLZ	Belize	Upper middle income	Latin America & Caribbean	Yes	1982	19	Americas	419	Latin America and the Caribbean	13	Central America	84	Latin America & Caribbean	151486	182206327	1202.7932	22.809999	0.97000003	0.52999997			Redacted															0.152	0.89410001	104.1975	0.3955	4.1613998	2.4691999	0.45469999	2.0305	12.6057	13.6336		145.2	0.015366
BLZ	Belize	Upper middle income	Latin America & Caribbean	Yes	1983	19	Americas	419	Latin America and the Caribbean	13	Central America	84	Latin America & Caribbean	155820	192103186	1232.8531	22.809999	0.97000003	0.52999997			Redacted															0.2102	1.0012	93.4561	0.4337	4.2284002	2.4718001	0.4501	1.8652	11.5863	13.6231		165.8	0.015231
BLZ	Belize	Upper middle income	Latin America & Caribbean	Yes	1984	19	Americas	419	Latin America and the Caribbean	13	Central America	84	Latin America & Caribbean	160341	214381949	1337.0376	22.809999	0.97000003	0.52999997			Redacted															0.25319999	1.0785	88.066704	0.45289999	4.1971998	2.4342999	0.51620001	1.526	14.347	15.5314		163.8	0.015376
BLZ	Belize	Upper middle income	Latin America & Caribbean	Yes	1985	19	Americas	419	Latin America and the Caribbean	13	Central America	84	Latin America & Caribbean	164918	212643742.7	1289.3907	22.809999	1.01	0.52999997			Redacted															0.26859999	1.0752	69.632698	0.44530001	4.2477999	2.4368	0.5323	1.5159	14.598	13.549		163.4	0.01531
BLZ	Belize	Upper middle income	Latin America & Caribbean	Yes	1986	19	Americas	419	Latin America and the Caribbean	13	Central America	84	Latin America & Caribbean	169569	231638320.5	1366.0416	22.809999	1.03	0.55000001			Redacted															0.31040001	1.0556	76.233704	0.43959999	4.2472	2.448	0.50160003	1.753	16.3539	14.8513		156.1	0.013884
BLZ	Belize	Upper middle income	Latin America & Caribbean	Yes	1987	19	Americas	419	Latin America and the Caribbean	13	Central America	84	Latin America & Caribbean	174333	281082558.6	1612.3313	22.809999	1.12	0.63999999			Redacted															0.2757	1.4815	65.410202	0.49200001	4.2472	2.2068999	0.54070002	1.7066	17.0952	15.9783		159.9	0.013152
BLZ	Belize	Upper middle income	Latin America & Caribbean	Yes	1988	19	Americas	419	Latin America and the Caribbean	13	Central America	84	Latin America & Caribbean	179023	320093360.3	1788.0013	22.809999	1.15	0.67000002			Redacted															0.31470001	1.3782001	97.556503	0.3644	4.2175999	2.1789999	0.51529998	1.6866	16.5318	15.5926		122	0.017817
BLZ	Belize	Upper middle income	Latin America & Caribbean	Yes	1989	19	Americas	419	Latin America and the Caribbean	13	Central America	84	Latin America & Caribbean	183471	369133890.7	2011.9468	22.809999	1.2	0.72000003			Redacted															0.30689999	1.1719	106.5996	0.4799	7.4217	7.1055002	0.9698	1.6124	7.0103	7.8347		149	0.013592
BLZ	Belize	Upper middle income	Latin America & Caribbean	Yes	1990	19	Americas	419	Latin America and the Caribbean	13	Central America	84	Latin America & Caribbean	187554	412086445.5	2197.1616	22.809999	1.26	0.76999998			Redacted														7112.8647	0.2383	1.8072	82.540901	0.41639999	7.8520999	2.4505	0.8229	2.0138	6.7541	7.0253		185.6	0.015762
BLZ	Belize	Upper middle income	Latin America & Caribbean	Yes	1991	19	Americas	419	Latin America and the Caribbean	13	Central America	84	Latin America & Caribbean	191136	444720750	2326.7241	22.809999	1.3	0.81			Redacted														7109.4238	0.17919999	1.8281	75.3377	0.4093	13.0065	4.0499001	0.89179999	2.4851	3.6248	4.3955	0.029286	197.7	0.015685
BLZ	Belize	Upper middle income	Latin America & Caribbean	Yes	1992	19	Americas	419	Latin America and the Caribbean	13	Central America	84	Latin America & Caribbean	194324	518559700	2668.5315	22.809999	1.36	0.87			Redacted														7091.0859	0.2061	1.8499	86.759697	0.52829999	11.8135	5.4826002	0.54369998	2.2897	5.8631	6.7249	0.028916	174	0.015628
BLZ	Belize	Upper middle income	Latin America & Caribbean	Yes	1993	19	Americas	419	Latin America and the Caribbean	13	Central America	84	Latin America & Caribbean	197625	560205300	2834.6885	22.809999	1.4299999	0.94			Redacted														7058.6816	0.19930001	1.8499	83.346901	0.82630002	15.7252	2.3355999	0.53100002	2.1853	5.9743	7.3445	0.028916	210.5	0.015123
BLZ	Belize	Upper middle income	Latin America & Caribbean	Yes	1994	19	Americas	419	Latin America and the Caribbean	13	Central America	84	Latin America & Caribbean	201679	581269550	2882.1521	22.809999	1.4299999	0.94			Redacted														7053.7773	0.2001	1.8379	91.3451	0.49959999	5.9675002	3.8417001	0.74150002	1.8981	9.3416	11.1774	0.028884	164.4	0.014742
BLZ	Belize	Upper middle income	Latin America & Caribbean	Yes	1995	19	Americas	419	Latin America and the Caribbean	13	Central America	84	Latin America & Caribbean	206962	620422500	2997.7605	22.809999	1.46	0.95999998			Redacted														7026.5239	0.1936	1.7056	53.847599	0.48100001	6.9745998	2.3055	0.57270002	1.9177	8.8169	10.1203	0.03125	178.5	0.015961
BLZ	Belize	Upper middle income	Latin America & Caribbean	Yes	1996	19	Americas	419	Latin America and the Caribbean	13	Central America	84	Latin America & Caribbean	213660	641660000	3003.1826	22.809999	1.47	0.97000003			Redacted														6988.6494	0.1384	1.5505	61.506802	0.49680001	8.1002998	3.5750999	0.495	2.5049	9.1275	11.3168	0.034375	178.6	0.016078
BLZ	Belize	Upper middle income	Latin America & Caribbean	Yes	1997	19	Americas	419	Latin America and the Caribbean	13	Central America	84	Latin America & Caribbean	221575	654582900	2954.2273	22.809999	1.48	0.98000002			Redacted														6996.3027	0.1627	1.3282	75.518501	0.24250001	6.7414999	6.645	0.4201	2.3942	10.1882	11.4019	0.040332	156.9	0.015876
BLZ	Belize	Upper middle income	Latin America & Caribbean	Yes	1998	19	Americas	419	Latin America and the Caribbean	13	Central America	84	Latin America & Caribbean	230248	689140000	2993.0337	22.809999	1.48	0.98000002			Redacted														7078.1191	0.1947	1.2711999	84.112503	0.2339	7.0985999	6.6547999	0.63980001	2.4585	7.7321	8.9746	0.041766	156.9	0.015838
BLZ	Belize	Upper middle income	Latin America & Caribbean	Yes	1999	19	Americas	419	Latin America and the Caribbean	13	Central America	84	Latin America & Caribbean	238979	732732350	3066.0952	22.809999	1.5	1			Redacted														7048.0166	0.193	1.2586	96.580101	0.26440001	6.0468001	5.0735998	0.45660001	2.8054	7.6484	9.0029	0.042148	156.9	0.014866
BLZ	Belize	Upper middle income	Latin America & Caribbean	Yes	2000	19	Americas	419	Latin America and the Caribbean	13	Central America	84	Latin America & Caribbean	247310	832072450	3364.4917	22.809999	1.49	0.99000001			Redacted														7183.1958	0.27430001	1.2758	88.474197	0.2349	6.1043	4.1659002	0.50199997	2.4183	11.8892	14.3878	0.042083	156.9	0.015917
BLZ	Belize	Upper middle income	Latin America & Caribbean	Yes	2001	19	Americas	419	Latin America and the Caribbean	13	Central America	84	Latin America & Caribbean	255068	871590369.3	3417.0903	22.809999	1.49	0.99000001			Redacted					5.8									3851.7813	0.17990001	1.5282	76.304398	0.2494	5.4105	2.0557001	0.41580001	3.1	14.1574	15.2349	0.034911	168.1	0.017437
BLZ	Belize	Upper middle income	Latin America & Caribbean	Yes	2002	19	Americas	419	Latin America and the Caribbean	13	Central America	84	Latin America & Caribbean	262387	932292858.9	3553.1213	22.809999	1.52	1.02			Redacted					5.4									3945.1494	0.76179999	1.6396	57.7817	0.2985	5.0362	2.6666999	0.90890002	2.4489	14.9315	15.4413	0.03277	203.6	0.015169
BLZ	Belize	Upper middle income	Latin America & Caribbean	Yes	2003	19	Americas	419	Latin America and the Caribbean	13	Central America	84	Latin America & Caribbean	269428	990727709.5	3677.1521	22.809999	1.52	1.02			Redacted					5.5									4192.7056	1.1948	1.7371	48.851799	0.2581	4.3978	2.6043999	1.0482	2.8518	13.8749	16.2168	0.030948	204.1	0.016687
BLZ	Belize	Upper middle income	Latin America & Caribbean	Yes	2004	19	Americas	419	Latin America and the Caribbean	13	Central America	84	Latin America & Caribbean	276516	1057653620	3824.9275	22.809999	1.52	1.02			Redacted					5.5									3768.8804	0.23710001	1.6296	40.820099	0.27219999	5.8298998	2.477	0.42250001	2.3657	17.3586	19.9285	0.032617	204.1	0.016237
BLZ	Belize	Upper middle income	Latin America & Caribbean	Yes	2005	19	Americas	419	Latin America and the Caribbean	13	Central America	84	Latin America & Caribbean	283798	1111453824	3916.3555	22.809999	1.52	1.02			Redacted					5.7									3914.3828	0.27410001	1.8702	68.263298	0.25009999	3.2333	1.8250999	0.33320001	2.8695	20.2272	21.3951	0.028527	204.1	0.016288
BLZ	Belize	Upper middle income	Latin America & Caribbean	Yes	2006	19	Americas	419	Latin America and the Caribbean	13	Central America	84	Latin America & Caribbean	291338	1211148305	4157.1929	22.809999	1.52	1.02			Redacted					5.8									3852.4497	0.25830001	1.7398	76.6922	0.26629999	2.6684999	2.5394001	0.3682	2.6723	16.8595	19.3461	0.03084	204.1	0.016442
BLZ	Belize	Upper middle income	Latin America & Caribbean	Yes	2007	19	Americas	419	Latin America and the Caribbean	13	Central America	84	Latin America & Caribbean	299031	1283112550	4290.9014	22.809999	1.52	1.02			Redacted					6.6									3978.1614	0.2053	1.5754	85.172401	0.2771	2.3764999	3.6644001	0.29440001	2.9395	14.337	16.3424	0.033865	204.1	0.01581
BLZ	Belize	Upper middle income	Latin America & Caribbean	Yes	2008	19	Americas	419	Latin America and the Caribbean	13	Central America	84	Latin America & Caribbean	306822	1352588868	4408.3828	22.809999	1.52	1.02			Redacted					7.1									3892.7803	0.1709	1.3757	90.636299	0.29139999	2.6536	3.1070001	0.36610001	2.4272	15.1747	17.2394	0.039036	204.1	0.015122
BLZ	Belize	Upper middle income	Latin America & Caribbean	Yes	2009	19	Americas	419	Latin America and the Caribbean	13	Central America	84	Latin America & Caribbean	314655	1320605472	4196.9951	22.809999	1.55	1.05			Redacted					6.9									3915.4138	0.3062	1.3541	107.3847	0.2832	3.0469999	2.6071999	0.366	2.6865	14.7881	16.9642	0.039585	204.1	0.015378
BLZ	Belize	Upper middle income	Latin America & Caribbean	Yes	2010	19	Americas	419	Latin America and the Caribbean	13	Central America	84	Latin America & Caribbean	322465	1387925188	4304.1113	22.809999	1.5700001	1.0700001	430.79453	98.657532	Redacted					6.5									3934.6821	0.14579999	1.1625	117.3375	0.27360001	3.0464001	2.9579	0.29609999	3.2234	12.9951	15.9165	0.046063	204.1	0.015901
BLZ	Belize	Upper middle income	Latin America & Caribbean	Yes	2011	19	Americas	419	Latin America and the Caribbean	13	Central America	84	Latin America & Caribbean	330236	1466822039	4441.7388	22.809999	1.5700001	1.0700001	358.73975	95.205482	Redacted					6.4									6546.1577	0.27340001	1.3282	117.4425	0.27149999	3.5158	2.5583	0.38229999	3.1555	10.8214	13.4566	0.04013	204.2	0.015732
BLZ	Belize	Upper middle income	Latin America & Caribbean	Yes	2012	19	Americas	419	Latin America and the Caribbean	13	Central America	84	Latin America & Caribbean	338001	1531348953	4530.605	22.809999	1.6	1.1	370.24658	93.479446	Redacted					6.8									6119.8086	0.26359999	1.7269	116.5198	0.26539999	3.4949	2.3427999	0.44999999	3.4511	14.2569	17.0221	0.031035	204.1	0.015963
BLZ	Belize	Upper middle income	Latin America & Caribbean	Yes	2013	19	Americas	419	Latin America and the Caribbean	13	Central America	84	Latin America & Caribbean	345707	1581844936	4575.6812	22.809999	1.6	1.1	315.94519	91.780823	Redacted					7.4									6325.3628	0.4508	1.327	117.0351	0.2406	3.5028999	2.5222001	0.4966	3.6156	9.9634	13.77	0.040202	204.2	0.016092
BLZ	Belize	Upper middle income	Latin America & Caribbean	Yes	2014	19	Americas	419	Latin America and the Caribbean	13	Central America	84	Latin America & Caribbean	353366	1676406802	4744.1089	22.809999	1.6	1.1	406.79449	106.41096	Redacted					7.7									6172.5811	0.64999998	1.1826	116.135	0.22759999	3.5214	2.6498001	0.69559997	3.5946	9.999	14.1172	0.045028	204.1	0.01637
BLZ	Belize	Upper middle income	Latin America & Caribbean	Yes	2015	19	Americas	419	Latin America and the Caribbean	13	Central America	84	Latin America & Caribbean	360926	1734320479	4805.1968	22.809999	1.7	1.2	479.47943	105.72603	Redacted					7.8							57.82964	30.32494	6263.5459	0.73500001	1.1446	113.9182	0.21870001	2.9212999	2.5244	0.83819997	2.8978	10.9247	13.5026	0.046314	204.1	0.016496
BLZ	Belize	Upper middle income	Latin America & Caribbean	Yes	2016	19	Americas	419	Latin America and the Caribbean	13	Central America	84	Latin America & Caribbean	368399	1796928937	4877.6704	22.809999	1.7	1.2	392.76712	136.0274	Redacted					7.2									5998.7134	0.64469999	1.1953	127.4894	0.16940001	2.7865	3.1822	0.66689998	3.1646	9.0007	11.9001	0.04462	204.1	0.016217
BLZ	Belize	Upper middle income	Latin America & Caribbean	Yes	2017	19	Americas	419	Latin America and the Caribbean	13	Central America	84	Latin America & Caribbean	375775	1844906693	4909.6045	22.809999	1.72	1.22	443.97263	140.21918	Redacted			2.4760001	39.400002	7									6059.5972	0.41159999	1.2114	130.28951	0.1886	2.7664001	3.4275	0.5399	4.2291	8.9743	12.7103	0.044098	204	0.016551
BLZ	Belize	Upper middle income	Latin America & Caribbean	Yes	2018	19	Americas	419	Latin America and the Caribbean	13	Central America	84	Latin America & Caribbean	383071	1887465218	4927.1943	22.809999	1.72	1.22	320	132.84932	Redacted		35.700001	2.3210001	37.400002	6.7									5959.0146	0.38370001	1.1971	111.0776	0.185	2.4549999	2.9854	0.56230003	4.0437	6.8737	10.6505	0.044978	204.1	0.016861
BLZ	Belize	Upper middle income	Latin America & Caribbean	Yes	2019	19	Americas	419	Latin America and the Caribbean	13	Central America	84	Latin America & Caribbean	390351	1945250236	4983.3359	22.809999	1.72	1.22	290.32877	122.19178	Redacted		39	2.221	37	6.8									6068.9702	0.67000002	1.2021	115.4895	0.18189999	2.5978	3.2925	0.69809997	2.9465	6.49	10.2741	0.04457	204.1	0.016947
BLZ	Belize	Upper middle income	Latin America & Caribbean	Yes	2020	19	Americas	419	Latin America and the Caribbean	13	Central America	84	Latin America & Caribbean	397621	1585631670	3987.7966	22.809999	1.72	1.22			Redacted		42.299999	2.1400001	36.400002	7.4									6129.6338	0.50209999	1.0204999	129.4971	0.228	2.6658001	3.4208	0.7421	3.5263	6.8643	10.662	0.052228	204.1	0.017067
BLZ	Belize	Upper middle income	Latin America & Caribbean	Yes	2021	19	Americas	419	Latin America and the Caribbean	13	Central America	84	Latin America & Caribbean	404915	1789923264	4420.4912						Redacted
BLZ	Belize	Upper middle income	Latin America & Caribbean	Yes	2022	19	Americas	419	Latin America and the Caribbean	13	Central America	84	Latin America & Caribbean									Redacted
BEN	Benin	Lower middle income	Sub-Saharan Africa	Yes	1960	2	Africa	202	Sub-Saharan Africa	11	Western Africa	204	Sub-Saharan Africa	2431617	226195579.4	93.022697						Redacted
BEN	Benin	Lower middle income	Sub-Saharan Africa	Yes	1961	2	Africa	202	Sub-Saharan Africa	11	Western Africa	204	Sub-Saharan Africa	2465865	235668222.4	95.572235	112.76	14.42	10			Redacted															0.2119	3.2188001	63.524601	3.0501001	24.301201	15.6466	2.7033	0.5461	7.2624	32.1694	0.018	110	0.008
BEN	Benin	Lower middle income	Sub-Saharan Africa	Yes	1962	2	Africa	202	Sub-Saharan Africa	11	Western Africa	204	Sub-Saharan Africa	2502897	236434906.8	94.4645	112.76	14.62	10.2			Redacted															0.24150001	3.2188001	71.1101	3.0501001	24.249901	15.6469	2.0599999	0.4899	6.9333	31.1733	0.018	110	0.008
BEN	Benin	Lower middle income	Sub-Saharan Africa	Yes	1963	2	Africa	202	Sub-Saharan Africa	11	Western Africa	204	Sub-Saharan Africa	2542864	253927646.5	99.858917	112.76	14.82	10.4			Redacted															0.2334	3.2188001	79.010803	3.0501001	24.2724	15.6499	2.3708	0.5035	7	30.6176	0.018	110	0.008
BEN	Benin	Lower middle income	Sub-Saharan Africa	Yes	1964	2	Africa	202	Sub-Saharan Africa	11	Western Africa	204	Sub-Saharan Africa	2585961	269818988.3	104.33993	112.76	15.02	10.6			Redacted															0.2252	3.2188001	79.009003	3.095	24.269501	15.6492	2.2593999	0.5293	7	30.0259	0.018	110	0.008
BEN	Benin	Lower middle income	Sub-Saharan Africa	Yes	1965	2	Africa	202	Sub-Saharan Africa	11	Western Africa	204	Sub-Saharan Africa	2632361	289908720.6	110.13258	112.76	15.22	10.8			Redacted															0.2159	3.2135	79.010902	3.0355	24.2733	15.6459	1.8527	0.5515	5	26.2428	0.018	110	0.008
BEN	Benin	Lower middle income	Sub-Saharan Africa	Yes	1966	2	Africa	202	Sub-Saharan Africa	11	Western Africa	204	Sub-Saharan Africa	2682159	302925280.8	112.94083	112.76	15.52	11.1			Redacted															0.22409999	3.2135	79.010803	3.0664001	24.2754	15.6488	1.5599	0.5318	5	26.055	0.018	110	0.008
BEN	Benin	Lower middle income	Sub-Saharan Africa	Yes	1967	2	Africa	202	Sub-Saharan Africa	11	Western Africa	204	Sub-Saharan Africa	2735308	306222000.4	111.95156	112.76	15.92	11.5			Redacted															0.2131	3.2154	79.002998	3.0518999	24.2756	15.651	1.8899	0.5775	5	25.8296	0.018	110	0.008
BEN	Benin	Lower middle income	Sub-Saharan Africa	Yes	1968	2	Africa	202	Sub-Saharan Africa	11	Western Africa	204	Sub-Saharan Africa	2791588	326323097.4	116.89515	112.76	16.219999	11.8			Redacted															0.21780001	3.2879	80.466797	2.9401	24.2707	15.6493	1.8969001	0.5738	5	26.1659	0.017617	108	0.008
BEN	Benin	Lower middle income	Sub-Saharan Africa	Yes	1969	2	Africa	202	Sub-Saharan Africa	11	Western Africa	204	Sub-Saharan Africa	2850657	330748211.5	116.02526	112.76	17.07	12.65			Redacted															0.2244	2.744	82.775803	3.2932999	24.277599	15.6457	1.5901999	0.5568	5	25.2211	0.021073	105	0.008
BEN	Benin	Lower middle income	Sub-Saharan Africa	Yes	1970	2	Africa	202	Sub-Saharan Africa	11	Western Africa	204	Sub-Saharan Africa	2912338	333627758.2	114.55668	112.76	17.27	12.85			Redacted															0.2288	2.6580999	84.379898	3.2226	24.275299	16.3256	1.0688	0.5771	5	25.5368	0.021767	103	0.008
BEN	Benin	Lower middle income	Sub-Saharan Africa	Yes	1971	2	Africa	202	Sub-Saharan Africa	11	Western Africa	204	Sub-Saharan Africa	2976575	335072975.2	112.56998	112.76	17.77	13.35			Redacted															0.25150001	2.2275	86.907402	3.3173001	24.273899	17.070299	1.0848	0.5327	4.7727	25.1134	0.025989	100	0.008
BEN	Benin	Lower middle income	Sub-Saharan Africa	Yes	1972	2	Africa	202	Sub-Saharan Africa	11	Western Africa	204	Sub-Saharan Africa	3043563	410331901	134.81958	112.76	18.07	13.65			Redacted															0.23909999	2.1828001	88.649399	3.2412	24.268499	17.8832	0.95599997	0.5558	4.5652	25	0.026526	98	0.008
BEN	Benin	Lower middle income	Sub-Saharan Africa	Yes	1973	2	Africa	202	Sub-Saharan Africa	11	Western Africa	204	Sub-Saharan Africa	3113681	504376035.7	161.98706	112.76	18.27	13.85			Redacted															0.1805	1.855	89.5952	3.2442	24.272301	18.7761	0.72009999	0.6877	4.7826	25.6073	0.031164	97	0.008
BEN	Benin	Lower middle income	Sub-Saharan Africa	Yes	1974	2	Africa	202	Sub-Saharan Africa	11	Western Africa	204	Sub-Saharan Africa	3187413	554654787	174.0141	112.76	18.57	14.15			Redacted															0.1752	1.8141	79.643303	3.1494	24.2733	17.069201	0.71880001	0.7079	5	25.6548	0.031886	100	0.008
BEN	Benin	Lower middle income	Sub-Saharan Africa	Yes	1975	2	Africa	202	Sub-Saharan Africa	11	Western Africa	204	Sub-Saharan Africa	3265167	676870140.3	207.30031	112.76	18.969999	14.55			Redacted															0.186	1.7111	82.800903	3.0987999	24.2717	15.6483	0.60070002	0.7393	5	25.667	0.033882	105	0.008
BEN	Benin	Lower middle income	Sub-Saharan Africa	Yes	1976	2	Africa	202	Sub-Saharan Africa	11	Western Africa	204	Sub-Saharan Africa	3347169	698408244.4	208.6564	112.76	19.27	14.85			Redacted															0.1839	1.4146	78.999397	3.0962	24.2722	15.6488	0.60909998	0.7246	5	26.1538	0.0408	110	0.008
BEN	Benin	Lower middle income	Sub-Saharan Africa	Yes	1977	2	Africa	202	Sub-Saharan Africa	11	Western Africa	204	Sub-Saharan Africa	3433445	750049739.2	218.45398	112.76	19.57	15.15			Redacted															0.1763	1.336	82.7715	3.0984001	24.2696	17.068701	0.5266	0.754	4.8	26.0363	0.0432	105	0.008
BEN	Benin	Lower middle income	Sub-Saharan Africa	Yes	1978	2	Africa	202	Sub-Saharan Africa	11	Western Africa	204	Sub-Saharan Africa	3523933	928843304.8	263.58142	112.76	19.77	15.35			Redacted															0.1841	1.3853	79.012398	3.0616	24.227301	15.6483	1.3796	0.7411	4.8	26.4183	0.041806	110	0.008
BEN	Benin	Lower middle income	Sub-Saharan Africa	Yes	1979	2	Africa	202	Sub-Saharan Africa	11	Western Africa	204	Sub-Saharan Africa	3618519	1186231265	327.82233	112.76	19.969999	15.55			Redacted															0.186	1.2879	79.060204	3.0706	24.308701	15.6465	0.8671	0.7209	4.8	26.756	0.045	110	0.008
BEN	Benin	Lower middle income	Sub-Saharan Africa	Yes	1980	2	Africa	202	Sub-Saharan Africa	11	Western Africa	204	Sub-Saharan Africa	3717161	1405251547	378.04431	112.76	20.27	15.85			Redacted															0.1812	1.2855	79.012604	3.0288999	24.326599	15.6477	0.84179997	0.7183	4.8	26.723	0.045	110	0.008
BEN	Benin	Lower middle income	Sub-Saharan Africa	Yes	1981	2	Africa	202	Sub-Saharan Africa	11	Western Africa	204	Sub-Saharan Africa	3820126	1291119965	337.97836	112.76	20.57	16.15			Redacted															0.1983	1.2862	79.8974	3.0372	24.2817	15.6487	0.99580002	0.6538	4.8	27.0986	0.045	110	0.008
BEN	Benin	Lower middle income	Sub-Saharan Africa	Yes	1982	2	Africa	202	Sub-Saharan Africa	11	Western Africa	204	Sub-Saharan Africa	3927717	1267778489	322.77747	112.76	20.9	16.4			Redacted															0.2026	1.2881	78.796997	3.0839	24.229401	15.6476	0.9867	0.6495	4.8	27.5681	0.045	110	0.008
BEN	Benin	Lower middle income	Sub-Saharan Africa	Yes	1983	2	Africa	202	Sub-Saharan Africa	11	Western Africa	204	Sub-Saharan Africa	4039940	1095348303	271.12985	112.76	21	16.5			Redacted															0.2264	1.2884001	78.548401	2.9712	24.3307	15.6483	1.885	0.5999	4.8	28.3553	0.045	110	0.008
BEN	Benin	Lower middle income	Sub-Saharan Africa	Yes	1984	2	Africa	202	Sub-Saharan Africa	11	Western Africa	204	Sub-Saharan Africa	4156819	1051133927	252.86978	112.76	21.1	16.6			Redacted															0.18260001	1.2859	79.0439	2.9552	24.3006	14.4439	1.2693	0.7991	5	29.4925	0.045	110	0.008
BEN	Benin	Lower middle income	Sub-Saharan Africa	Yes	1985	2	Africa	202	Sub-Saharan Africa	11	Western Africa	204	Sub-Saharan Africa	4278502	1045712703	244.41093	112.76	21.299999	16.799999			Redacted															0.1733	1.2864	79.440201	2.9886999	24.2836	15.0211	1.308	0.8558	4.8	4.5069	0.045	110	0.008
BEN	Benin	Lower middle income	Sub-Saharan Africa	Yes	1986	2	Africa	202	Sub-Saharan Africa	11	Western Africa	204	Sub-Saharan Africa	4404504	1336102041	303.34903	112.76	21.9	16.9			Redacted															0.17659999	1.2849	77.050499	3.0251	24.2369	14.4432	1.2964	0.8362	4.8	4.5402	0.045	110	0.008
BEN	Benin	Lower middle income	Sub-Saharan Africa	Yes	1987	2	Africa	202	Sub-Saharan Africa	11	Western Africa	204	Sub-Saharan Africa	4535262	1562412030	344.50314	112.76	22	17			Redacted															0.19149999	1.285	76.537003	2.9109001	24.2589	14.4432	1.2438999	0.7251	4.8	4.5691	0.045	110	0.008
BEN	Benin	Lower middle income	Sub-Saharan Africa	Yes	1988	2	Africa	202	Sub-Saharan Africa	11	Western Africa	204	Sub-Saharan Africa	4672844	1620246187	346.73663	112.76	22.1	17.1			Redacted															0.1638	1.2881	78.5028	2.9216001	22.9252	14.4443	0.93580002	0.8347	4.8	4.8044	0.045	110	0.008
BEN	Benin	Lower middle income	Sub-Saharan Africa	Yes	1989	2	Africa	202	Sub-Saharan Africa	11	Western Africa	204	Sub-Saharan Africa	4820020	1502294411	311.67804	112.76	22.200001	17.200001			Redacted															0.1564	1.2855	76.976196	3.132	23.518801	14.4427	0.8362	0.8537	4.8	5.1195	0.045	110	0.008
BEN	Benin	Lower middle income	Sub-Saharan Africa	Yes	1990	2	Africa	202	Sub-Saharan Africa	11	Western Africa	204	Sub-Saharan Africa	4978489	1959965244	393.68677	112.76	22.700001	17.200001			Redacted														18845.945	0.17389999	1.2831	80.4944	3.0276	24.2442	14.4429	1.1565	0.8479	4.8802	5.1456	0.045	110	0.008
BEN	Benin	Lower middle income	Sub-Saharan Africa	Yes	1991	2	Africa	202	Sub-Saharan Africa	11	Western Africa	204	Sub-Saharan Africa	5149496	1986437860	385.75385	112.76	22.799999	17.299999			Redacted														19016.588	0.16599999	13.4762	66.232803	0.4156	22.656	8.4470997	1.2016	0.8786	6.6085	5.2469	0.004296	110	0.008
BEN	Benin	Lower middle income	Sub-Saharan Africa	Yes	1992	2	Africa	202	Sub-Saharan Africa	11	Western Africa	204	Sub-Saharan Africa	5331805	1695315306	317.96274	112.76	22.950001	17.450001			Redacted														19106.311	0.1664	13.4394	66.370697	0.45410001	21.935301	8.4946003	1.3112	0.9134	6.4675	5.2404	0.004306	110	0.008
BEN	Benin	Lower middle income	Sub-Saharan Africa	Yes	1993	2	Africa	202	Sub-Saharan Africa	11	Western Africa	204	Sub-Saharan Africa	5521761	2274557914	411.92618	112.76	23.200001	17.700001			Redacted														19153.873	0.1733	13.3518	66.759102	0.3874	22.106899	8.4934998	1.5077	0.9192	6.3264	5.2907	0.004333	110	0.008
BEN	Benin	Lower middle income	Sub-Saharan Africa	Yes	1994	2	Africa	202	Sub-Saharan Africa	11	Western Africa	204	Sub-Saharan Africa	5714215	1598075932	279.66675	112.76	24	18.5			Redacted														19500.688	0.1673	13.4967	70.618599	0.39019999	21.0846	8.6147003	1.1787	0.9569	6.1847	5.3366	0.004286	110	0.008
BEN	Benin	Lower middle income	Sub-Saharan Africa	Yes	1995	2	Africa	202	Sub-Saharan Africa	11	Western Africa	204	Sub-Saharan Africa	5905552	2169627251	367.38773	112.76	25.200001	19.700001			Redacted														19268.463	0.1732	13.4522	67.084198	0.3928	20.4918	8.4452	1.3812	1.0865	6.0409	5.4972	0.004304	110	0.008
BEN	Benin	Lower middle income	Sub-Saharan Africa	Yes	1996	2	Africa	202	Sub-Saharan Africa	11	Western Africa	204	Sub-Saharan Africa	6094272	2361116588	387.4321	112.76	27.1	21.6			Redacted														20381.143	0.18359999	13.4256	80.466499	0.1849	19.518999	8.6238003	1.1674	1.0096	5.8984	6.8987	0.00431	110	0.008
BEN	Benin	Lower middle income	Sub-Saharan Africa	Yes	1997	2	Africa	202	Sub-Saharan Africa	11	Western Africa	204	Sub-Saharan Africa	6281644	2268301538	361.09998	112.76	28.9	23.4			Redacted														20491.502	0.178	13.5114	80.270103	0.38139999	19.989201	8.658	1.2051001	1.117	5.7557	6.1456	0.004286	110	0.008
BEN	Benin	Lower middle income	Sub-Saharan Africa	Yes	1998	2	Africa	202	Sub-Saharan Africa	11	Western Africa	204	Sub-Saharan Africa	6470275	2455092582	379.44177	112.76	30.5	25			Redacted														21210.5	0.1744	13.4486	66.6436	0.3951	20.0826	8.6768999	0.90240002	1.0559	5.6132	5.7264	0.004302	110	0.008
BEN	Benin	Lower middle income	Sub-Saharan Africa	Yes	1999	2	Africa	202	Sub-Saharan Africa	11	Western Africa	204	Sub-Saharan Africa	6664102	3677394292	551.82141	112.76	31.1	25.6			Redacted														20943.85	0.2087	13.5574	73.357697	0.38659999	20.144501	8.7254	1.4969	1.1626	5.4712	6.6986	0.00427	110	0.008
BEN	Benin	Lower middle income	Sub-Saharan Africa	Yes	2000	2	Africa	202	Sub-Saharan Africa	11	Western Africa	204	Sub-Saharan Africa	6865946	3519991326	512.67389	112.76	31.950001	26.450001			Redacted														21482.035	0.1635	13.5026	58.898899	0.36849999	17.2556	9.1152	0.76020002	1.1021	5.3289	5.9897	0.004286	156.9	0.008
BEN	Benin	Lower middle income	Sub-Saharan Africa	Yes	2001	2	Africa	202	Sub-Saharan Africa	11	Western Africa	204	Sub-Saharan Africa	7076728	3666222600	518.06744	112.76	32.650002	27.15			Redacted					17.2									16076.389	0.1698	13.4559	57.673901	1.0359	19.368099	9.1153002	0.75389999	1.0693	5.1864	6.0852	0.004301	161.1	0.0055
BEN	Benin	Lower middle income	Sub-Saharan Africa	Yes	2002	2	Africa	202	Sub-Saharan Africa	11	Western Africa	204	Sub-Saharan Africa	7295400	4194342849	574.92981	112.76	33.650002	28.15			Redacted					15.5									16758.357	0.17900001	13.4416	57.659199	1.0143	20.1646	9.1154003	0.8222	1.1311	5.0455	7.2121	0.004305	156.5	0.0055
BEN	Benin	Lower middle income	Sub-Saharan Africa	Yes	2003	2	Africa	202	Sub-Saharan Africa	11	Western Africa	204	Sub-Saharan Africa	7520556	5349258334	711.28497	112.76	34.669998	29.17			Redacted					13.7									16466.322	0.1285	13.4373	57.551399	0.72850001	18.7941	9.1152	0.46650001	1.1487	4.902	7.0441	0.004307	159.6	0.0055
BEN	Benin	Lower middle income	Sub-Saharan Africa	Yes	2004	2	Africa	202	Sub-Saharan Africa	11	Western Africa	204	Sub-Saharan Africa	7750003	6190270756	798.74432	112.76	34.669998	29.17			Redacted					13.2									16410.838	0.12720001	13.5017	57.551601	0.9138	19.4891	9.1148996	0.3987	1.146	4.7376	7.4177	0.004286	162.5	0.0055
BEN	Benin	Lower middle income	Sub-Saharan Africa	Yes	2005	2	Africa	202	Sub-Saharan Africa	11	Western Africa	204	Sub-Saharan Africa	7982223	6567654494	822.78516	112.76	34.84	29.34			Redacted					12									17482.117	0.12980001	13.4877	55.777	0.8369	20.361099	9.1149998	0.38890001	1.1364	4.961	7.7721	0.00429	169.4	0.0055
BEN	Benin	Lower middle income	Sub-Saharan Africa	Yes	2006	2	Africa	202	Sub-Saharan Africa	11	Western Africa	204	Sub-Saharan Africa	8216893	7034111651	856.05493	112.76	33.400002	27.9			Redacted					11									17119.887	0.1248	13.4543	57.688702	1.1442	20.108999	9.1154003	0.4337	1.1905	4.8221	7.8783	0.004301	168.1	0.0055
BEN	Benin	Lower middle income	Sub-Saharan Africa	Yes	2007	2	Africa	202	Sub-Saharan Africa	11	Western Africa	204	Sub-Saharan Africa	8454790	8169048690	966.20361	112.76	33.5	28			Redacted					10.1									17347.137	0.1208	13.4068	57.689301	1.1156	20.1387	9.1153002	0.39750001	1.286	4.902	7.9512	0.004317	171.3	0.0055
BEN	Benin	Lower middle income	Sub-Saharan Africa	Yes	2008	2	Africa	202	Sub-Saharan Africa	11	Western Africa	204	Sub-Saharan Africa	8696915	9787735426	1125.4261	112.76	35.5	30			Redacted					9									17037.752	0.13259999	13.4029	57.567699	1.2609	20.073601	9.1153002	0.32659999	1.1587	4.3393	7.8369	0.00432	175	0.0055
BEN	Benin	Lower middle income	Sub-Saharan Africa	Yes	2009	2	Africa	202	Sub-Saharan Africa	11	Western Africa	204	Sub-Saharan Africa	8944713	9738626993	1088.7579	112.76	36.5	31			Redacted					8.8									17311.299	0.12630001	13.4698	57.688599	1.2526	20.2675	9.1150999	0.32620001	1.4235	4.0694	9.2146	0.004296	178.1	0.0055
BEN	Benin	Lower middle income	Sub-Saharan Africa	Yes	2010	2	Africa	202	Sub-Saharan Africa	11	Western Africa	204	Sub-Saharan Africa	9199254	9535344283	1036.5345	112.76	36.5	31	124.21918	89.479454	Redacted					8.2									17440.244	0.154	7.7701998	57.688702	1.3084	20.235001	9.1150999	0.48359999	1.2006	3.8064	9.4903	0.007448	181.7	0.0055
BEN	Benin	Lower middle income	Sub-Saharan Africa	Yes	2011	2	Africa	202	Sub-Saharan Africa	11	Western Africa	204	Sub-Saharan Africa	9460829	10693321954	1130.2732	112.76	36.5	31	121.20548	82	Redacted					7.9									17513.605	0.1215	7.4309001	57.689301	1.1818	20.2941	9.1153002	0.2947	1.5178	3.5414	8.7364	0.007789	185.5	0.0055
BEN	Benin	Lower middle income	Sub-Saharan Africa	Yes	2012	2	Africa	202	Sub-Saharan Africa	11	Western Africa	204	Sub-Saharan Africa	9729254	11141358945	1145.1401	112.76	37.5	32	166.43835	126.10959	Redacted					7.6							28.7142	52.58765	17461.844	0.1375	7.0983	57.690899	1.1704	20.037901	9.1149998	0.36230001	1.3732	2.8	11.2191	0.008154	189.4	0.0055
BEN	Benin	Lower middle income	Sub-Saharan Africa	Yes	2013	2	Africa	202	Sub-Saharan Africa	11	Western Africa	204	Sub-Saharan Africa	10004594	12517845732	1251.2097	112.76	39.5	34	174.57535	111.17809	Redacted					7.5									17643.523	0.1303	6.7758999	57.6889	1.1543	20.6147	9.1197004	0.33590001	1.4796	2.3082	11.8562	0.00854	193.5	0.0055
BEN	Benin	Lower middle income	Sub-Saharan Africa	Yes	2014	2	Africa	202	Sub-Saharan Africa	11	Western Africa	204	Sub-Saharan Africa	10286839	13284528654	1291.4102	112.76	39.5	34	123.99999	165.89041	Redacted					7.4							21.35285	54.71129	17583.141	0.14049999	6.4716001	57.737999	1.1402	20.285101	9.1149998	0.3973	1.4603	1.8164	8.6599	0.008944	192.5	0.0055
BEN	Benin	Lower middle income	Sub-Saharan Africa	Yes	2015	2	Africa	202	Sub-Saharan Africa	11	Western Africa	204	Sub-Saharan Africa	10575962	11388160958	1076.7968	112.76	39.5	34	107.9726	161.61644	Redacted		55			7.3									17653.727	0.1241	6.5577998	57.688599	0.81919998	20.139	9.1156998	0.3387	1.3367	2.4814	7.5213	0.008824	196.6	0.0055
BEN	Benin	Lower middle income	Sub-Saharan Africa	Yes	2016	2	Africa	202	Sub-Saharan Africa	11	Western Africa	204	Sub-Saharan Africa	10872072	11821066153	1087.2874	112.76	39.5	34	119.72603	173.75342	Redacted		63.799999			7.6									18173.166	0.13950001	6.2967	57.6884	1.135	20.722099	9.1154003	0.361	1.4559	2.2969	8.5921	0.009191	199.9	0.0055
BEN	Benin	Lower middle income	Sub-Saharan Africa	Yes	2017	2	Africa	202	Sub-Saharan Africa	11	Western Africa	204	Sub-Saharan Africa	11175192	12701654743	1136.5939	112.76	39.5	34	135.34247	151.61644	Redacted		66.300003	3.55	90.699997	7.9									18165.838	0.1215	6.3877001	57.688999	1.1372	20.798599	9.1152	0.30410001	1.4054	2.239	9.2362	0.00906	204.1	0.0055
BEN	Benin	Lower middle income	Sub-Saharan Africa	Yes	2018	2	Africa	202	Sub-Saharan Africa	11	Western Africa	204	Sub-Saharan Africa	11485035	14262407011	1241.8253	112.76	39.5	34	128.9315	134.95889	Redacted		65.599998	3.6700001	87.099998	8.1							25.88009	54.10048	18718.09	0.1779	6.4868002	57.6894	1.1439	20.848101	9.1154003	0.4147	1.4285	2.3331	9.6545	0.008922	208.5	0.0055
BEN	Benin	Lower middle income	Sub-Saharan Africa	Yes	2019	2	Africa	202	Sub-Saharan Africa	11	Western Africa	204	Sub-Saharan Africa	11801151	14391686633	1219.5155	112.76	39.5	34	120	149.17809	Redacted		65.699997	3.664	82.900002	7.7									19035.789	0.2367	6.4766998	57.688801	1.1495	20.8808	9.1150999	0.45300001	1.2383	2.2888	9.2984	0.008937	211.9	0.0055
BEN	Benin	Lower middle income	Sub-Saharan Africa	Yes	2020	2	Africa	202	Sub-Saharan Africa	11	Western Africa	204	Sub-Saharan Africa	12123198	15651545332	1291.041	112.76	39.5	34			Redacted		67.900002	3.707	82.900002	7.4									18965.801	0.1964	6.2837	57.6889	1.1513	20.9034	9.1152	0.40799999	1.4328	2.2858	10.5657	0.009208	213.2	0.0055
BEN	Benin	Lower middle income	Sub-Saharan Africa	Yes	2021	2	Africa	202	Sub-Saharan Africa	11	Western Africa	204	Sub-Saharan Africa	12451031	17785640079	1428.4471						Redacted						20.89	2.88	1.24	15.43	10.84	42.07
BEN	Benin	Lower middle income	Sub-Saharan Africa	Yes	2022	2	Africa	202	Sub-Saharan Africa	11	Western Africa	204	Sub-Saharan Africa									Redacted
BTN	Bhutan	Lower middle income	South Asia	Yes	1960	142	Asia	34	Southern Asia			64	Southern Asia	223284								Redacted
BTN	Bhutan	Lower middle income	South Asia	Yes	1961	142	Asia	34	Southern Asia			64	Southern Asia	228849			46.723	3.6099999	1.13			Redacted															0.1159	2.5250001	54.0285	1.1411999	9.3389997	8.0324001	1.7251	1.4408	4.0506	3.6566	0.02	85	0.007
BTN	Bhutan	Lower middle income	South Asia	Yes	1962	142	Asia	34	Southern Asia			64	Southern Asia	234552			46.723	3.6300001	1.13			Redacted															0.1155	2.3821001	49.3857	1.0947	9.3979998	8.033	1.7253	1.44	4.0741	3.6667	0.02	85	0.007
BTN	Bhutan	Lower middle income	South Asia	Yes	1963	142	Asia	34	Southern Asia			64	Southern Asia	240529			46.723	3.6300001	1.13			Redacted															0.1152	2.5618	45.9799	1.0483	9.4687004	8.0324001	1.7257	1.4388	4.0476	3.6604	0.02	85	0.007
BTN	Bhutan	Lower middle income	South Asia	Yes	1964	142	Asia	34	Southern Asia			64	Southern Asia	246961			46.723	3.6500001	1.13			Redacted															0.1152	2.5618	45.976799	1.006	9.4791002	8.0328999	1.7253	1.4394	4.0698	3.6944	0.02	85	0.007
BTN	Bhutan	Lower middle income	South Asia	Yes	1965	142	Asia	34	Southern Asia			64	Southern Asia	253993			46.723	3.6600001	1.14			Redacted															0.115	2.5618	45.813202	1.4474	9.5904999	8.0333996	1.7256	1.4375	4.0909	3.6937	0.02	85	0.007
BTN	Bhutan	Lower middle income	South Asia	Yes	1966	142	Asia	34	Southern Asia			64	Southern Asia	261664			46.723	3.6800001	1.14			Redacted															0.1159	2.5618	46.409302	1.3799	9.6559	8.0328999	1.7253	1.4377	4.0217	3.7018	0.02	85	0.007
BTN	Bhutan	Lower middle income	South Asia	Yes	1967	142	Asia	34	Southern Asia			64	Southern Asia	269944			46.723	3.6800001	1.14			Redacted															0.1154	2.4719	45.9972	1.308	9.7198	8.0333996	1.7249	1.4351	4.086	3.7009	0.02	85	0.007
BTN	Bhutan	Lower middle income	South Asia	Yes	1968	142	Asia	34	Southern Asia			64	Southern Asia	278731			46.723	3.7	1.15			Redacted															0.1159	2.4719	46.242599	1.2557	9.8149004	8.0324001	1.7247	1.4327	4.0625	3.7	0.02	85	0.007
BTN	Bhutan	Lower middle income	South Asia	Yes	1969	142	Asia	34	Southern Asia			64	Southern Asia	287886			46.723	3.7	1.15			Redacted															0.1162	2.4293001	45.715099	1.1959	9.2950001	8.0341997	1.7255	1.4352	4.0816	3.7073	0.02	85	0.007
BTN	Bhutan	Lower middle income	South Asia	Yes	1970	142	Asia	34	Southern Asia			64	Southern Asia	297307			46.723	3.8199999	1.25			Redacted															0.1154	2.3483	45.629398	1.1313	9.2180004	8.0333004	1.7252001	1.4367	4.1	3.736	0.02	85	0.007
BTN	Bhutan	Lower middle income	South Asia	Yes	1971	142	Asia	34	Southern Asia			64	Southern Asia	306957			46.723	3.8199999	1.25			Redacted															0.1159	2.3483	45.669601	1.0733	9.1801996	8.0324001	1.725	1.437	4.0777	3.7054	0.02	85	0.007
BTN	Bhutan	Lower middle income	South Asia	Yes	1972	142	Asia	34	Southern Asia			64	Southern Asia	316822			46.723	3.8499999	1.26			Redacted															0.1155	2.3483	45.699902	1.318	9.1428003	8.0327997	1.7252001	1.441	4.0566	3.7481	0.02	85	0.007
BTN	Bhutan	Lower middle income	South Asia	Yes	1973	142	Asia	34	Southern Asia			64	Southern Asia	326986			46.723	3.8499999	1.26			Redacted															0.116	2.3483	46.365501	1.5319999	8.5275002	8.0337	1.725	1.4397	4.0741	3.7463	0.02	85	0.007
BTN	Bhutan	Lower middle income	South Asia	Yes	1974	142	Asia	34	Southern Asia			64	Southern Asia	337491			46.723	3.9200001	1.3099999			Redacted															0.1167	2.3483	46.270699	1.4457	7.8059001	8.0327997	1.7257	1.4426	4.0909	3.7584	0.02	85	0.007
BTN	Bhutan	Lower middle income	South Asia	Yes	1975	142	Asia	34	Southern Asia			64	Southern Asia	348395			46.723	3.9200001	1.3099999			Redacted															0.117	2.6006999	45.924801	1.2911	7.7009001	8.0327997	1.7262	1.4479	4.0708	3.7597	0.02	85	0.007
BTN	Bhutan	Lower middle income	South Asia	Yes	1976	142	Asia	34	Southern Asia			64	Southern Asia	359721			46.723	3.98	1.37			Redacted															0.1175	2.7125001	45.3382	1.3654	7.6833	8.0324001	1.7259001	1.4389	4.0517	3.7605	0.02	85	0.007
BTN	Bhutan	Lower middle income	South Asia	Yes	1977	142	Asia	34	Southern Asia			64	Southern Asia	371424			46.723	4	1.37			Redacted															0.1166	2.5882001	45.5107	1.6101	7.6324	8.0339003	1.7256	1.4444	4.0678	3.7793	0.02	85	0.007
BTN	Bhutan	Lower middle income	South Asia	Yes	1978	142	Asia	34	Southern Asia			64	Southern Asia	383324			46.723	4	1.37			Redacted															0.117	2.5882001	45.444	1.4903001	7.6785998	8.0327997	1.7259001	1.4433	4.0984	3.7981	0.02	85	0.007
BTN	Bhutan	Lower middle income	South Asia	Yes	1979	142	Asia	34	Southern Asia			64	Southern Asia	395192			46.723	4.0500002	1.42			Redacted															0.1169	2.5545001	45.973301	1.3786	7.5639	8.0331001	1.726	1.4342	4.0976	3.8076	0.02	85	0.007
BTN	Bhutan	Lower middle income	South Asia	Yes	1980	142	Asia	34	Southern Asia			64	Southern Asia	406883	128717410.9	316.34995	46.723	4.1300001	1.48			Redacted															0.1167	2.5283	46.051998	1.2725	5.9310002	8.0331001	1.7257	1.425	4.0968	3.8396	0.02	85	0.007
BTN	Bhutan	Lower middle income	South Asia	Yes	1981	142	Asia	34	Southern Asia			64	Southern Asia	418107	139150441.3	332.81061	46.723	4.1300001	1.48			Redacted															0.1149	2.5295	44.486401	1.1816	7.6096001	8.0331001	1.6851	1.4577	4.129	3.8961	0.02	85	0.007
BTN	Bhutan	Lower middle income	South Asia	Yes	1982	142	Asia	34	Southern Asia			64	Southern Asia	428938	141366534.5	329.57336	46.723	4.1799998	1.53			Redacted															0.1152	2.5962999	45.8382	0.85219997	7.6160002	8.0326004	1.7115	1.4453	4.1231	3.9532	0.02	85	0.007
BTN	Bhutan	Lower middle income	South Asia	Yes	1983	142	Asia	34	Southern Asia			64	Southern Asia	439823	156687192.1	356.25058	46.723	4.3000002	1.63			Redacted															0.1159	2.6809001	46.803902	0.82380003	7.3041	8.0324001	1.7263	1.429	4.1176	3.9641	0.02	85	0.007
BTN	Bhutan	Lower middle income	South Asia	Yes	1984	142	Asia	34	Southern Asia			64	Southern Asia	451471	160459970.5	355.41589	46.723	4.4400001	1.64			Redacted															0.1163	2.4814	47.922298	1.0214	7.1992998	8.0326996	1.604	1.4423	4.927	4.6965	0.02	85	0.007
BTN	Bhutan	Lower middle income	South Asia	Yes	1985	142	Asia	34	Southern Asia			64	Southern Asia	464264	163272314.8	351.6799	46.723	4.4400001	1.64			Redacted															0.1179	2.5692	48.951599	0.96130002	7.3144999	8.0326996	1.7801	1.3861	4.3333	3.95	0.02	85	0.007
BTN	Bhutan	Lower middle income	South Asia	Yes	1986	142	Asia	34	Southern Asia			64	Southern Asia	478683	191230747.1	399.4935	46.723	4.4400001	1.64			Redacted															0.118	2.5862	48.4687	1.1404999	9.7201996	8.0331001	1.9131	1.3719	4.1538	3.7931	0.02	85	0.007
BTN	Bhutan	Lower middle income	South Asia	Yes	1987	142	Asia	34	Southern Asia			64	Southern Asia	494313	242770861.6	491.12781	46.723	4.6500001	1.65			Redacted															0.1436	2.5007	49.212502	1.2336	8.0474005	8.0324001	1.9591	1.1819	6.6375	5.767	0.02	85	0.007
BTN	Bhutan	Lower middle income	South Asia	Yes	1988	142	Asia	34	Southern Asia			64	Southern Asia	509532	272241005.2	534.2962	46.723	4.5999999	1.6			Redacted															0.1661	2.5060999	49.348499	1.2805001	7.2420998	8.0326996	2.0746	1.0197	6.75	5.8641	0.02	85	0.007
BTN	Bhutan	Lower middle income	South Asia	Yes	1989	142	Asia	34	Southern Asia			64	Southern Asia	522173	264725207	506.96838	46.723	4.52	1.52			Redacted															0.1662	2.5250001	45.810699	0.91900003	6.9475002	8.0333004	2.0790999	1.0152	6.6265	5.7477	0.02	85	0.007
BTN	Bhutan	Lower middle income	South Asia	Yes	1990	142	Asia	34	Southern Asia			64	Southern Asia	530801	287658184	541.93225	46.723	4.54	1.54			Redacted														794.38361	0.1399	2.5416	42.710899	0.9339	6.3337002	8.0326996	1.6474	1.2798	6.869	5.9066	0.02	85	0.007
BTN	Bhutan	Lower middle income	South Asia	Yes	1991	142	Asia	34	Southern Asia			64	Southern Asia	534637	240319995.6	449.50125	46.723	5.04	1.54			Redacted														801.57928	0.1383	2.5532999	28.663099	0.27489999	5.2150002	1.4921	2.8301001	1.0274	6.8297	5.8567	0.02	103	0.005486
BTN	Bhutan	Lower middle income	South Asia	Yes	1992	142	Asia	34	Southern Asia			64	Southern Asia	534525	240215763.9	449.40042	46.723	5.04	1.54			Redacted														762.6217	0.1374	1.4852999	25.077101	0.76779997	4.5548	1.492	2.6077001	1.0636	6.8626	5.8449	0.034	103	0.005498
BTN	Bhutan	Lower middle income	South Asia	Yes	1993	142	Asia	34	Southern Asia			64	Southern Asia	532590	225998091.2	424.33783	46.723	5.0500002	1.55			Redacted														763.2381	0.12909999	1.6023	24.503799	0.87089998	4.5261998	1.4919	2.3831999	1.1642	6.8639	5.8062	0.031818	103	0.0055
BTN	Bhutan	Lower middle income	South Asia	Yes	1994	142	Asia	34	Southern Asia			64	Southern Asia	531905	258985597.7	486.90198	39.799999	5.0900002	1.59			Redacted														765.01892	0.1198	1.7128	23.998199	0.99529999	4.5475998	1.4917001	2.1382	1.2811	6.9279	5.7272	0.031304	103	0.005498
BTN	Bhutan	Lower middle income	South Asia	Yes	1995	142	Asia	34	Southern Asia			64	Southern Asia	534629	290464801.1	543.30164	39.799999	5.6500001	1.65			Redacted														837.89282	0.1143	1.8173	25.670099	0.91049999	4.4791999	1.4908	2.0634999	1.3658	6.9589	5.6874	0.028462	103	0.005507
BTN	Bhutan	Lower middle income	South Asia	Yes	1996	142	Asia	34	Southern Asia			64	Southern Asia	541471	303435517.9	560.39105	39.799999	5.6999998	1.7			Redacted														835.34619	0.1061	1.8135	22.7693	0.9774	4.6746001	1.4909	2.0827999	1.4675	6.9904	5.5673	0.027642	103	0.00548
BTN	Bhutan	Lower middle income	South Asia	Yes	1997	142	Asia	34	Southern Asia			64	Southern Asia	551713	352260952.9	638.48584	39.799999	5.7199998	1.72			Redacted														842.2868	0.103	1.5282	26.2677	0.93010002	4.2793999	1.4908	1.9974999	1.541	7.0249	5.4916	0.033846	103	0.005503
BTN	Bhutan	Lower middle income	South Asia	Yes	1998	142	Asia	34	Southern Asia			64	Southern Asia	564378	363452787.2	643.98822	39.799999	5.7199998	1.72			Redacted														837.79858	0.1019	2.5250001	27.566099	0.26159999	4.2933002	1.4905	1.9151	1.5595	7.0591	5.2732	0.02	103	0.005504
BTN	Bhutan	Lower middle income	South Asia	Yes	1999	142	Asia	34	Southern Asia			64	Southern Asia	577886	399268801.7	690.91272	39.799999	5.7199998	1.72			Redacted														880.95612	0.1057	2.4956	27.186001	1.3667001	4.3084998	1.49	1.8496	1.5067	7.8616	6.443	0.02	103	0.005495
BTN	Bhutan	Lower middle income	South Asia	Yes	2000	142	Asia	34	Southern Asia			64	Southern Asia	591014	424464089.9	718.19635	39.799999	5.7800002	1.73			Redacted	28.71132217													830.01379	0.1084	1.9492	29.580799	1.2728	3.9024	1.4901	2.0185001	1.4379	7.7013	6.4478	0.024828	103	0.005507
BTN	Bhutan	Lower middle income	South Asia	Yes	2001	142	Asia	34	Southern Asia			64	Southern Asia	603643	461444513.7	764.4328	39.799999	5.79	1.74			Redacted	29.25476335													763.38098	0.1085	2.5416	27.788	1.0386	3.8447001	1.4904	1.9780999	1.4494	7.8931	7.0182	0.02	103	0.005506
BTN	Bhutan	Lower middle income	South Asia	Yes	2002	142	Asia	34	Southern Asia			64	Southern Asia	616025	520849551.5	845.50067	39.799999	5.8000002	1.75			Redacted	29.79854331													772.79828	0.12970001	2.4814	26.4991	1.8391	3.7762001	1.4897	1.7343	1.549	7.9879	7.5609	0.02	103	0.0055
BTN	Bhutan	Lower middle income	South Asia	Yes	2003	142	Asia	34	Southern Asia			64	Southern Asia	627840	604041957.9	962.0954	39.799999	5.8299999	1.76			Redacted	30.34238931													772.6825	0.1179	2.5692	26.984501	1.6796	4.2396002	1.49	1.5204	1.7913	7.9358	7.6515	0.02	103	0.005493
BTN	Bhutan	Lower middle income	South Asia	Yes	2004	142	Asia	34	Southern Asia			64	Southern Asia	638809	682523857	1068.4318	38.117001	5.8400002	1.77			Redacted	30.8862829													777.7348	0.080499999	2.9238	27.414499	1.3072	3.846	1.4897	1.2148	2.9952	8.1521	6.6249	0.016552	103	0.005495
BTN	Bhutan	Lower middle income	South Asia	Yes	2005	142	Asia	34	Southern Asia			64	Southern Asia	648744	796938120.2	1228.4324	38.117001	5.9299998	1.86			Redacted	31.41844539													874.10651	0.088799998	2.9238	31.658199	1.3753999	4.5327001	1.4887	1.2979	2.3349	7.965	5.2808	0.016552	103	0.005509
BTN	Bhutan	Lower middle income	South Asia	Yes	2006	142	Asia	34	Southern Asia			64	Southern Asia	657404	874989895.6	1330.9774	38.117001	5.77	1.7			Redacted	31.84878399													862.6524	0.092200004	2.8115001	29.259199	1.4088	3.3285999	1.4886	1.271	2.1997	7.9666	6.1664	0.017808	103	0.005514
BTN	Bhutan	Lower middle income	South Asia	Yes	2007	142	Asia	34	Southern Asia			64	Southern Asia	664873	1168308517	1757.1906	38.117001	5.6300001	1.5599999			Redacted	32.27668316													885.51923	0.099799998	2.7795	30.448299	1.4088	3.4958999	1.4885	1.2903	1.9992	8.3125	6.1379	0.018014	103	0.005514
BTN	Bhutan	Lower middle income	South Asia	Yes	2008	142	Asia	34	Southern Asia			64	Southern Asia	671611	1227808791	1828.1547	38.117001	5.2129998	1.143			Redacted	32.70204262													778.0564	0.097800002	2.4463999	30.4666	1.1216	3.2175	1.4888999	0.88639998	2.7415	6.1548	4.5135	0.020444	103	0.005514
BTN	Bhutan	Lower middle income	South Asia	Yes	2009	142	Asia	34	Southern Asia			64	Southern Asia	678329	1234014292	1819.1973	38.117001	5.1999998	1.13			Redacted	33.12405492													831.24701	0.1225	1.2532001	32.006001	1.4225	2.8041	1.4886	1.2528	2.1604	7.7493	5.6815	0.040563	103	0.005514
BTN	Bhutan	Lower middle income	South Asia	Yes	2010	142	Asia	34	Southern Asia			64	Southern Asia	685502	1547991318	2258.1865	38.117001	5.1999998	1.13			Redacted	33.54312059													836.36359	0.1005	0.98930001	32.729198	1.6989	2.4639001	1.4884	1.117	2.4691	8.4227	7.2289	0.050318	103	0.005542
BTN	Bhutan	Lower middle income	South Asia	Yes	2011	142	Asia	34	Southern Asia			64	Southern Asia	693297	1777101317	2563.2612	38.117001	5.1959996	1.1259999			Redacted	33.95914771													848.97583	0.090599999	0.91960001	32.404202	0.48969999	3.0153999	1.4883	1.0846	2.8017	7.981	6.746	0.055368	103	0.006998
BTN	Bhutan	Lower middle income	South Asia	Yes	2012	142	Asia	34	Southern Asia			64	Southern Asia	701582	1781281282	2538.9495	38.117001	5.1959996	1.1259999			Redacted	34.36864461													877.59528	0.091499999	0.91430002	32.918098	1.7801	3.5969	1.488	0.95700002	2.9442	8.1124	6.2573	0.054688	103	0.006991
BTN	Bhutan	Lower middle income	South Asia	Yes	2013	142	Asia	34	Southern Asia			64	Southern Asia	710235	1756215665	2472.7249	38.117001	5.1959996	1.1259999			Redacted	34.77122369													828.20032	0.095600002	0.93629998	33.833199	0.3802	3.1099	1.4878	0.95469999	2.9417	8.1483	7.1668	0.0545	103	0.007
BTN	Bhutan	Lower middle income	South Asia	Yes	2014	142	Asia	34	Southern Asia			64	Southern Asia	719053	1907090813	2652.2256	38.117001	5.2559996	1.1259999			Redacted	35.16674204													794.95911	0.091200002	1.6275001	29.935801	0.59350002	2.7763	1.4876	0.93959999	3.1299	8.0912	7.7709	0.030667	103	0.009434
BTN	Bhutan	Lower middle income	South Asia	Yes	2015	142	Asia	34	Southern Asia			64	Southern Asia	727885	2003598213	2752.6301	38.117001	5.2559996	1.1259999			Redacted	35.5552871											15.50018	60.93697	787.25952	0.0854	1.0268	33.4104	0.21789999	2.6677999	1.488	0.88270003	3.4757	7.8214	8.2039	0.048912	103	0.015057
BTN	Bhutan	Lower middle income	South Asia	Yes	2016	142	Asia	34	Southern Asia			64	Southern Asia	736706	2158972129	2930.575	38.143997	5.1900001	1.0599999			Redacted	35.8916993													781.9671	0.084899999	1.0298001	33.674099	0.45390001	2.5229001	1.4878	0.91219997	3.3734	8.1891	8.5504	0.04892	103	0.010432
BTN	Bhutan	Lower middle income	South Asia	Yes	2017	142	Asia	34	Southern Asia			64	Southern Asia	745563	2450364928	3286.5967	38.143997	5.1300001	1			Redacted	36.1630326		4.3829999	57.599998										781.95892	0.0832	1.0259	34.109501	0.2202	2.2946999	1.4875	0.87040001	3.413	8.3647	9.0145	0.04933	103	0.013625
BTN	Bhutan	Lower middle income	South Asia	Yes	2018	142	Asia	34	Southern Asia			64	Southern Asia	754396	2446866405	3243.4775	38.139999	5.1300001	1			Redacted	36.32677797		4.5869999	52.200001										759.17963	0.1086	0.88380003	34.501801	0.86210001	2.4907999	1.4875	0.84429997	3.417	8.0426	8.2648	0.057143	103	0.010494
BTN	Bhutan	Lower middle income	South Asia	Yes	2019	142	Asia	34	Southern Asia			64	Southern Asia	763094	2535657069	3322.8633	38.139999	5.1300001	1			Redacted	36.48847773		4.7119999	50										766.70898	0.1	0.97289997	35.009602	0.51660001	2.1810999	1.4871	0.87419999	3.0821	7.7663	8.3354	0.051805	103	0.009359
BTN	Bhutan	Lower middle income	South Asia	Yes	2020	142	Asia	34	Southern Asia			64	Southern Asia	771612	2315436303	3000.7781	38.139999	5.1300001	1			Redacted	36.64769794		5.0289998	53										742.45581	0.096100003	0.95609999	35.168098	0.092799999	2.4356	1.4872	0.8355	3.4415	7.9487	8.2566	0.052776	103	0.010492
BTN	Bhutan	Lower middle income	South Asia	Yes	2021	142	Asia	34	Southern Asia			64	Southern Asia	779900								Redacted
BTN	Bhutan	Lower middle income	South Asia	Yes	2022	142	Asia	34	Southern Asia			64	Southern Asia									Redacted
BOL	Bolivia (Plurinational State of)	Lower middle income	Latin America & Caribbean	Yes	1960	19	Americas	419	Latin America and the Caribbean	5	South America	68	Latin America & Caribbean	3656961	373879363.6	102.23772						Redacted
BOL	Bolivia (Plurinational State of)	Lower middle income	Latin America & Caribbean	Yes	1961	19	Americas	419	Latin America and the Caribbean	5	South America	68	Latin America & Caribbean	3728954	406684585.7	109.0613	1083.3	300.42001	14.42			Redacted															0.1295	1.0122	95.598701	2.0232999	7.0595999	2.0077	1.5053	0.9543	8.1395	10.3273	0.052991	154.1	0.011
BOL	Bolivia (Plurinational State of)	Lower middle income	Latin America & Caribbean	Yes	1962	19	Americas	419	Latin America and the Caribbean	5	South America	68	Latin America & Caribbean	3802996	444665186.4	116.92496	1083.3	299.42001	14.42			Redacted															0.131	1.0082999	90.563797	2.0366001	7.0602999	1.9777	1.5066	0.9465	8.022	10.4759	0.052988	154.5	0.011
BOL	Bolivia (Plurinational State of)	Lower middle income	Latin America & Caribbean	Yes	1963	19	Americas	419	Latin America and the Caribbean	5	South America	68	Latin America & Caribbean	3879191	478805990.1	123.42934	1083.3	298.07001	14.42			Redacted															0.13169999	1.0089	92.746498	2.0313001	7.0548	1.9479001	1.4723001	0.9455	8.0645	11.2964	0.052995	154.3	0.011111
BOL	Bolivia (Plurinational State of)	Lower middle income	Latin America & Caribbean	Yes	1964	19	Americas	419	Latin America and the Caribbean	5	South America	68	Latin America & Caribbean	3957759	539491477.3	136.31236	1083.3	298.78	14.78			Redacted															0.15360001	1.0089	95.149696	2.0313001	7.0559001	1.9581	1.4511	0.7951	8	11.2408	0.052995	154.3	0.011111
BOL	Bolivia (Plurinational State of)	Lower middle income	Latin America & Caribbean	Yes	1965	19	Americas	419	Latin America and the Caribbean	5	South America	68	Latin America & Caribbean	4038865	604377104.4	149.64034	1083.3	299.14999	15.15			Redacted															0.1239	1.0085	94.568199	2.0183001	7.0583	1.9328001	1.393	1.0516	8.0808	11.5832	0.053	155.1	0.011077
BOL	Bolivia (Plurinational State of)	Lower middle income	Latin America & Caribbean	Yes	1966	19	Americas	419	Latin America and the Caribbean	5	South America	68	Latin America & Caribbean	4122517	669191919.2	162.32605	1083.3	299.51001	15.51			Redacted															0.12630001	0.98949999	94.091103	2.0964999	7.0609002	1.9535	1.4116	1.0131	7.9709	11.66	0.054	155	0.011512
BOL	Bolivia (Plurinational State of)	Lower middle income	Latin America & Caribbean	Yes	1967	19	Americas	419	Latin America and the Caribbean	5	South America	68	Latin America & Caribbean	4208683	755808080.8	179.58304	1083.3	299.88	15.88			Redacted															0.12819999	1.0897	93.145401	1.8388	7.0598001	1.9712	1.2009	1.0956	8	11.7668	0.049107	154.9	0.011579
BOL	Bolivia (Plurinational State of)	Lower middle income	Latin America & Caribbean	Yes	1968	19	Americas	419	Latin America and the Caribbean	5	South America	68	Latin America & Caribbean	4297522	857912457.9	199.62956	1083.3	300.23999	16.24			Redacted															0.1265	1.0912	90.610901	1.9242001	7.0627999	2.0334001	1.1655999	1.0808	8.0275	11.7444	0.049123	155	0.011429
BOL	Bolivia (Plurinational State of)	Lower middle income	Latin America & Caribbean	Yes	1969	19	Americas	419	Latin America and the Caribbean	5	South America	68	Latin America & Caribbean	4389248	929629629.6	211.79701	1083.3	302.60999	16.610001			Redacted															0.1257	1.0872	87.661903	1.9730999	7.0601001	2.0265999	1.4273	1.0821	8.0978	12.0326	0.04913	155	0.011478
BOL	Bolivia (Plurinational State of)	Lower middle income	Latin America & Caribbean	Yes	1970	19	Americas	419	Latin America and the Caribbean	5	South America	68	Latin America & Caribbean	4484004	1017003367	226.80698	1083.3	302.97	16.969999			Redacted															0.12540001	1.1014	84.421303	2.0355	6.9945002	2.0121	1.6467	1.0564	8.0485	11.9354	0.048624	158.1	0.011719
BOL	Bolivia (Plurinational State of)	Lower middle income	Latin America & Caribbean	Yes	1971	19	Americas	419	Latin America and the Caribbean	5	South America	68	Latin America & Caribbean	4581752	1095622896	239.1275	1083.3	307.34	17.34			Redacted															0.1286	1.0867	96.051598	1.9392999	7.0054002	1.9567	1.3775001	1.1031	8.0814	11.969	0.04925	139.9	0.0118
BOL	Bolivia (Plurinational State of)	Lower middle income	Latin America & Caribbean	Yes	1972	19	Americas	419	Latin America and the Caribbean	5	South America	68	Latin America & Caribbean	4682392	1257615645	268.58401	1083.3	312.70001	17.700001			Redacted															0.13249999	1.0844001	85.828598	1.8769	7.0138998	1.9175	1.3315001	1.0879	8.0849	11.8664	0.049325	146	0.011813
BOL	Bolivia (Plurinational State of)	Lower middle income	Latin America & Caribbean	Yes	1973	19	Americas	419	Latin America and the Caribbean	5	South America	68	Latin America & Caribbean	4785916	1262968516	263.89276	1083.3	313.07999	18.08			Redacted															0.1286	1.1392	84.820801	1.9246	7.0120001	1.8885	1.3237	1.0915	8.0992	12.0031	0.046972	151.2	0.011765
BOL	Bolivia (Plurinational State of)	Lower middle income	Latin America & Caribbean	Yes	1974	19	Americas	419	Latin America and the Caribbean	5	South America	68	Latin America & Caribbean	4892294	2100249875	429.29755	1083.3	318.42999	18.43			Redacted															0.13150001	1.1181	96.142899	1.8298	7.0134001	1.8506	1.3818001	1.0814	8.1242	12.0104	0.047907	147	0.011765
BOL	Bolivia (Plurinational State of)	Lower middle income	Latin America & Caribbean	Yes	1975	19	Americas	419	Latin America and the Caribbean	5	South America	68	Latin America & Caribbean	5001413	2404697651	480.80365	1083.3	323.79999	18.799999			Redacted															0.1237	0.99110001	98.287697	1.918	6.9569998	1.7983	1.2918	1.1406	8.0652	11.5162	0.053925	144.6	0.011957
BOL	Bolivia (Plurinational State of)	Lower middle income	Latin America & Caribbean	Yes	1976	19	Americas	419	Latin America and the Caribbean	5	South America	68	Latin America & Caribbean	5113458	2731984008	534.27332	1083.3	324.16	19.16			Redacted															0.1134	1.0201	95.729599	1.8897001	7.0605001	1.7867	1.3848	1.2231	8.0201	10.608	0.052434	152.3	0.011983
BOL	Bolivia (Plurinational State of)	Lower middle income	Latin America & Caribbean	Yes	1977	19	Americas	419	Latin America and the Caribbean	5	South America	68	Latin America & Caribbean	5228253	3227436282	617.30682	1083.3	329.53	19.530001			Redacted															0.1322	1.0883	94.414497	1.9334	6.9572001	1.8082	1.2525001	1.0383	8.0974	9.9793	0.049136	156.5	0.012015
BOL	Bolivia (Plurinational State of)	Lower middle income	Latin America & Caribbean	Yes	1978	19	Americas	419	Latin America and the Caribbean	5	South America	68	Latin America & Caribbean	5344946	3758220890	703.13544	1083.3	329.89001	19.889999			Redacted															0.1276	1.0695	108.7966	1.8844	6.9566998	1.7875	1.5391001	1.0741	8.1544	8.0224	0.05	156.1	0.012
BOL	Bolivia (Plurinational State of)	Lower middle income	Latin America & Caribbean	Yes	1979	19	Americas	419	Latin America and the Caribbean	5	South America	68	Latin America & Caribbean	5462413	4421343606	809.41217	1083.3	335.25	20.25			Redacted															0.1241	1.05	107.1067	1.8819	6.9570999	1.8019	1.4765	1.1316	8.1803	8.0335	0.05099	156.6	0.011895
BOL	Bolivia (Plurinational State of)	Lower middle income	Latin America & Caribbean	Yes	1980	19	Americas	419	Latin America and the Caribbean	5	South America	68	Latin America & Caribbean	5579932	4537487803	813.17975	1083.3	335.62	20.620001			Redacted															0.1256	0.9896	83.1521	1.7141	7.1068001	1.8018	1.512	1.1166	8.6948	8.1285	0.054018	177.9	0.012082
BOL	Bolivia (Plurinational State of)	Lower middle income	Latin America & Caribbean	Yes	1981	19	Americas	419	Latin America and the Caribbean	5	South America	68	Latin America & Caribbean	5697098	5891606685	1034.1417	1083.3	340.98999	20.99			Redacted															0.1139	0.98220003	84.181396	1.5445	7.0864	1.8164999	1.3733	1.3005	8.5612	8.1378	0.054444	177.1	0.012283
BOL	Bolivia (Plurinational State of)	Lower middle income	Latin America & Caribbean	Yes	1982	19	Americas	419	Latin America and the Caribbean	5	South America	68	Latin America & Caribbean	5814344	5594118407	962.12372	1083.3	341.35999	21.360001			Redacted															0.1136	0.99089998	85.495201	1.3964	7.0851002	1.7975	1.3687	1.2533	9.0921	8.2766	0.053996	175.9	0.01186
BOL	Bolivia (Plurinational State of)	Lower middle income	Latin America & Caribbean	Yes	1983	19	Americas	419	Latin America and the Caribbean	5	South America	68	Latin America & Caribbean	5932812	5422656266	914.01117	1083.3	341.73001	21.73			Redacted															0.1338	0.98549998	100.6498	1.3286	6.4874001	1.7811	1.554	1.0435	8.5975	7.8205	0.054255	170.3	0.012139
BOL	Bolivia (Plurinational State of)	Lower middle income	Latin America & Caribbean	Yes	1984	19	Americas	419	Latin America and the Caribbean	5	South America	68	Latin America & Caribbean	6054126	6169481549	1019.054	1083.3	347.17001	22.17			Redacted															0.1123	0.98809999	88.838699	1.2761	6.7535	1.8221999	1.5140001	1.3077	6.7242	6.6195	0.054167	171.1	0.012676
BOL	Bolivia (Plurinational State of)	Lower middle income	Latin America & Caribbean	Yes	1985	19	Americas	419	Latin America and the Caribbean	5	South America	68	Latin America & Caribbean	6179460	5377276657	870.18555	1083.3	346.87	21.870001			Redacted															0.1089	0.98809999	87.119102	1.2371	6.6245999	1.8059	1.4213001	1.3364	6.6699	7.0351	0.054167	173.3	0.011889
BOL	Bolivia (Plurinational State of)	Lower middle income	Latin America & Caribbean	Yes	1986	19	Americas	419	Latin America and the Caribbean	5	South America	68	Latin America & Caribbean	6309129	3959379400	627.56354	1083.3	352.03	22.030001			Redacted															0.1104	0.99330002	86.715698	1.2371	7.0604	1.8059	1.4718	1.2879	6.835	7.2198	0.053878	175	0.011695
BOL	Bolivia (Plurinational State of)	Lower middle income	Latin America & Caribbean	Yes	1987	19	Americas	419	Latin America and the Caribbean	5	South America	68	Latin America & Caribbean	6442824	4347956338	674.8526	1083.3	352.26999	22.27			Redacted															0.1136	0.99360001	85.222603	1.196	7.0601001	1.8125	1.2542	1.3329	8.1636	8.1102	0.053846	178	0.011687
BOL	Bolivia (Plurinational State of)	Lower middle income	Latin America & Caribbean	Yes	1988	19	Americas	419	Latin America and the Caribbean	5	South America	68	Latin America & Caribbean	6580318	4597615622	698.69202	1083.3	352.5	22.5			Redacted															0.1121	0.96630001	81.283203	1.056	7.0601001	1.802	1.2321	1.321	8.4963	8.609	0.055357	186.6	0.012
BOL	Bolivia (Plurinational State of)	Lower middle income	Latin America & Caribbean	Yes	1989	19	Americas	419	Latin America and the Caribbean	5	South America	68	Latin America & Caribbean	6721117	4715978694	701.66589	1083.3	354.70001	22.700001			Redacted															0.1169	0.9892	80.157303	0.95389998	8.3621998	1.8055	1.027	1.354	8.2999	8.59	0.054068	189.2	0.012007
BOL	Bolivia (Plurinational State of)	Lower middle income	Latin America & Caribbean	Yes	1990	19	Americas	419	Latin America and the Caribbean	5	South America	68	Latin America & Caribbean	6864839	4867582598	709.06	1083.3	354.54999	22.549999			Redacted														102230.95	0.1087	0.99519998	77.460503	1.3301001	3.6112001	1.8085001	1.1371	1.3608	8.3816	8.3447	0.053757	169.2	0.01199
BOL	Bolivia (Plurinational State of)	Lower middle income	Latin America & Caribbean	Yes	1991	19	Americas	419	Latin America and the Caribbean	5	South America	68	Latin America & Caribbean	7011456	5343274395	762.0777	1083.3	357.95999	22.959999			Redacted														102628.23	0.1148	0.99650002	77.820801	1.5398	3.8134	1.7962	1.0505	1.3581	8.5875	8.4697	0.053696	168.4	0.011986
BOL	Bolivia (Plurinational State of)	Lower middle income	Latin America & Caribbean	Yes	1992	19	Americas	419	Latin America and the Caribbean	5	South America	68	Latin America & Caribbean	7160917	5643893347	788.15234	1083.3	358.31	23.309999			Redacted														103071.93	0.1113	0.99299997	83.389	1.5324	3.9252	1.7853	1.2016	1.3997	8.2445	8.2673	0.053867	155.8	0.011998
BOL	Bolivia (Plurinational State of)	Lower middle income	Latin America & Caribbean	Yes	1993	19	Americas	419	Latin America and the Caribbean	5	South America	68	Latin America & Caribbean	7312857	5734676631	784.19098	1083.3	362.13	23.780001			Redacted														103422.27	0.098099999	0.991	82.403801	1.687	4.8024001	1.7927999	1.232	1.537	8.5314	8.3154	0.054	164.1	0.011822
BOL	Bolivia (Plurinational State of)	Lower middle income	Latin America & Caribbean	Yes	1994	19	Americas	419	Latin America and the Caribbean	5	South America	68	Latin America & Caribbean	7466792	5981244865	801.04614	1083.3	363.51001	25.16			Redacted														104020.85	0.1082	0.99080002	81.017403	1.7241	4.8631001	1.8009	1.2115	1.4267	8.7517	8.153	0.053982	167.8	0.012046
BOL	Bolivia (Plurinational State of)	Lower middle income	Latin America & Caribbean	Yes	1995	19	Americas	419	Latin America and the Caribbean	5	South America	68	Latin America & Caribbean	7622334	6715220486	880.99268	1083.3	366	27.65			Redacted														104600.94	0.1	0.98369998	80.2687	1.6977	4.9105	1.7689	1.081	1.5611	8.6644	8.5643	0.0544	169.8	0.011993
BOL	Bolivia (Plurinational State of)	Lower middle income	Latin America & Caribbean	Yes	1996	19	Americas	419	Latin America and the Caribbean	5	South America	68	Latin America & Caribbean	7779268	7396966618	950.85638	1083.3	366.84	28.530001			Redacted														104730.85	0.104	1.0886	80.251099	1.6861	4.9099002	1.8105	0.84960002	1.6136	8.5585	8.6726	0.049167	161.1	0.012372
BOL	Bolivia (Plurinational State of)	Lower middle income	Latin America & Caribbean	Yes	1997	19	Americas	419	Latin America and the Caribbean	5	South America	68	Latin America & Caribbean	7937453	7925673467	998.51593	1083.3	368.73999	30.43			Redacted														105866.12	0.1129	1.1768	80.378197	1.8174	4.9640002	1.7839	1.0905	1.3882	9.0376	8.8679	0.045455	171.6	0.01243
BOL	Bolivia (Plurinational State of)	Lower middle income	Latin America & Caribbean	Yes	1998	19	Americas	419	Latin America and the Caribbean	5	South America	68	Latin America & Caribbean	8096761	8497545544	1049.4994	1083.3	369.82001	31.51			Redacted														106777.31	0.1004	1.2035	78.326599	1.9249001	4.9822998	1.9278001	1.0533	1.4948	8.6811	8.6675	0.044459	178	0.012244
BOL	Bolivia (Plurinational State of)	Lower middle income	Latin America & Caribbean	Yes	1999	19	Americas	419	Latin America and the Caribbean	5	South America	68	Latin America & Caribbean	8257066	8285075838	1003.3922	1083.3	370.69	32.380001			Redacted														113105.63	0.1001	1.2976	80.416901	2.0532	5.0806999	1.6358	1.5299	1.3665	9.0619	8.9418	0.041238	171.1	0.012416
BOL	Bolivia (Plurinational State of)	Lower middle income	Latin America & Caribbean	Yes	2000	19	Americas	419	Latin America and the Caribbean	5	South America	68	Latin America & Caribbean	8418270	8397912525	997.58173	1083.3	371.42999	33.119999			Redacted														104346.28	0.096100003	1.2368	84.790497	1.9277	4.8393998	1.4934	1.1473	1.6419	9.2602	9.3262	0.043261	171.5	0.012442
BOL	Bolivia (Plurinational State of)	Lower middle income	Latin America & Caribbean	Yes	2001	19	Americas	419	Latin America and the Caribbean	5	South America	68	Latin America & Caribbean	8580244	8141537877	948.87018	1083.3	371.56	33.25			Redacted					27.9									83445.367	0.095200002	1.5061001	79.366096	1.9201	3.9763	1.677	0.97469997	1.7849	9.2742	9.112	0.035505	164.1	0.012427
BOL	Bolivia (Plurinational State of)	Lower middle income	Latin America & Caribbean	Yes	2002	19	Americas	419	Latin America and the Caribbean	5	South America	68	Latin America & Caribbean	8742822	7905485146	904.22577	1083.3	373.10999	34.799999			Redacted					26.9									89229.68	0.094800003	1.2441	78.894501	1.9211	4.0170002	1.5777	1.1072	1.7124	8.9058	9.0953	0.043	165	0.012397
BOL	Bolivia (Plurinational State of)	Lower middle income	Latin America & Caribbean	Yes	2003	19	Americas	419	Latin America and the Caribbean	5	South America	68	Latin America & Caribbean	8905820	8082364816	907.53741	1083.3	366.47	37.07			Redacted					27.7									85256.5	0.093000002	1.2409	79.248703	1.9672	4.0563002	1.5663	0.75040001	1.9633	9.2736	9.286	0.043125	164.9	0.012397
BOL	Bolivia (Plurinational State of)	Lower middle income	Latin America & Caribbean	Yes	2004	19	Americas	419	Latin America and the Caribbean	5	South America	68	Latin America & Caribbean	9069044	8773451752	967.40643	1083.3	366.17001	37.759998			Redacted					27.7									99762.031	0.1025	1.2937	79.571602	2.0158999	4.0960002	1.5717	1.018	1.6187	8.8498	9.2858	0.041367	165.1	0.012395
BOL	Bolivia (Plurinational State of)	Lower middle income	Latin America & Caribbean	Yes	2005	19	Americas	419	Latin America and the Caribbean	5	South America	68	Latin America & Caribbean	9232301	9549077919	1034.3118	1083.3	369.62	40.049999			Redacted					26.8									93508.008	0.096900001	1.2391	80.252403	2.0559001	4.2751999	1.5619	0.88150001	1.927	8.8534	9.36	0.043181	166.7	0.012432
BOL	Bolivia (Plurinational State of)	Lower middle income	Latin America & Caribbean	Yes	2006	19	Americas	419	Latin America and the Caribbean	5	South America	68	Latin America & Caribbean	9395449	11451869202	1218.874	1083.3	371.12	41.119999			Redacted					24.6									93655.391	0.086499996	1.245	72.515503	1.7565	4.3892002	1.5598	0.84500003	2.1001	8.9309	9.3989	0.042982	166.7	0.016861
BOL	Bolivia (Plurinational State of)	Lower middle income	Latin America & Caribbean	Yes	2007	19	Americas	419	Latin America and the Caribbean	5	South America	68	Latin America & Caribbean	9558438	13120183208	1372.6284	1083.3	373.89999	43.900002			Redacted					23.9									97893.602	0.094999999	1.2481	60.776001	1.7644	4.5114999	1.548	1.075	1.7633	8.9807	9.3634	0.042866	167.4	0.017985
BOL	Bolivia (Plurinational State of)	Lower middle income	Latin America & Caribbean	Yes	2008	19	Americas	419	Latin America and the Caribbean	5	South America	68	Latin America & Caribbean	9721457	16674324662	1715.2084	1083.3	374.85001	44.849998			Redacted					24.7							64.43224	19.80891	90789.555	0.089000002	1.244	61.318401	1.7723	4.6286998	1.5719	1.0301	2.0164	9.0607	9.3776	0.043013	166.9	0.017838
BOL	Bolivia (Plurinational State of)	Lower middle income	Latin America & Caribbean	Yes	2009	19	Americas	419	Latin America and the Caribbean	5	South America	68	Latin America & Caribbean	9884790	17339992194	1754.2095	1083.3	376.73001	46.73			Redacted					22.9									88850.367	0.081	1.2121	77.326302	1.7086	6.7645998	1.2091	1.0153	2.346	7.3587	8.146	0.04415	132.9	0.018329
BOL	Bolivia (Plurinational State of)	Lower middle income	Latin America & Caribbean	Yes	2010	19	Americas	419	Latin America and the Caribbean	5	South America	68	Latin America & Caribbean	10048597	19649631308	1955.4602	1083.3	375.16	45.16	193.75343	90.931503	Redacted					20.4									112675.63	0.086999997	1.2727	79.193604	1.7609	6.6676002	1.0748	0.98699999	2.2673	7.5392	8.3841	0.042042	193	0.021375
BOL	Bolivia (Plurinational State of)	Lower middle income	Latin America & Caribbean	Yes	2011	19	Americas	419	Latin America and the Caribbean	5	South America	68	Latin America & Caribbean	10212951	23963033429	2346.3379	1083.3	375.57001	45.57	190.08218	92.246567	Redacted					17.3									96885.844	0.093699999	1.2756	80.121498	1.7887	6.6578999	1.0193	0.94230002	2.0453	7.5416	8.4319	0.041946	192.8	0.021353
BOL	Bolivia (Plurinational State of)	Lower middle income	Latin America & Caribbean	Yes	2012	19	Americas	419	Latin America and the Caribbean	5	South America	68	Latin America & Caribbean	10377677	27084497482	2609.8806	1083.3	376.51001	46.509998	194.43835	90.054794	Redacted					16.7									95893.938	0.089100003	1.272	79.336502	1.7823	6.5897999	0.94410002	0.75999999	2.1132	7.1403	8.208	0.042066	191.6	0.021322
BOL	Bolivia (Plurinational State of)	Lower middle income	Latin America & Caribbean	Yes	2013	19	Americas	419	Latin America and the Caribbean	5	South America	68	Latin America & Caribbean	10542375	30659338886	2908.2004	1083.3	377.38	47.380001	189.94521	87.150681	Redacted					16.5									94354.289	0.094400004	1.2736	80.388	1.7879	6.6953001	0.94270003	0.85900003	1.7179	7.2755	8.078	0.042009	191.6	0.021322
BOL	Bolivia (Plurinational State of)	Lower middle income	Latin America & Caribbean	Yes	2014	19	Americas	419	Latin America and the Caribbean	5	South America	68	Latin America & Caribbean	10706517	32996188017	3081.8789	1083.3	377.01999	47.02	244	99.178085	Redacted					15.6									92968.438	0.093099996	1.194	76.543999	1.7866	6.4477	0.92680001	0.82669997	1.9581	7.8849	9.9413	0.044811	194.7	0.021322
BOL	Bolivia (Plurinational State of)	Lower middle income	Latin America & Caribbean	Yes	2015	19	Americas	419	Latin America and the Caribbean	5	South America	68	Latin America & Caribbean	10869732	33000198249	3035.9717	1083.3	376.60999	46.610001	246	102.71233	Redacted					14.3									96156.547	0.084399998	1.2549	71.959503	1.3171	6.4597998	0.92949998	0.72710001	2.2802	7.9992	10.0319	0.042627	195.7	0.027977
BOL	Bolivia (Plurinational State of)	Lower middle income	Latin America & Caribbean	Yes	2016	19	Americas	419	Latin America and the Caribbean	5	South America	68	Latin America & Caribbean	11031822	33941126194	3076.6565	1083.3	376.85001	46.849998	251.04109	104.63013	Redacted					13.1							70.48437	15.78698	105962.37	0.084200002	1.345	70.797401	1.4538	6.1563001	0.94319999	0.9138	2.1113	8.0297	10.1249	0.039773	195.7	0.026281
BOL	Bolivia (Plurinational State of)	Lower middle income	Latin America & Caribbean	Yes	2017	19	Americas	419	Latin America and the Caribbean	5	South America	68	Latin America & Caribbean	11192853	37508642171	3351.1243	1083.3	374.88	44.880001	252.43835	105.50684	Redacted			3.5510001	30.200001	12.5									104038.51	0.094800003	1.1579	70.026604	1.4643	5.8968	0.92839998	0.8229	1.8456	7.9741	10.1652	0.046197	194.9	0.027727
BOL	Bolivia (Plurinational State of)	Lower middle income	Latin America & Caribbean	Yes	2018	19	Americas	419	Latin America and the Caribbean	5	South America	68	Latin America & Caribbean	11353140	40287647931	3548.5908	1083.3	377.26999	47.27	258.41095	103.01369	Redacted			3.648	28.6	12.1									104473.21	0.079499997	1.1928999	69.901802	1.5389	5.9383001	0.8739	0.71850002	2.3337	8.4572	10.5648	0.04485	194.8	0.02748
BOL	Bolivia (Plurinational State of)	Lower middle income	Latin America & Caribbean	Yes	2019	19	Americas	419	Latin America and the Caribbean	5	South America	68	Latin America & Caribbean	11513102	40895322851	3552.0681	1083.3	377.87	47.869999	258.84933	104.90411	Redacted			3.7690001	25.4	11.9									115670.56	0.085299999	1.0684	71.667702	1.6097	5.5826001	0.89679998	0.71020001	2.0301	8.5213	10.5189	0.050071	198.1	0.027579
BOL	Bolivia (Plurinational State of)	Lower middle income	Latin America & Caribbean	Yes	2020	19	Americas	419	Latin America and the Caribbean	5	South America	68	Latin America & Caribbean	11673029	36629843806	3137.9895	1083.3	377.87	47.869999			Redacted			3.7550001	24.700001	13.9									112587.06	0.086099997	1.0851001	71.951103	1.7013	5.9949999	0.9149	0.82679999	2.024	8.5403	10.491	0.049307	198.4	0.027065
BOL	Bolivia (Plurinational State of)	Lower middle income	Latin America & Caribbean	Yes	2021	19	Americas	419	Latin America and the Caribbean	5	South America	68	Latin America & Caribbean	11832936	40408208524	3414.8928						Redacted						48.08	4.69	2.68	2.94	38.13	86.82
BOL	Bolivia (Plurinational State of)	Lower middle income	Latin America & Caribbean	Yes	2022	19	Americas	419	Latin America and the Caribbean	5	South America	68	Latin America & Caribbean									Redacted
BIH	Bosnia and Herzegovina	Upper middle income	Europe & Central Asia	Yes	1960	150	Europe	39	Southern Europe			70	Northern America and Europe	3225664								Redacted
BIH	Bosnia and Herzegovina	Upper middle income	Europe & Central Asia	Yes	1961	150	Europe	39	Southern Europe			70	Northern America and Europe	3288604								Redacted
BIH	Bosnia and Herzegovina	Upper middle income	Europe & Central Asia	Yes	1962	150	Europe	39	Southern Europe			70	Northern America and Europe	3353228								Redacted
BIH	Bosnia and Herzegovina	Upper middle income	Europe & Central Asia	Yes	1963	150	Europe	39	Southern Europe			70	Northern America and Europe	3417573								Redacted
BIH	Bosnia and Herzegovina	Upper middle income	Europe & Central Asia	Yes	1964	150	Europe	39	Southern Europe			70	Northern America and Europe	3478999								Redacted
BIH	Bosnia and Herzegovina	Upper middle income	Europe & Central Asia	Yes	1965	150	Europe	39	Southern Europe			70	Northern America and Europe	3535632								Redacted
BIH	Bosnia and Herzegovina	Upper middle income	Europe & Central Asia	Yes	1966	150	Europe	39	Southern Europe			70	Northern America and Europe	3586630								Redacted
BIH	Bosnia and Herzegovina	Upper middle income	Europe & Central Asia	Yes	1967	150	Europe	39	Southern Europe			70	Northern America and Europe	3632678								Redacted
BIH	Bosnia and Herzegovina	Upper middle income	Europe & Central Asia	Yes	1968	150	Europe	39	Southern Europe			70	Northern America and Europe	3675448								Redacted
BIH	Bosnia and Herzegovina	Upper middle income	Europe & Central Asia	Yes	1969	150	Europe	39	Southern Europe			70	Northern America and Europe	3717476								Redacted
BIH	Bosnia and Herzegovina	Upper middle income	Europe & Central Asia	Yes	1970	150	Europe	39	Southern Europe			70	Northern America and Europe	3760536								Redacted
BIH	Bosnia and Herzegovina	Upper middle income	Europe & Central Asia	Yes	1971	150	Europe	39	Southern Europe			70	Northern America and Europe	3805286								Redacted
BIH	Bosnia and Herzegovina	Upper middle income	Europe & Central Asia	Yes	1972	150	Europe	39	Southern Europe			70	Northern America and Europe	3851153								Redacted
BIH	Bosnia and Herzegovina	Upper middle income	Europe & Central Asia	Yes	1973	150	Europe	39	Southern Europe			70	Northern America and Europe	3897259								Redacted
BIH	Bosnia and Herzegovina	Upper middle income	Europe & Central Asia	Yes	1974	150	Europe	39	Southern Europe			70	Northern America and Europe	3942221								Redacted
BIH	Bosnia and Herzegovina	Upper middle income	Europe & Central Asia	Yes	1975	150	Europe	39	Southern Europe			70	Northern America and Europe	3985107								Redacted
BIH	Bosnia and Herzegovina	Upper middle income	Europe & Central Asia	Yes	1976	150	Europe	39	Southern Europe			70	Northern America and Europe	4025271								Redacted
BIH	Bosnia and Herzegovina	Upper middle income	Europe & Central Asia	Yes	1977	150	Europe	39	Southern Europe			70	Northern America and Europe	4063188								Redacted
BIH	Bosnia and Herzegovina	Upper middle income	Europe & Central Asia	Yes	1978	150	Europe	39	Southern Europe			70	Northern America and Europe	4100355								Redacted
BIH	Bosnia and Herzegovina	Upper middle income	Europe & Central Asia	Yes	1979	150	Europe	39	Southern Europe			70	Northern America and Europe	4138816								Redacted
BIH	Bosnia and Herzegovina	Upper middle income	Europe & Central Asia	Yes	1980	150	Europe	39	Southern Europe			70	Northern America and Europe	4179850								Redacted
BIH	Bosnia and Herzegovina	Upper middle income	Europe & Central Asia	Yes	1981	150	Europe	39	Southern Europe			70	Northern America and Europe	4222479								Redacted
BIH	Bosnia and Herzegovina	Upper middle income	Europe & Central Asia	Yes	1982	150	Europe	39	Southern Europe			70	Northern America and Europe	4265183								Redacted
BIH	Bosnia and Herzegovina	Upper middle income	Europe & Central Asia	Yes	1983	150	Europe	39	Southern Europe			70	Northern America and Europe	4307907								Redacted
BIH	Bosnia and Herzegovina	Upper middle income	Europe & Central Asia	Yes	1984	150	Europe	39	Southern Europe			70	Northern America and Europe	4350566								Redacted
BIH	Bosnia and Herzegovina	Upper middle income	Europe & Central Asia	Yes	1985	150	Europe	39	Southern Europe			70	Northern America and Europe	4392135								Redacted
BIH	Bosnia and Herzegovina	Upper middle income	Europe & Central Asia	Yes	1986	150	Europe	39	Southern Europe			70	Northern America and Europe	4435925								Redacted
BIH	Bosnia and Herzegovina	Upper middle income	Europe & Central Asia	Yes	1987	150	Europe	39	Southern Europe			70	Northern America and Europe	4479516								Redacted
BIH	Bosnia and Herzegovina	Upper middle income	Europe & Central Asia	Yes	1988	150	Europe	39	Southern Europe			70	Northern America and Europe	4509462								Redacted
BIH	Bosnia and Herzegovina	Upper middle income	Europe & Central Asia	Yes	1989	150	Europe	39	Southern Europe			70	Northern America and Europe	4507819								Redacted
BIH	Bosnia and Herzegovina	Upper middle income	Europe & Central Asia	Yes	1990	150	Europe	39	Southern Europe			70	Northern America and Europe	4463422								Redacted
BIH	Bosnia and Herzegovina	Upper middle income	Europe & Central Asia	Yes	1991	150	Europe	39	Southern Europe			70	Northern America and Europe	4369320								Redacted
BIH	Bosnia and Herzegovina	Upper middle income	Europe & Central Asia	Yes	1992	150	Europe	39	Southern Europe			70	Northern America and Europe	4233673			51.200001	22	10			Redacted														3622.4419	0.069600001	2.0272999	15.566	0.89630002	12.4573	3.7176001		3.5528	0.5	3.115	0.050303	158.8	0.012364
BIH	Bosnia and Herzegovina	Upper middle income	Europe & Central Asia	Yes	1993	150	Europe	39	Southern Europe			70	Northern America and Europe	4078940			51.200001	21.9	9.8999996			Redacted														3319.4919	0.070100002	1.9918	19.650999	0.85540003	13.1129	3.4407001		3.504	0.5	3.4973	0.0512	157.6	0.01236
BIH	Bosnia and Herzegovina	Upper middle income	Europe & Central Asia	Yes	1994	150	Europe	39	Southern Europe			70	Northern America and Europe	3936527	1255802469	319.01279	51.200001	21.799999	9.8000002			Redacted														3327.8984	0.07	2	18.243401	0.76450002	12.0009	3.9965		3.606	0.5556	3.0179	0.051	155.6	0.0125
BIH	Bosnia and Herzegovina	Upper middle income	Europe & Central Asia	Yes	1995	150	Europe	39	Southern Europe			70	Northern America and Europe	3829049	1866572954	487.4769	51.200001	21.75	9.75			Redacted														3046.6738	0.093400002	1.9959	19.413	0.64249998	10.534	3.4008		3.5863	0.5	2.9004	0.051053	167.4	0.012527
BIH	Bosnia and Herzegovina	Upper middle income	Europe & Central Asia	Yes	1996	150	Europe	39	Southern Europe			70	Northern America and Europe	3764419	2786045322	740.09967	51.200001	21.700001	10.2			Redacted														2862.5195	0.079999998	2.1668	19.449699	0.37869999	12.6754	3.2971001		3.5368	0.5556	3.5116	0.047059	162.5	0.0125
BIH	Bosnia and Herzegovina	Upper middle income	Europe & Central Asia	Yes	1997	150	Europe	39	Southern Europe			70	Northern America and Europe	3736070	3671816504	982.80182	51.200001	21.65	10.15			Redacted														3386.8418	0.076700002	2.1140001	23.6404	1.0331	18.540899	3.0121		3.5237	0.5278	4.019	0.048261	173.3	0.012542
BIH	Bosnia and Herzegovina	Upper middle income	Europe & Central Asia	Yes	1998	150	Europe	39	Southern Europe			70	Northern America and Europe	3734338	4116699437	1102.3907	51.200001	21.6	10.6			Redacted														3795.3726	0.124	1.7996	20.138901	3.221	14.2062	2.4382		3.4812	0.5385	4.0732	0.056667	165.3	0.0125
BIH	Bosnia and Herzegovina	Upper middle income	Europe & Central Asia	Yes	1999	150	Europe	39	Southern Europe			70	Northern America and Europe	3743353	4685733115	1251.7476	51.200001	21.049999	10.55			Redacted														4002.5288	0.1305	1.7443	22.610701	3.2667999	16.5534	2.5260999		3.7564	0.521	3.2243	0.058475	157.9	0.012449
BIH	Bosnia and Herzegovina	Upper middle income	Europe & Central Asia	Yes	2000	150	Europe	39	Southern Europe			70	Northern America and Europe	3751176	5567405605	1484.176	51.200001	21.299999	11			Redacted	87.34998048													4336.8198	0.1749	1.7057	21.705601	3.4054	20.693899	2.5818999		2.5502	0.5127	4.0407	0.059809	133.6	0.0125
BIH	Bosnia and Herzegovina	Upper middle income	Europe & Central Asia	Yes	2001	150	Europe	39	Southern Europe			70	Northern America and Europe	3755514	5800774707	1544.6021	51.200001	21.26	11.07			Redacted	87.4727233				3.2									4333.1963	0.1222	1.9413	24.6066	4.0381999	32.543499	2.5446		3.2017	0.5	3.9347	0.0525	128	0.012444
BIH	Bosnia and Herzegovina	Upper middle income	Europe & Central Asia	Yes	2002	150	Europe	39	Southern Europe			70	Northern America and Europe	3759389	6728771319	1789.8577	51.200001	21.23	10.93			Redacted	87.59461881				3									4339.7441	0.111	2.0272999	19.6336	2.7781999	22.631599	2.4059		3.8282	0.5104	2.2596	0.050303	133.3	0.012533
BIH	Bosnia and Herzegovina	Upper middle income	Europe & Central Asia	Yes	2003	150	Europe	39	Southern Europe			70	Northern America and Europe	3762179	8498560877	2258.9465	51.200001	21.690001	11.12			Redacted	87.71558451				2.6									4589.0752	0.1217	2.1585	19.045799	1.566	21.1406	2.4872999		2.5216	0.5061	2.9391	0.047222	129.2	0.012903
BIH	Bosnia and Herzegovina	Upper middle income	Europe & Central Asia	Yes	2004	150	Europe	39	Southern Europe			70	Northern America and Europe	3764194	10157553968	2698.4673	51.200001	21.693998	11.254001			Redacted	87.83569108				2.5									5015.4023	0.1366	2.1278999	18.3018	1.2462	21.0114	2.2671001		4.4335	2.5526	2.6012	0.047931	137.3	0.013886
BIH	Bosnia and Herzegovina	Upper middle income	Europe & Central Asia	Yes	2005	150	Europe	39	Southern Europe			70	Northern America and Europe	3765332	11222953329	2980.6013	51.200001	21.57	11.2			Redacted	87.95482806				2.5									5173.8882	0.14650001	2.0153999	14.9925	1.9730999	21.3873	2.1479001		4.2533	2.5496	2.8501	0.0506	152.2	0.014023
BIH	Bosnia and Herzegovina	Upper middle income	Europe & Central Asia	Yes	2006	150	Europe	39	Southern Europe			70	Northern America and Europe	3765422	12864610865	3416.5125	51.200001	21.59	11.23			Redacted	88.07303224				2.5									5453.3584	0.1175	2.0358	19.7836	2.3835001	21.0142	2.1392		4.2908	2.5379	2.7236	0.050088	155.5	0.013479
BIH	Bosnia and Herzegovina	Upper middle income	Europe & Central Asia	Yes	2007	150	Europe	39	Southern Europe			70	Northern America and Europe	3762791	15778767390	4193.3682	51.200001	21.49	11.17			Redacted	88.19036545				2.5									5455.3706	0.1392	1.8817	14.8162	1.9712	17.192801	1.9202		3.2232	1.9796	2.7518	0.054182	166.7	0.013174
BIH	Bosnia and Herzegovina	Upper middle income	Europe & Central Asia	Yes	2008	150	Europe	39	Southern Europe			70	Northern America and Europe	3754261	19112739365	5090.9458	51.200001	21.299999	10.98			Redacted	88.30676002				2.5									5742.2495	0.1602	1.4421999	13.5072	1.4879	17.1012	1.8241		4.4271	0.5692	2.5791	0.070715	170.9	0.013552
BIH	Bosnia and Herzegovina	Upper middle income	Europe & Central Asia	Yes	2009	150	Europe	39	Southern Europe			70	Northern America and Europe	3735945	17613836494	4714.6938	51.200001	21.280001	10.99			Redacted	88.42221582				2.5									5822.1997	0.2115	1.7028	15.4204	1.5355	15.7754	1.7172		4.5031	0.5951	2.752	0.059868	160	0.013819
BIH	Bosnia and Herzegovina	Upper middle income	Europe & Central Asia	Yes	2010	150	Europe	39	Southern Europe			70	Northern America and Europe	3705478	17176781066	4635.5103	51.200001	21.440001	11.09	246.10959	554.93152	Redacted	88.53673307				2.5									5751.4336	0.24439999	1.8586	17.3123	1.5964	12.8691	1.8113		3.853	0.6486	2.6375	0.054862	153.9	0.013926
BIH	Bosnia and Herzegovina	Upper middle income	Europe & Central Asia	Yes	2011	150	Europe	39	Southern Europe			70	Northern America and Europe	3661173	18644723861	5092.5547	51.200001	21.51	11.07	255.0137	544.46576	Redacted	88.65033659				2.5									6254.0308	0.31349999	2.0144	18.7472	1.137	10.0845	1.7851		3.7249	0.636	2.569	0.05058	161.2	0.014127
BIH	Bosnia and Herzegovina	Upper middle income	Europe & Central Asia	Yes	2012	150	Europe	39	Southern Europe			70	Northern America and Europe	3604972	17221192487	4777.0669	51.200001	21.559999	11.08	216.68492	550.16437	Redacted	88.70229233				2.5									6226.6655	0.4429	2.0978	18.566601	0.97890002	9.9500999	1.7358		3.0006	0.5543	2.786	0.048586	169.7	0.014299
BIH	Bosnia and Herzegovina	Upper middle income	Europe & Central Asia	Yes	2013	150	Europe	39	Southern Europe			70	Northern America and Europe	3542598	18172335776	5129.6636	51.200001	21.610001	11.15	309.15067	609.47949	Redacted	88.79768007				2.5									5845.8931	0.29370001	1.8295	26.131599	1.7361	11.7912	1.7043999		4.0269	0.6809	2.6007	0.055744	159.7	0.014697
BIH	Bosnia and Herzegovina	Upper middle income	Europe & Central Asia	Yes	2014	150	Europe	39	Southern Europe			70	Northern America and Europe	3482106	18560861398	5330.355	51.200001	21.57	11.12	205.56165	575.9726	Redacted	88.81718515				2.5									6280.4087	0.37830001	1.8405	37.858898	1.3511	15.9793	1.6784		3.9774	0.7364	2.8378	0.055377	144.7	0.015391
BIH	Bosnia and Herzegovina	Upper middle income	Europe & Central Asia	Yes	2015	150	Europe	39	Southern Europe			70	Northern America and Europe	3429362	16219819344	4729.6899	51.200001	21.76	11.27	247.75342	622.76709	Redacted	88.82512752	9.6000004			2.5									6438.7266	0.3881	1.8751	19.8552	0.81510001	19.157101	1.663		3.8121	0.7434	2.8193	0.054383	235.6	0.015526
BIH	Bosnia and Herzegovina	Upper middle income	Europe & Central Asia	Yes	2016	150	Europe	39	Southern Europe			70	Northern America and Europe	3386263	16914287593	4994.9717	51.200001	22.09	11.3	282.95889	690.93152	Redacted	88.83335622	10.3			2.5									6493.0317	0.22930001	1.677	29.1077	0.68419999	18.5207	1.6244		5.1917	0.7528	2.7514	0.060795	214.8	0.015283
[truncated: 10,842 more rows]
[truncated: 85 more columns]
